# Supplementary material for: Predicting the Impact of OTOF Gene Missense Variants on Auditory Neuropathy Spectrum Disorder
Source: Int J Mol Sci. 2023 Dec 7;24(24):17240. doi: 10.3390/ijms242417240 (PMC10743402; doi:10.3390/ijms242417240)
Supplement: Supplementary file 1 [file ijms-24-17240-s001.zip]

Archive with 4 entries (4 files):
- Supplements.pdf
- Table S1.xlsx
- Table S2.xlsx
- Table S3.xlsx
