# Supplementary material for: Predicting the Impact of OTOF Gene Missense Variants on Auditory Neuropathy Spectrum Disorder
Source: Int J Mol Sci. 2023 Dec 7;24(24):17240. doi: 10.3390/ijms242417240 (PMC10743402; doi:10.3390/ijms242417240)
Supplement: Supplementary file 1 [file ijms-24-17240-s001.zip › Table S1.xlsx]

## Sheet: Table S1
Nucleotide position	Ref_n	Alt_n	Ref_aa	Alt_aa	rs_dbSNP151	Protein position	Exon	Region	Domain	CC	CB	Blosum	PhyloP100	PhyloP_30Primates	Class	Set	P (Class=benign)	P (Class=pathogenic)	Prediction (Class)	Prediction (Class) (Confidence)
26558562	G	A	L	F	rs758195578	4	1	0	1	0	0	0	-0.0949291	-0.206228	0	1	1	0	0	1
26558557	G	C	I	M	rs779470519	5	1	0	1	0	0	1	-0.59363	0.227551	0	2	1	0	0	1
26558516	C	T	R	Q	rs200316189	19	1	0	1	0	0	1	4.49312	1.00835	1	3	1	0	0	1
26558495	C	T	R	Q	rs749555751	26	1	0	1	0	0	1	4.49312	1.00835	1	4	1	0	0	1
26537756	C	T	R	Q	rs56332208	33	2	0	1	0	0	1	3.88691	0.997354	0	5	1	0	0	1
26537754	C	T	V	I	rs397517933	34	2	0	1	0	0	3	0.656638	0.997354	0	1	0.9980000257492065	0.0020000000949949026	0	0.9980000257492065
26537721	C	T	D	N	rs1217004666	45	2	0	1	0	0	1	1.70172	0.105858	0	2	0.9980000257492065	0.0020000000949949026	0	0.9980000257492065
26527914	G	A	R	W	rs61746568	49	3	0	1	0	0	-4	8.066	1.07455	0	3	0.9980000257492065	0.0020000000949949026	0	0.9980000257492065
26527901	G	A	A	V	rs1879761	53	3	0	1	0	0	0	5.00844	1.07455	0	4	0.9980000257492065	0.0020000000949949026	0	0.9980000257492065
26527902	C	T	A	T	rs144915302	53	3	0	1	0	0	0	4.69214	0.955827	0	5	0.9980000257492065	0.0020000000949949026	0	0.9980000257492065
26527895	C	T	S	N	rs768744355	55	3	0	1	0	0	-1	-0.895811	-0.864614	0	1	0.9980000257492065	0.0020000000949949026	0	0.9980000257492065
26527896	T	C	S	G	rs749507265	55	3	0	1	0	0	0	3.63781	1.03498	0	2	0.9940000176429749	0.006000000052154064	0	0.9940000176429749
26527886	C	T	R	K	rs201067363	58	3	0	1	0	0	-3	1.21285	0.0851811	0	3	0.9940000176429749	0.006000000052154064	0	0.9940000176429749
26527887	T	C	R	G	rs55758136	58	3	0	1	0	0	2	2.79435	0.0851811	0	4	0.9940000176429749	0.006000000052154064	0	0.9940000176429749
26527878	T	A	M	L	.	61	3	0	1	0	0	2	0.580252	-0.231417	0	5	0.9940000176429749	0.006000000052154064	0	0.9940000176429749
26527878	T	C	M	V	rs764717002	61	3	0	1	0	0	1	0.580252	-0.231417	0	1	0.9940000176429749	0.006000000052154064	0	0.9940000176429749
26519105	T	C	I	V	rs1192130440	78	4	0	1	0	0	3	7831-02-01	0.172913	0	2	0.9940000176429749	0.006000000052154064	0	0.9940000176429749
26519092	C	T	R	H	rs149766574	82	4	0	1	0	0	-4	3.58121	1.00532	0	3	0.9919999837875366	0.00800000037997961	0	0.9919999837875366
26519093	G	A	R	C	rs13031859	82	4	0	1	0	0	0	1.41491	-0.528063	0	4	0.9919999837875366	0.00800000037997961	0	0.9919999837875366
26519059	T	A	H	L	rs1458638479	93	4	0	1	0	0	-3	3.01113	-0.177575	0	5	0.9919999837875366	0.00800000037997961	0	0.9919999837875366
26516587	C	A	V	L	rs376117319	114	5	0	0	0	0	1	1.45618	-0.687441	0	1	0.9919999837875366	0.00800000037997961	0	0.9919999837875366
26516587	C	T	V	M	rs376117319	114	5	0	0	0	0	1	1.45618	-0.687441	0	2	0.9900000095367432	0.009999999776482582	0	0.9900000095367432
26516568	G	A	A	V	rs776061229	120	5	0	0	0	0	0	4.33268	0.18411	0	3	0.9900000095367432	0.009999999776482582	0	0.9900000095367432
26516569	C	T	A	T	rs1421216292	120	5	0	0	0	0	0	0.908276	1.00439	0	4	0.9900000095367432	0.009999999776482582	0	0.9900000095367432
26516560	C	T	G	S	rs116314622	123	5	0	0	0	0	-1	2.96292	1.00439	0	5	0.9900000095367432	0.009999999776482582	0	0.9900000095367432
26516557	T	C	T	A	rs1376203532	124	5	0	0	0	0	0	0.497346	1.10693	0	1	0.9900000095367432	0.009999999776482582	0	0.9900000095367432
26516550	C	T	G	D	rs187033414	126	5	0	0	0	0	-2	4.88059	1.00439	0	2	0.9900000095367432	0.009999999776482582	0	0.9900000095367432
26516519	A	C	D	E	.	136	5	1	0	0	0	1	-0.187535	0.0815748	0	3	0.9879999756813049	0.012000000104308128	0	0.9879999756813049
26516518	C	T	E	K	rs576401026	137	5	1	0	0	0	1	3.37385	1.00439	0	4	0.9879999756813049	0.012000000104308128	0	0.9879999756813049
26516515	A	G	S	P	rs1446973868	138	5	1	0	0	0	-1	0.36037	0.286646	0	5	0.9879999756813049	0.012000000104308128	0	0.9879999756813049
26516500	C	T	E	K	rs761703365	143	5	1	0	0	0	1	2.55199	0.850591	0	1	0.9860000014305115	0.014000000432133675	0	0.9860000014305115
26516477	A	C	D	E	rs1264861524	150	5	1	0	0	0	1	-0.872417	-0.892512	0	2	0.9860000014305115	0.014000000432133675	0	0.9860000014305115
26516457	C	T	R	Q	rs756194861	157	5	1	0	0	0	1	2.55199	1.00439	0	3	0.984000027179718	0.01600000075995922	0	0.984000027179718
26516455	G	T	P	T	rs1383882207	158	5	1	0	0	0	-2	2.68897	-0.584906	0	4	0.984000027179718	0.01600000075995922	0	0.984000027179718
26516450	G	C	S	R	rs781243873	159	5	1	0	0	0	-1	1.59316	-1.09758	0	5	0.984000027179718	0.01600000075995922	0	0.984000027179718
26516445	C	T	R	Q	rs141475833	161	5	1	0	0	0	-3	1.18223	1.00439	0	1	0.984000027179718	0.01600000075995922	0	0.984000027179718
26516446	G	C	R	G	rs377378925	161	5	1	0	0	0	1	1.86711	1.1582	0	2	0.9819999933242798	0.017999999225139618	0	0.9819999933242798
26516442	G	A	P	L	rs1269883642	162	5	1	0	0	0	-3	0.497346	0.235378	0	3	0.9819999933242798	0.017999999225139618	0	0.9819999933242798
26516422	G	A	R	W	rs61744348	169	5	1	0	0	0	-4	3192-01-01	1.1582	0	4	0.9819999933242798	0.017999999225139618	0	0.9819999933242798
26503803	G	C	N	K	.	184	6	0	0	0	0	0	-1.30175	0.238591	0	5	0.9819999933242798	0.017999999225139618	0	0.9819999933242798
26503795	T	C	H	R	rs995739278	187	6	0	0	0	0	0	4.99053	1.11322	0	1	0.9800000190734863	0.019999999552965164	0	0.9800000190734863
26503784	G	T	P	T	rs775692695	191	6	0	0	0	0	-2	0.919055	0.198835	0	2	0.9800000190734863	0.019999999552965164	0	0.9800000190734863
26503777	C	A	R	I	rs139779680	193	6	0	0	0	0	-3	2.02946	0.993953	1	3	0.9800000190734863	0.019999999552965164	0	0.9800000190734863
26503774	G	C	P	R	rs372100267	194	6	0	0	0	0	-2	0.178787	0.198835	0	4	0.9800000190734863	0.019999999552965164	0	0.9800000190734863
26503774	G	T	P	Q	rs372100267	194	6	0	0	0	0	-2	0.178787	0.198835	0	5	0.9800000190734863	0.019999999552965164	0	0.9800000190734863
26502390	T	C	H	R	rs539804348	207	7	0	0	0	0	0	1.27809	0.16378	0	1	0.9779999852180481	0.02199999988079071	0	0.9779999852180481
26502388	G	C	L	V	rs200222399	208	7	0	0	0	0	1	2.96328	0.199661	0	2	0.9779999852180481	0.02199999988079071	0	0.9779999852180481
26502372	C	T	G	E	rs763274859	213	7	0	0	0	0	-3	0.796614	-0.266803	0	3	0.9779999852180481	0.02199999988079071	0	0.9779999852180481
26502364	G	C	L	V	rs746715863	216	7	0	0	0	0	1	4.40772	0.199661	0	4	0.9779999852180481	0.02199999988079071	0	0.9779999852180481
26502360	T	C	D	G	rs1307457278	217	7	0	0	0	0	-2	7.65771	1.13259	1	5	0.9760000109672546	0.024000000208616257	0	0.9760000109672546
26501779	C	T	S	N	.	247	8	0	2	0	0	0	4.69849	0.998378	1	1	0.9760000109672546	0.024000000208616257	0	0.9760000109672546
26501754	C	A	Q	H	rs397515611	255	8	0	2	0	0	1	2.37295	0.998378	1	2	0.9760000109672546	0.024000000208616257	0	0.9760000109672546
26489687	G	C	I	M	.	317	10	0	2	0	0	1	2.50716	1.06508	1	3	0.9739999771118164	0.026000000536441803	0	0.9739999771118164
26489219	G	A	S	L	rs368947038	346	11	0	2	0	0	1	1.13069	1.1398	0	4	0.9739999771118164	0.026000000536441803	0	0.9739999771118164
26489220	A	C	S	A	rs758095040	346	11	0	2	0	0	-3	1.60757	1.312	0	5	0.9739999771118164	0.026000000536441803	0	0.9739999771118164
26484577	C	G	G	R	rs1369859338	368	12	0	0	0	0	-3	4.89433	1.00009	1	1	0.9739999771118164	0.026000000536441803	0	0.9739999771118164
26484568	C	G	G	R	rs879255246	371	12	0	0	0	0	-3	7.69748	1.00009	1	2	0.9739999771118164	0.026000000536441803	0	0.9739999771118164
26484550	C	T	V	I	rs778469940	377	12	0	0	0	0	3	0.969921	0.108906	0	3	0.9700000286102295	0.029999999329447746	0	0.9700000286102295
26484485	A	C	D	E	.	398	12	0	0	0	0	1	-0.442134	-0.0442992	1	4	0.9700000286102295	0.029999999329447746	0	0.9700000286102295
26483580	C	G	R	P	.	425	13	0	3	0	0	-2	3.31668	0.999008	1	5	0.9679999947547913	0.03200000151991844	0	0.9679999947547913
26483562	C	A	R	L	.	431	13	0	3	0	0	-3	3.18706	0.999008	1	1	0.9679999947547913	0.03200000151991844	0	0.9679999947547913
26483504	G	C	D	E	rs779693261	450	13	0	3	0	0	1	1.30302	0.216528	1	2	0.9679999947547913	0.03200000151991844	0	0.9679999947547913
26483477	G	C	F	L	.	459	13	0	3	0	0	0	0.558457	1.13791	0	3	0.9679999947547913	0.03200000151991844	0	0.9679999947547913
26482561	T	C	E	G	rs111033396	475	14	0	3	0	0	-3	7.85521	1.13791	0	4	0.9639999866485596	0.035999998450279236	0	0.9639999866485596
26482538	C	T	V	I	rs777361556	483	14	0	3	0	0	3	-0.0371968	-1.35745	0	5	0.9599999785423279	0.03999999910593033	0	0.9599999785423279
26482520	G	A	P	S	.	489	14	0	3	0	0	-1	1994-09-01	1.13791	1	1	0.9580000042915344	0.041999999433755875	0	0.9580000042915344
26482516	G	C	P	R	rs80356585	490	14	0	3	0	0	-2	1994-09-01	1.13791	1	2	0.9559999704360962	0.04399999976158142	0	0.9559999704360962
26482516	G	T	P	Q	rs80356585	490	14	0	3	0	0	-2	1994-09-01	1.13791	1	3	0.9559999704360962	0.04399999976158142	0	0.9559999704360962
26482447	T	C	H	R	.	513	14	0	3	0	0	0	7.89357	1.09191	1	4	0.9559999704360962	0.04399999976158142	0	0.9559999704360962
26482441	A	G	I	T	rs80356586	515	14	0	3	0	0	-1	9.20913	1.312	1	5	0.9539999961853027	0.04600000008940697	0	0.9539999961853027
26482435	A	G	L	P	.	517	14	0	3	0	0	-3	9.20913	1.312	1	1	0.9539999961853027	0.04600000008940697	0	0.9539999961853027
26480968	C	T	G	S	rs397515435	541	15	0	0	0	0	-1	7.74414	0.966205	1	2	0.9539999961853027	0.04600000008940697	0	0.9539999961853027
26480959	G	A	R	C	rs139954767	544	15	0	0	0	0	-4	4.77491	1.1391	1	3	0.9520000219345093	0.04800000041723251	0	0.9520000219345093
26480893	G	A	R	W	rs760584389	566	15	0	0	0	0	-4	3.99353	1.1391	1	4	0.949999988079071	0.05000000074505806	0	0.949999988079071
26480887	G	A	R	W	rs773985815	568	15	0	0	0	0	-4	4.61863	1.1391	1	5	0.949999988079071	0.05000000074505806	0	0.949999988079071
26480871	A	C	L	R	rs397515586	573	15	0	0	0	0	-3	9.15062	1.312	1	1	0.949999988079071	0.05000000074505806	0	0.949999988079071
26480866	C	T	V	M	rs55676840	575	15	0	0	0	0	1	4.93118	0.966205	0	2	0.9459999799728394	0.05400000140070915	0	0.9459999799728394
26480809	C	T	E	K	rs397515588	594	15	0	0	0	0	1	7.74414	0.966205	1	3	0.9440000057220459	0.0560000017285347	0	0.9440000057220459
26480298	T	C	K	R	rs1369105669	606	16	0	0	0	0	2	4.16526	0.162346	0	4	0.9440000057220459	0.0560000017285347	0	0.9440000057220459
26480274	C	T	G	E	rs397515589	614	16	0	0	0	0	-3	6.10817	0.983528	1	5	0.9419999718666077	0.057999998331069946	0	0.9419999718666077
26480211	A	T	V	D	.	635	16	0	0	0	0	-4	9.21684	1.22988	1	1	0.9419999718666077	0.057999998331069946	0	0.9419999718666077
26479635	A	G	V	A	rs367543660	644	17	2	0	0	0	0	8129-04-01	-0.0840079	0	2	0.9399999976158142	0.05999999865889549	0	0.9399999976158142
26479626	A	C	L	R	rs773244617	647	17	2	0	0	0	2	2.22235	1.22988	0	3	0.9380000233650208	0.06199999898672104	0	0.9380000233650208
26479627	G	T	L	M	rs749541156	647	17	2	0	0	0	-3	0.668016	-0.248244	0	4	0.9359999895095825	0.06400000303983688	0	0.9359999895095825
26479621	G	C	R	G	rs766075720	649	17	2	0	0	1	-3	2.22235	-0.248244	0	5	0.9359999895095825	0.06400000303983688	0	0.9359999895095825
26479615	G	C	Q	E	rs1368357204	651	17	2	0	0	1	2	2.99951	1.14776	0	1	0.9359999895095825	0.06400000303983688	0	0.9359999895095825
26479612	G	A	R	W	rs373864355	652	17	2	0	0	1	-4	-0.238677	-0.248244	0	2	0.9340000152587891	0.06599999964237213	0	0.9340000152587891
26479612	G	C	R	G	rs373864355	652	17	2	0	0	1	-3	-0.238677	-0.248244	0	3	0.9340000152587891	0.06599999964237213	0	0.9340000152587891
26479605	C	T	R	Q	rs184605839	654	17	2	0	0	1	1	0.927071	0.0802283	0	4	0.9340000152587891	0.06599999964237213	0	0.9340000152587891
26479602	G	A	P	L	rs373063149	655	17	2	0	0	1	-1	2.74046	0.162346	0	5	0.9319999814033508	0.06800000369548798	0	0.9319999814033508
26479603	G	A	P	S	rs376509813	655	17	2	0	0	1	-3	4.16526	0.162346	0	1	0.9319999814033508	0.06800000369548798	0	0.9319999814033508
26479600	G	A	R	W	rs755740624	656	17	2	0	0	1	-4	1.18613	-0.576717	0	2	0.9319999814033508	0.06800000369548798	0	0.9319999814033508
26479584	T	C	D	G	.	661	17	2	0	0	1	-2	2.86998	0.162346	0	3	0.9319999814033508	0.06800000369548798	0	0.9319999814033508
26479555	C	A	A	S	rs745803471	671	17	2	0	0	0	1	9062-03-01	-0.0840079	0	4	0.9279999732971191	0.07199999690055847	0	0.9279999732971191
26479555	C	T	A	T	rs745803471	671	17	2	0	0	0	0	9062-03-01	-0.0840079	0	5	0.9259999990463257	0.07400000095367432	0	0.9259999990463257
26479547	A	C	D	E	rs770887856	673	17	2	0	0	0	1	-5.41978	-3.45085	0	1	0.9259999990463257	0.07400000095367432	0	0.9259999990463257
26479540	C	T	A	T	rs1487612277	676	17	2	0	0	0	0	0.797543	0.983528	0	2	0.9259999990463257	0.07400000095367432	0	0.9259999990463257
26479537	C	T	G	S	rs781547633	677	17	2	0	0	0	-1	2.35187	-1.3979	0	3	0.9240000247955322	0.07599999755620956	0	0.9240000247955322
26479473	C	G	R	T	.	698	17	0	0	0	0	-1	5.71959	0.983528	1	4	0.9240000247955322	0.07599999755620956	0	0.9240000247955322
26479355	C	T	R	Q	rs145019640	708	18	0	0	0	0	1	1.62539	0.121252	1	5	0.921999990940094	0.07800000160932541	0	0.921999990940094
26477685	A	G	L	P	.	760	19	0	0	0	0	-3	7.21183	1.26147	1	1	0.9160000085830688	0.08399999886751175	0	0.9160000085830688
26477650	A	G	C	R	rs777632872	772	19	0	0	0	0	-4	0.24852	-0.0522441	0	2	0.9160000085830688	0.08399999886751175	0	0.9160000085830688
26477505	G	A	R	C	rs80356569	773	20	0	0	0	0	-4	7.75797	1.10989	0	3	0.9139999747276306	0.0860000029206276	0	0.9139999747276306
26477490	C	A	A	S	rs754243402	778	20	0	0	0	0	1	4.75419	0.048811	0	4	0.9139999747276306	0.0860000029206276	0	0.9139999747276306
26477471	T	A	H	L	rs764390787	784	20	0	0	0	0	-3	3408-01-01	0.149866	0	5	0.9139999747276306	0.0860000029206276	0	0.9139999747276306
26477471	T	C	H	R	rs764390787	784	20	0	0	0	0	0	3408-01-01	0.149866	0	1	0.9139999747276306	0.0860000029206276	0	0.9139999747276306
26477468	G	A	S	L	rs761179256	785	20	0	0	0	0	-3	4.61765	1.10989	0	2	0.9120000004768372	0.08799999952316284	0	0.9120000004768372
26477448	G	A	R	W	rs148532589	792	20	0	0	1	0	-4	0.931197	1.10989	1	3	0.9120000004768372	0.08799999952316284	0	0.9120000004768372
26477441	C	T	R	H	rs80356592	794	20	0	0	1	0	0	5.84647	1.00883	1	4	0.906000018119812	0.09399999678134918	0	0.906000018119812
26477420	T	A	E	V	rs61739883	801	20	0	0	1	0	-3	5.84647	1.10989	0	5	0.906000018119812	0.09399999678134918	0	0.906000018119812
26477418	G	C	L	V	rs1381716173	802	20	0	0	1	0	1	2.16002	0.200394	0	2	0.9039999842643738	0.09600000083446503	0	0.9039999842643738
26477266	C	G	R	T	rs532907714	810	21	0	0	1	0	-4	1.20541	-0.721008	0	3	0.8980000019073486	0.10199999809265137	0	0.8980000019073486
26477263	A	G	M	T	rs1310202881	811	21	0	0	1	0	-1	1.34817	-2.18929	0	4	0.8939999938011169	0.10599999874830246	0	0.8939999938011169
26477243	G	A	R	W	rs2272070	818	21	0	0	1	0	-4	2.34752	0.126079	1	5	0.8939999938011169	0.10599999874830246	0	0.8939999938011169
26477231	G	A	R	W	rs80356570	822	21	0	0	0	0	-4	2.06199	1.14258	0	1	0.8939999938011169	0.10599999874830246	0	0.8939999938011169
26477212	C	G	C	S	.	828	21	0	0	0	0	-2	0.634354	0.973165	0	2	0.8920000195503235	0.1080000028014183	0	0.8920000195503235
26477175	G	C	D	E	rs147061068	840	21	0	0	0	0	1	-1.5071	-1.05984	0	3	0.8920000195503235	0.1080000028014183	0	0.8920000195503235
26477174	C	T	E	K	rs772729658	841	21	0	0	0	0	1	7745-04-01	0.973165	1	4	0.8920000195503235	0.1080000028014183	0	0.8920000195503235
26477025	C	T	D	N	rs147865867	848	22	0	0	0	0	1	7.77254	0.973165	1	5	0.8899999856948853	0.10999999940395355	0	0.8899999856948853
26477000	T	A	N	I	rs752804141	856	22	0	0	0	0	-4	3.34687	1.08611	1	1	0.8899999856948853	0.10999999940395355	0	0.8899999856948853
26476947	T	C	I	V	rs748223435	874	22	0	0	0	0	3	0.919882	0.126079	0	2	0.8899999856948853	0.10999999940395355	0	0.8899999856948853
26476931	G	A	T	I	rs1372053868	879	22	0	0	0	0	-1	0.491591	-0.099811	0	3	0.8880000114440918	0.1120000034570694	0	0.8880000114440918
26476266	C	A	V	L	.	910	23	0	0	0	0	1	0.396118	-0.205008	0	4	0.8859999775886536	0.11400000005960464	0	0.8859999775886536
26476229	C	A	R	L	rs148094939	922	23	0	0	0	0	-3	3.20226	0.903575	1	5	0.8700000047683716	0.12999999523162842	0	0.8700000047683716
26476161	G	T	H	N	.	945	23	0	4	0	0	0	5.58748	1.07861	0	1	0.8659999966621399	0.1340000033378601	0	0.8659999966621399
26476158	C	A	A	S	rs1404452180	946	23	0	4	0	0	1	0.676732	-0.67178	0	2	0.8619999885559082	0.1379999965429306	0	0.8619999885559082
26476148	G	T	P	H	.	949	23	0	4	0	0	-3	9.79669	1.07861	1	3	0.8560000061988831	0.14399999380111694	0	0.8560000061988831
26476146	C	A	V	F	rs199613764	950	23	0	4	0	0	-1	1.23796	-1.13855	0	4	0.8539999723434448	0.1459999978542328	0	0.8539999723434448
26476137	C	A	V	F	rs767573171	953	23	0	4	0	0	-1	0.536425	0.903575	0	5	0.8539999723434448	0.1459999978542328	0	0.8539999723434448
26476029	G	A	A	V	rs775566456	959	24	0	4	0	0	0	2.22011	-0.555087	0	1	0.8519999980926514	0.14800000190734863	0	0.8519999980926514
26476030	C	T	A	T	rs760536625	959	24	0	4	0	0	0	1.65888	0.0867244	0	2	0.8479999899864197	0.15199999511241913	0	0.8479999899864197
26476014	G	T	A	E	rs201329629	964	24	0	4	0	0	-1	2.36042	0.203417	1	3	0.8479999899864197	0.15199999511241913	0	0.8479999899864197
26475933	T	C	N	S	rs397517940	991	24	0	4	0	0	0	6.0084	1.07861	0	4	0.8479999899864197	0.15199999511241913	0	0.8479999899864197
26475453	A	G	L	P	rs80356596	1011	25	0	4	0	0	-3	9.23546	1.312	1	5	0.843999981880188	0.15600000321865082	0	0.843999981880188
26475409	T	A	R	W	rs145239283	1026	25	0	4	0	0	-4	1.65888	-0.438394	0	1	0.843999981880188	0.15600000321865082	0	0.843999981880188
26474613	G	A	A	V	rs759860289	1063	26	0	4	0	0	0	0.739504	-1.18792	0	2	0.8399999737739563	0.1599999964237213	0	0.8399999737739563
26474614	C	T	A	T	rs140572176	1063	26	0	4	0	0	0	1.67484	1.00499	0	3	0.8399999737739563	0.1599999964237213	0	0.8399999737739563
26474596	A	C	F	V	.	1069	26	0	4	0	0	-1	7.13098	1.312	1	4	0.8339999914169312	0.16599999368190765	0	0.8339999914169312
26474562	C	G	R	P	rs397515598	1080	26	0	0	0	0	-2	6.03976	1.00499	1	5	0.8320000171661377	0.1679999977350235	0	0.8320000171661377
26474556	T	C	N	S	rs752225503	1082	26	0	0	0	0	0	1.36306	0.171685	0	1	0.8220000267028809	0.17800000309944153	0	0.8220000267028809
26474554	C	A	A	S	rs80356574	1083	26	0	0	0	0	1	0.427724	1.00499	0	2	0.8119999766349792	0.18799999356269836	0	0.8119999766349792
26474554	C	G	A	P	rs80356574	1083	26	0	0	0	0	-1	0.427724	1.00499	0	3	0.8080000281333923	0.19200000166893005	0	0.8080000281333923
26474554	C	T	A	T	rs80356574	1083	26	0	0	0	0	0	0.427724	1.00499	0	4	0.8059999942779541	0.1940000057220459	0	0.8059999942779541
26474545	C	G	G	R	.	1086	26	0	0	0	0	-3	7.75454	1.00499	1	5	0.7879999876022339	0.21199999749660492	0	0.7879999876022339
26474538	A	G	L	P	.	1088	26	0	0	0	0	-3	9.15755	1.312	1	1	0.7839999794960022	0.2160000056028366	0	0.7839999794960022
26474532	G	T	A	E	rs370609551	1090	26	0	0	0	0	-1	7.91043	1.13657	1	2	0.7839999794960022	0.2160000056028366	0	0.7839999794960022
26474104	G	A	P	S	rs1227852375	1099	27	0	0	0	0	-1	6.68455	0.185622	0	3	0.7799999713897705	0.2199999988079071	0	0.7799999713897705
26474101	C	A	A	S	rs1285406256	1100	27	0	0	0	0	1	2.62274	-0.895701	0	4	0.7720000147819519	0.2280000001192093	0	0.7720000147819519
26474065	C	T	V	M	rs1206018770	1112	27	0	0	0	0	1	0.591835	0.996614	0	5	0.7699999809265137	0.23000000417232513	0	0.7699999809265137
26474029	T	A	M	L	.	1124	27	0	5	0	0	2	-0.355921	-0.264929	0	1	0.7639999985694885	0.23600000143051147	0	0.7639999985694885
26473998	C	T	R	Q	rs397517943	1134	27	0	5	0	0	1	7.63231	0.996614	1	2	0.7580000162124634	0.24199999868869781	0	0.7580000162124634
26473996	C	T	V	M	rs376216850	1135	27	0	5	0	0	1	0.862622	-0.0396535	0	3	0.75	0.25	0	0.75
26473563	A	G	L	P	rs397515599	1138	28	0	5	0	0	-3	9.12164	1.26694	1	4	0.7379999756813049	0.2619999945163727	0	0.7379999756813049
26473506	C	T	R	Q	rs56054534	1157	28	0	5	0	0	1	2.75813	0.996614	0	5	0.7360000014305115	0.2639999985694885	0	0.7360000014305115
26473293	T	C	D	G	.	1191	29	0	5	0	0	0	5.05983	1.13178	1	1	0.7319999933242798	0.2680000066757202	0	0.7319999933242798
26473257	T	C	N	S	rs61740776	1203	29	0	5	0	0	0	3.46461	1.13178	0	2	0.7179999947547913	0.28200000524520874	0	0.7179999947547913
26473182	C	A	R	L	.	1228	29	0	5	0	0	-3	0.544331	0.980819	1	3	0.7139999866485596	0.28600001335144043	0	0.7139999866485596
26473158	C	T	R	H	rs368633281	1236	29	0	5	0	0	0	-0.471417	-0.288709	0	4	0.7120000123977661	0.2879999876022339	0	0.7120000123977661
26473155	G	A	S	L	rs753598510	1237	29	0	5	0	0	-3	3.71854	0.208063	0	5	0.7080000042915344	0.2919999957084656	0	0.7080000042915344
26473150	G	A	P	S	rs1409180533	1239	29	0	5	0	0	-1	0.798268	1.14641	0	1	0.699999988079071	0.30000001192092896	0	0.699999988079071
26473146	C	A	S	I	rs771058439	1240	29	0	5	0	0	-3	-0.471417	-0.675087	0	2	0.6759999990463257	0.3240000009536743	0	0.6759999990463257
26473146	C	G	S	T	rs771058439	1240	29	0	5	0	0	1	-0.471417	-0.675087	0	3	0.6740000247955322	0.32600000500679016	0	0.6740000247955322
26473134	G	A	T	M	rs368293095	1244	29	0	0	0	0	-1	7028-02-01	0.208063	0	4	0.6499999761581421	0.3499999940395355	0	0.6499999761581421
26473134	G	T	T	K	rs368293095	1244	29	0	0	0	0	-1	7028-02-01	0.208063	0	5	0.6420000195503235	0.3580000102519989	0	0.6420000195503235
26472632	A	C	C	G	rs41288773	1251	30	0	0	0	0	-4	1.56008	0.152866	0	1	0.6420000195503235	0.3580000102519989	0	0.6420000195503235
26472628	C	T	R	H	rs201532334	1252	30	0	0	0	0	-4	0.417362	-1.55824	0	2	0.6380000114440918	0.3619999885559082	0	0.6380000114440918
26472629	G	A	R	C	rs551826797	1252	30	0	0	0	0	0	0.925236	-0.233512	0	3	0.6340000033378601	0.3659999966621399	0	0.6340000033378601
26472626	C	A	V	L	rs1198823578	1253	30	0	0	0	0	1	1.94098	-0.233512	0	4	0.6320000290870667	0.36800000071525574	0	0.6320000290870667
26472622	A	G	L	P	rs1275629843	1254	30	0	0	0	0	-3	3.33764	0.318457	0	5	0.6140000224113464	0.38600000739097595	0	0.6140000224113464
26472620	A	C	C	G	.	1255	30	0	0	0	0	-4	0.544331	-0.178315	0	1	0.6100000143051147	0.38999998569488525	0	0.6100000143051147
26472598	T	G	H	P	.	1262	30	0	0	0	0	-3	0.417362	-0.178315	0	2	0.6000000238418579	0.4000000059604645	0	0.6000000238418579
26472574	G	C	T	S	.	1270	30	0	0	0	0	1	0.925236	-0.178315	0	3	0.5839999914169312	0.41600000858306885	0	0.5839999914169312
26472559	A	C	V	G	.	1275	30	0	0	0	0	-4	0.544331	-0.178315	0	4	0.5820000171661377	0.4180000126361847	0	0.5820000171661377
26472557	G	A	P	S	rs780946755	1276	30	0	0	0	0	-1	2.95673	1.14641	0	5	0.5799999833106995	0.41999998688697815	0	0.5799999833106995
26472557	G	T	P	T	rs780946755	1276	30	0	0	0	0	-2	2.95673	1.14641	0	1	0.5699999928474426	0.4300000071525574	0	0.5699999928474426
26472522	G	C	D	E	rs147552283	1287	30	0	0	0	0	1	-2.88382	-2.44139	0	2	0.5580000281333923	0.44200000166893005	0	0.5580000281333923
26470706	C	T	E	K	rs1414447103	1304	32	3	0	0	1	1	4.76255	0.994354	0	3	0.5360000133514404	0.46399998664855957	0	0.5360000133514404
26470702	T	C	K	R	rs763987551	1305	32	3	0	0	1	2	0.792913	0.177551	0	4	0.527999997138977	0.47200000286102295	0	0.527999997138977
26470681	G	A	T	I	rs749637488	1312	32	3	0	0	1	-1	0.46211	0.177551	0	5	0.5220000147819519	0.4779999852180481	0	0.5220000147819519
26470678	G	A	A	V	rs143650036	1313	32	3	0	0	1	0	-0.0340945	-0.140094	0	1	0.49399998784065247	0.5059999823570251	1	0.5059999823570251
26470679	C	T	A	T	rs773645790	1313	32	3	0	0	1	0	-0.0340945	-1.50143	0	2	0.47999998927116394	0.5199999809265137	1	0.5199999809265137
26470670	G	A	P	S	rs1350398414	1316	32	3	0	0	0	-1	-0.0340945	1.17587	0	3	0.47999998927116394	0.5199999809265137	1	0.5199999809265137
26470610	T	C	I	V	rs766952985	1336	32	0	0	0	0	3	4.92795	0.177551	0	4	0.4779999852180481	0.5220000147819519	1	0.5220000147819519
26468463	T	A	Q	H	rs762261910	1345	33	4	0	0	0	1	-0.0386693	-0.00358268	0	5	0.4779999852180481	0.5220000147819519	1	0.5220000147819519
26468446	A	G	I	T	rs143476507	1351	33	4	0	0	0	-1	0.0595433	-0.402244	0	1	0.47600001096725464	0.5239999890327454	1	0.5239999890327454
26467501	C	A	G	V	rs138037294	1364	34	4	0	0	1	-4	3.88309	1.02389	0	2	0.46799999475479126	0.5320000052452087	1	0.5320000052452087
26467490	A	T	S	T	rs758019907	1368	34	4	0	0	1	1	1.34765	-0.186173	0	3	0.46399998664855957	0.5360000133514404	1	0.5360000133514404
26467487	T	C	M	V	rs377218549	1369	34	4	0	0	1	1	-0.342654	-2.49106	0	4	0.4620000123977661	0.5379999876022339	1	0.5379999876022339
26467481	C	T	G	S	rs756926735	1371	34	4	0	0	1	-1	0.643354	-0.243795	0	5	0.4339999854564667	0.5659999847412109	1	0.5659999847412109
26467468	G	A	A	V	rs1210313101	1375	34	4	0	0	1	0	1.62936	1.13913	0	1	0.42800000309944153	0.5720000267028809	1	0.5720000267028809
26467459	G	A	A	V	rs756419170	1378	34	4	0	0	1	0	0.502496	1.13913	0	2	0.4180000126361847	0.5820000171661377	1	0.5820000171661377
26467460	C	T	A	T	rs1270662291	1378	34	4	0	0	1	0	-0.483512	1.02389	0	3	0.41600000858306885	0.5839999914169312	1	0.5839999914169312
26467445	T	C	K	E	rs766593014	1383	34	4	0	0	1	1	2.33365	1.08151	0	4	0.4000000059604645	0.6000000238418579	1	0.6000000238418579
26467435	G	A	T	I	rs397515600	1386	34	4	0	0	1	-1	-1.1878	-0.704772	1	5	0.3959999978542328	0.6039999723434448	1	0.6039999723434448
26467435	G	C	T	S	rs397515600	1386	34	4	0	0	1	1	-1.1878	-0.704772	0	1	0.38600000739097595	0.6140000224113464	1	0.6140000224113464
26467421	A	G	S	P	rs773296466	1391	34	4	0	0	0	-1	-0.342654	-0.64715	0	2	0.37599998712539673	0.6240000128746033	1	0.6240000128746033
26467418	C	G	G	R	rs768565096	1392	34	4	0	0	0	-3	-0.906087	-0.243795	0	3	0.3540000021457672	0.6460000276565552	1	0.6460000276565552
26467411	C	T	G	E	rs746748203	1394	34	4	0	0	0	-3	0.22078	1.02389	0	4	0.35199999809265137	0.6480000019073486	1	0.6480000019073486
26467409	A	C	S	A	rs775543811	1395	34	4	0	0	0	1	-0.765228	0.274803	0	5	0.3440000116825104	0.656000018119812	1	0.656000018119812
26467402	G	A	A	V	rs1018118704	1397	34	4	0	0	0	1	1.06593	-0.589528	0	1	0.34200000762939453	0.6579999923706055	1	0.6579999923706055
26467402	G	C	A	G	rs1018118704	1397	34	4	0	0	0	0	1.06593	-0.589528	0	2	0.3400000035762787	0.6600000262260437	1	0.6600000262260437
26467403	C	A	A	S	rs1212517593	1397	34	4	0	0	0	0	0.0799213	0.101937	0	3	0.3319999873638153	0.6679999828338623	1	0.6679999828338623
26467403	C	T	A	T	rs1212517593	1397	34	4	0	0	0	0	0.0799213	0.101937	0	4	0.3140000104904175	0.6859999895095825	1	0.6859999895095825
26467399	G	A	P	L	rs141157381	1398	34	4	0	0	0	-3	3.88309	0.217181	0	5	0.29600000381469727	0.7039999961853027	1	0.7039999961853027
26467227	G	A	P	S	rs1343488102	1412	35	0	0	0	0	-1	0.643354	0.217181	0	1	0.2680000066757202	0.7319999933242798	1	0.7319999933242798
26467137	C	T	G	S	rs367581711	1442	35	0	0	0	0	-1	2.31869	1.02389	0	2	0.2639999985694885	0.7360000014305115	1	0.7360000014305115
26467133	G	A	S	F	rs148506633	1443	35	0	0	0	0	-3	3.12457	1.13913	0	3	0.2540000081062317	0.7459999918937683	1	0.7459999918937683
26466827	G	C	P	A	rs1282230221	1463	36	0	0	0	0	-1	7.95986	1.14756	1	4	0.25	0.75	1	0.75
26466813	G	C	D	E	.	1467	36	0	6	0	0	1	-1.13509	-0.990173	0	5	0.24400000274181366	0.7559999823570251	1	0.7559999823570251
26466797	C	A	G	C	rs371051158	1473	36	0	6	0	0	-4	4.96658	1.02423	1	1	0.24199999868869781	0.7580000162124634	1	0.7580000162124634
26466784	G	A	T	I	rs1193991077	1477	36	0	6	0	0	-1	2.77919	1.14756	0	2	0.23800000548362732	0.7620000243186951	1	0.7620000243186951
26466721	A	T	V	E	.	1498	36	0	6	0	0	-3	9.11112	1.14756	1	3	0.2280000001192093	0.7720000147819519	1	0.7720000147819519
26466028	T	C	I	V	rs142333327	1517	37	0	6	0	0	3	2.36599	1.13054	0	4	0.22599999606609344	0.7739999890327454	1	0.7739999890327454
26466018	C	T	R	Q	rs80356601	1520	37	0	6	0	0	1	2.0778	0.102236	1	5	0.22200000286102295	0.777999997138977	1	0.777999997138977
26465995	C	T	D	N	rs138151478	1528	37	0	6	0	0	1	7.84158	1.00956	0	1	0.2199999988079071	0.7799999713897705	1	0.7799999713897705
26465753	A	G	I	T	rs111033405	1573	38	0	6	0	0	-1	9.28253	1.312	1	2	0.2160000056028366	0.7839999794960022	1	0.7839999794960022
26465723	C	T	R	H	rs139416718	1583	38	0	6	0	0	-4	7.84158	1.00956	1	3	0.21400000154972076	0.7860000133514404	1	0.7860000133514404
26465724	G	A	R	C	rs781688103	1583	38	0	6	0	0	0	7.98568	1.13054	1	4	0.21400000154972076	0.7860000133514404	1	0.7860000133514404
26465688	C	A	A	S	rs772763082	1595	38	0	0	0	0	1	0.204575	-0.260693	0	5	0.20600000023841858	0.7940000295639038	1	0.7940000295639038
26465688	C	T	A	T	rs772763082	1595	38	0	0	0	0	0	0.204575	-0.260693	0	1	0.20399999618530273	0.7960000038146973	1	0.7960000038146973
26465672	G	A	T	I	rs529643761	1600	38	0	0	0	0	-1	0.348669	-0.139717	0	2	0.20200000703334808	0.7979999780654907	1	0.7979999780654907
26465024	C	A	G	V	.	1602	39	0	0	0	0	-4	6.09646	1.02196	1	3	0.19599999487400055	0.8040000200271606	1	0.8040000200271606
26465010	G	A	R	W	rs397515603	1607	39	0	0	0	0	-4	0.811583	-0.254213	1	4	0.1940000057220459	0.8059999942779541	1	0.8059999942779541
26464994	G	A	P	L	rs927957881	1612	39	0	0	0	0	-3	9.81017	1.13798	1	5	0.1899999976158142	0.8100000023841858	1	0.8100000023841858
26464980	T	G	T	P	rs1423159465	1617	39	0	0	0	0	-2	1.38292	-0.196205	0	1	0.18400000035762787	0.8159999847412109	1	0.8159999847412109
26464962	C	T	G	S	rs745568486	1623	39	0	0	0	0	-1	1.38292	-1.35636	0	2	0.17800000309944153	0.8220000267028809	1	0.8220000267028809
26464956	C	T	V	M	rs80356579	1625	39	0	0	0	0	1	1.81143	1.02196	1	3	0.1720000058412552	0.828000009059906	1	0.828000009059906
26464893	G	A	P	S	rs17005371	1646	39	0	0	0	0	-1	6.52497	1.13798	0	4	0.164000004529953	0.8360000252723694	1	0.8360000252723694
26464869	C	G	G	R	.	1654	39	0	0	0	0	-3	7.81048	1.02196	1	5	0.15199999511241913	0.8479999899864197	1	0.8479999899864197
26464869	C	T	G	S	rs1005694756	1654	39	0	0	0	0	-1	7.81048	1.02196	1	1	0.15199999511241913	0.8479999899864197	1	0.8479999899864197
26464086	C	T	E	K	rs894098325	1661	40	0	0	0	0	1	7.81048	1.02196	1	2	0.14800000190734863	0.8519999980926514	1	0.8519999980926514
26464073	A	G	L	P	rs1459288526	1665	40	0	0	0	0	-3	9.09599	1.312	1	3	0.14399999380111694	0.8560000061988831	1	0.8560000061988831
26464041	G	A	R	C	rs139767460	1676	40	0	0	0	0	-4	1.94824	0.20985	0	4	0.14399999380111694	0.8560000061988831	1	0.8560000061988831
26464028	C	T	R	H	rs11893228	1680	40	0	0	0	0	-4	3553-01-01	-0.271071	1	5	0.1340000033378601	0.8659999966621399	1	0.8659999966621399
26464029	G	A	R	C	rs147070644	1680	40	0	0	0	0	0	3.87531	1.12203	0	1	0.12200000137090683	0.878000020980835	1	0.878000020980835
26463969	C	G	E	Q	rs199766465	1700	40	0	0	0	0	2	7.72946	0.995386	1	2	0.11599999666213989	0.8840000033378601	1	0.8840000033378601
26463516	G	A	T	M	rs375712326	1720	41	0	7	0	0	-1	9.80476	1.12203	0	3	0.10999999940395355	0.8899999856948853	1	0.8899999856948853
26462177	C	T	E	K	rs397515605	1733	42	0	7	0	0	1	7.77921	0.98637	1	4	0.10999999940395355	0.8899999856948853	1	0.8899999856948853
26462171	G	A	R	W	rs1172714485	1735	42	0	7	0	0	-4	2.80839	1.11662	1	5	0.1080000028014183	0.8920000195503235	1	0.8920000195503235
26462148	A	C	D	E	.	1742	42	0	7	0	0	1	-1.11594	-0.0556457	0	1	0.09600000083446503	0.9039999842643738	1	0.9039999842643738
26462126	C	G	D	H	.	1750	42	0	7	0	0	-2	2.15434	0.98637	1	2	0.09200000017881393	0.9079999923706055	1	0.9079999923706055
26461909	G	T	Q	K	.	1774	43	0	7	0	0	1	9.85687	1.14249	1	3	0.09200000017881393	0.9079999923706055	1	0.9079999923706055
26461899	T	C	D	G	.	1777	43	0	7	0	0	-2	7.86699	1.08598	1	4	0.0860000029206276	0.9139999747276306	1	0.9139999747276306
26461897	C	A	V	F	rs111033330	1778	43	0	7	0	0	-1	7.72486	0.972976	1	5	0.0860000029206276	0.9139999747276306	1	0.9139999747276306
26461897	C	T	V	I	rs111033330	1778	43	0	7	0	0	3	7.72486	0.972976	1	1	0.0860000029206276	0.9139999747276306	1	0.9139999747276306
26461894	G	A	H	Y	rs978643353	1779	43	0	7	0	0	2	9.85687	1.14249	1	2	0.07999999821186066	0.9200000166893005	1	0.9200000166893005
26461854	C	T	R	H	rs111033349	1792	43	0	7	0	0	-4	7.72486	0.972976	1	3	0.07400000095367432	0.9259999990463257	1	0.9259999990463257
26461855	G	A	R	C	rs142111099	1792	43	0	7	0	0	0	6.58779	0.125417	1	4	0.07199999690055847	0.9279999732971191	1	0.9279999732971191
26461845	A	C	F	C	rs397515606	1795	43	0	7	0	0	-3	3.88724	1.312	1	5	0.06800000369548798	0.9319999814033508	1	0.9319999814033508
26461824	G	A	A	V	rs144562626	1802	43	0	7	0	0	0	9.85687	1.14249	1	1	0.06800000369548798	0.9319999814033508	1	0.9319999814033508
26461821	T	G	E	A	.	1803	43	0	7	0	0	-1	7.86699	1.08598	1	2	0.06400000303983688	0.9359999895095825	1	0.9359999895095825
26461756	G	C	P	A	rs28937591	1825	43	0	7	0	0	-1	9.85687	1.14249	1	3	0.0560000017285347	0.9440000057220459	1	0.9440000057220459
26461705	C	T	D	N	rs1405714912	1842	43	0	7	0	0	1	7.86699	0.972976	1	4	0.05400000140070915	0.9459999799728394	1	0.9459999799728394
26461030	C	T	G	E	.	1845	44	0	7	0	0	-3	7.72486	0.972976	1	5	0.04800000041723251	0.9520000219345093	1	0.9520000219345093
26461006	C	T	R	Q	rs111033329	1853	44	0	7	0	0	1	4.88218	0.972976	0	1	0.035999998450279236	0.9639999866485596	1	0.9639999866485596
26460997	C	T	R	Q	rs397515608	1856	44	0	7	0	0	-4	7.86699	0.972976	1	2	0.03400000184774399	0.9660000205039978	1	0.9660000205039978
26460998	G	A	R	W	rs368155547	1856	44	0	7	0	0	1	8.00913	0.125417	1	3	0.02800000086426735	0.972000002861023	1	0.972000002861023
26460955	G	A	T	I	rs769450885	1870	44	0	0	0	0	-1	1.65113	1.13209	0	4	0.026000000536441803	0.9739999771118164	1	0.9739999771118164
26460947	C	A	V	L	rs768364325	1873	44	0	0	0	0	1	0.28511	0.11263	0	5	0.026000000536441803	0.9739999771118164	1	0.9739999771118164
26460947	C	T	V	M	rs768364325	1873	44	0	0	0	0	1	0.28511	0.11263	0	1	0.024000000208616257	0.9760000109672546	1	0.9760000109672546
26460901	C	T	G	D	rs80356583	1888	44	0	0	0	0	-2	7.87409	1.01216	1	2	0.024000000208616257	0.9760000109672546	1	0.9760000109672546
26460898	C	G	W	S	.	1889	44	0	0	0	0	-4	7.87409	1.01216	1	3	0.024000000208616257	0.9760000109672546	1	0.9760000109672546
26460878	T	C	N	D	rs746676752	1896	44	0	0	0	0	1	0.43689	0.172598	0	4	0.02199999988079071	0.9779999852180481	1	0.9779999852180481
26460746	C	A	G	V	.	1905	45	0	0	0	0	-3	7.87409	1.01216	1	5	0.02199999988079071	0.9779999852180481	1	0.9779999852180481
26460724	A	C	H	Q	.	1912	45	0	0	0	0	1	0.588669	0.292535	0	1	0.019999999552965164	0.9800000190734863	1	0.9800000190734863
26460675	T	G	N	H	rs896148523	1929	45	0	0	0	0	0	4.99028	1.13209	1	2	0.019999999552965164	0.9800000190734863	1	0.9800000190734863
26460669	G	T	P	T	rs537706054	1931	45	0	0	0	0	-2	9.999	1.13209	1	3	0.017999999225139618	0.9819999933242798	1	0.9819999933242798
26460203	C	T	R	Q	rs80356605	1939	46	0	0	0	0	-4	5618-02-01	1.01216	1	4	0.014000000432133675	0.9860000014305115	1	0.9860000014305115
26460204	G	A	R	W	rs368790049	1939	46	0	0	0	0	1	7.72231	1.13209	1	5	0.009999999776482582	0.9900000095367432	1	0.9900000095367432
26460059	G	C	P	R	rs80356606	1987	46	0	0	0	0	-2	9.54366	1.13209	1	1	0.00800000037997961	0.9919999837875366	1	0.9919999837875366
