# Supplementary material for: Predicting the Impact of OTOF Gene Missense Variants on Auditory Neuropathy Spectrum Disorder
Source: Int J Mol Sci. 2023 Dec 7;24(24):17240. doi: 10.3390/ijms242417240 (PMC10743402; doi:10.3390/ijms242417240)
Supplement: Supplementary file 1 [file ijms-24-17240-s001.zip › Table S2.xlsx]

## Sheet: OTOF_VUS_Phylo_and_Pred_scores
Nucleotide position	Ref_n	Alt_n	Ref_aa	Alt_aa	rs_dbSNP151	Protein pos.	Exon	Region	Domain	CC	CB	Blosum	PhyloP100	PhyloP_30Primates	ConStruct_P (Class=0)	ConStruct_P (Class=1)	ConStruct_Prediction (Class)	ConStruct_Prediction (Class) (Confidence)	MetaLR_score	MetaLR_rankscore	MetaLR_pred	Reliability_index	MetaSVM_score	MetaSVM_rankscore	MetaSVM_pred	MutationAssessor_score	MutationAssessor_rankscore	MutationAssessor_pred	Polyphen2_HDIV_score	Polyphen2_HDIV_rankscore	Polyphen2_HDIV_pred	PROVEAN_score	PROVEAN_converted_rankscore	PROVEAN_pred	SIFT4G_score	SIFT4G_converted_rankscore	SIFT4G_pred	MutPred_score	MutPred_rankscore	MutPred_protID	MutPred_AAchange	MutPred_Top5features	LIST-S2_score	LIST-S2_rankscore	LIST-S2_pred	SAV-Pred.Activities	SAV-Pred_Pa-Pi
26460647	T	C	N	S	rs757147016	1938	45	0	0	0	0	0	7.8740900	1.13209	0.0299999993294477	0.970000028610229	1	0.970000028610229	0.4984	0.810239999999999	T	8	-0.1192	0.796529999999999	T	.	.	.	0.256	0.40583	B	-4.55	0.785529999999999	D	0.01	0.657279999999999	D	0.301999999999999	0.269919999999999	Q9HC10	N1938S	Gain of disorder (P = 0.0763)	0.833717	0.525329999999999	T	0	-0.5340
26460648	T	C	N	D	rs573793382	1938	45	0	0	0	0	1	7.8740900	1.13209	0.0199999995529651	0.980000019073486	1	0.980000019073486	0.654699999999999	0.87985	D	9	0.2921	0.87431	D	.	.	.	0.917	0.62824	P	-4.69	0.797429999999999	D	0.005	0.722239999999999	D	0.318	0.29569	Q9HC10	N1938D	Gain of disorder (P = 0.1314)	0.806718999999999	0.644009999999999	T	0	-0.2356
26460652	T	A	K	N	.	1936	45	0	0	0	0	0	1.8029100	1.13209	0.519999980926513	0.479999989271163	0	0.519999980926513	0.7184	0.90342	D	10	0.3123	0.877519999999999	D	3.2650000000000001	0.900159999999999	M	1	0.905839999999999	D	-4.84	0.8103	D	0	0.928239999999999	D	0.338	0.32804	Q9HC10	K1936N	Loss of solvent accessibility (P = 0.1301)	0.980402	0.933139999999999	D	0	-0.8136
26460654	T	C	K	E	rs1290398191	1936	45	0	0	0	0	1	7.8740900	1.13209	0.0199999995529651	0.980000019073486	1	0.980000019073486	0.632399999999999	0.871149999999999	D	10	0.254699999999999	0.868229999999999	D	2.165	0.60562	M	1	0.905839999999999	D	-3.88	0.727099999999999	D	0	0.928239999999999	D	0.326	0.30861	Q9HC10	K1936E	Gain of disorder (P = 0.1544)	0.965203	0.871249999999999	D	0	-0.8568
26460662	G	T	P	H	rs1489856616	1933	45	0	0	0	0	-3	9.9990000	1.13209	0.0199999995529651	0.980000019073486	1	0.980000019073486	0.7046	0.898379999999999	D	10	0.331799999999999	0.88056	D	2.2400000000000002	0.633549999999999	M	1	0.905839999999999	D	-8.44999999999999	0.97218	D	0	0.928239999999999	D	0.174999999999999	0.08129	Q9HC10	P1933H	Gain of catalytic residue at E1935 (P = 0.2821)	0.982102	0.939119999999999	D	0	-0.5606
26460663	G	A	P	S	rs1201429541	1933	45	0	0	0	0	-1	9.9990000	1.13209	0.0199999995529651	0.980000019073486	1	0.980000019073486	0.750099999999999	0.914789999999999	D	10	0.631299999999999	0.923059999999999	D	2.79	0.81396	M	1	0.905839999999999	D	-7.42	0.948139999999999	D	0.004	0.7415	D	0.19	0.10032	Q9HC10	P1933S	Loss of ubiquitination at K1936 (P = 0.2583)	0.981302	0.93576	D	0	-0.8939
26460665	T	G	D	A	.	1932	45	0	0	0	0	-2	7.8740900	1.13209	0.0199999995529651	0.980000019073486	1	0.980000019073486	0.5615	0.84045	D	10	0.1436	0.849459999999999	D	2.34	0.67151	M	0.967999999999999	0.56581	D	-5.85	0.89029	D	0.007	0.70582	D	0.252	0.19059	Q9HC10	D1932A	Loss of solvent accessibility (P = 0.3543)	0.947505	0.79737	D	0	-0.8867
26460666	C	G	D	H	rs1269334705	1932	45	0	0	0	0	-2	7.8740900	1.01216	0.00999999977648258	0.990000009536743	1	0.990000009536743	0.689899999999999	0.89298	D	10	0.516399999999999	0.907749999999999	D	2.34	0.67151	M	0.999	0.779129999999999	D	-4.88	0.820629999999999	D	0.002	0.794019999999999	D	0.259	0.2015	Q9HC10	D1932H	Loss of relative solvent accessibility (P = 0.3919)	0.972203	0.89922	D	0	-0.6335
26460669	G	A	P	S	rs537706054	1931	45	0	0	0	0	-1	9.9990000	1.13209	0.0199999995529651	0.980000019073486	1	0.980000019073486	0.9523	0.9845	D	10	1.1023	0.9975	D	3.5950000000000002	0.936899999999999	H	1	0.905839999999999	D	-7.45	0.94899	D	0	0.928239999999999	D	0.42	0.46187	Q9HC10	P1931S	Loss of catalytic residue at N1929 (P = 0.1631)	0.999242999999999	0.99707	D	0	-0.6529
26460670	T	A	E	D	rs781397996	1930	45	0	0	0	0	1	-0.0184488	0.172598	0.9200000166893	0.0799999982118606	0	0.9200000166893	0.447699999999999	0.78324	T	10	-0.455	0.702339999999999	T	2.12	0.587539999999999	M	0.0109999999999999	0.22227	B	-2.58	0.55662	D	0.0589999999999999	0.47097	T	0.221	0.14363	Q9HC10	E1930D	Loss of stability (P = 0.4088)	0.935405999999999	0.758319999999999	D	0	-0.7231
26460673	A	T	N	K	rs748589817	1929	45	0	0	0	0	0	-0.6255670	-0.0672756	0.829999983310699	0.170000001788139	0	0.829999983310699	0.2441	0.61272	T	10	-0.903399999999999	0.476279999999999	T	0.83499999999999996	0.21042	L	0.004	0.224149999999999	B	-1.74	0.420009999999999	N	1	0.01155	T	0.391	0.414289999999999	Q9HC10	N1929K	Gain of glycosylation at N1929 (P = 0.0624)	0.885811	0.61165	D	0	-0.6867
26460674	T	C	N	S	rs1401470829	1929	45	0	0	0	0	0	4.2313800	1.13209	0.360000014305114	0.639999985694885	1	0.639999985694885	0.27	0.641619999999999	T	10	-0.8918	0.48775	T	1.095	0.274	L	0	0.295889999999999	B	-2.38	0.52451	N	0.0739999999999999	0.45318	T	0.313	0.28763	Q9HC10	N1929S	Loss of stability (P = 0.1352)	0.873313	0.581439999999999	D	0	-0.6480
26460677	C	A	R	L	rs369843419	1928	45	0	0	0	0	0	7.8740900	1.01216	0.0299999993294477	0.970000028610229	1	0.970000028610229	0.8705	0.95694	D	10	0.966099999999999	0.9664	D	3.5150000000000001	0.92918	H	0.614999999999999	0.4761	P	-6.5	0.916089999999999	D	0.007	0.69154	D	.	.	.	.	.	0.989326	0.96464	D	0	-0.6637
26460677	C	T	R	H	rs369843419	1928	45	0	0	0	0	-3	7.8740900	1.01216	0	1	1	1	0.860999999999999	0.953729999999999	D	10	0.89	0.955359999999999	D	3.17	0.88688	M	0.999	0.905839999999999	D	-4.75	0.80256	D	1E-3	0.833509999999999	D	0.427999999999999	0.475009999999999	Q9HC10	R1928H	Loss of stability (P = 0.4568)	0.953404999999999	0.82184	D	0	-0.6910
26460684	G	T	L	M	rs763255437	1926	45	0	0	0	0	2	1.1957900	1.13209	0.680000007152557	0.319999992847442	0	0.680000007152557	0.605099999999999	0.85979	D	10	0.166399999999999	0.85338	D	2.06	0.56677	M	0.77	0.470119999999999	P	-0.59	0.17624	N	0.219	0.262259999999999	T	0.177999999999999	0.08497	Q9HC10	L1926M	Gain of disorder (P = 0.3564)	0.653935	0.269299999999999	T	0	-0.8704
26460689	A	G	V	A	rs1427124820	1924	45	0	0	0	0	0	3.3207000	1.312	0.46000000834465	0.540000021457672	1	0.540000021457672	0.1648	0.502419999999999	T	10	-0.838799999999999	0.527259999999999	T	-4.4999999999999998E-2	0.0497999999999999	N	0.004	0.155349999999999	B	-1.06	0.276689999999999	N	0.456	0.136729999999999	T	0.216	0.13635	Q9HC10	V1924A	Loss of loop (P = 0.2237)	0.89971	0.64861	D	0	-0.8550
26460702	C	G	E	Q	rs773961787	1920	45	0	0	0	0	2	7.8740900	1.01216	0.050000000745058	0.949999988079071	1	0.949999988079071	0.771	0.92213	D	10	0.7083	0.93279	D	2.7549999999999999	0.80505	M	1	0.905839999999999	D	-2.9	0.608269999999999	D	0.003	0.76473	D	0.219	0.14071	Q9HC10	E1920Q	Loss of ubiquitination at K1921 (P = 0.1951)	0.907908999999999	0.674459999999999	D	0	-0.6861
26460716	G	A	T	I	.	1915	45	0	0	0	0	-1	9.9990000	1.13209	0.0299999993294477	0.970000028610229	1	0.970000028610229	0.7742	0.92325	D	10	0.784399999999999	0.942189999999999	D	2.92	0.84325	M	0.904	0.587559999999999	P	-5.62	0.86758	D	1E-3	0.833509999999999	D	0.367999999999999	0.37674	Q9HC10	T1915I	Gain of helix (P = 0.0425)	0.941405999999999	0.781379999999999	D	0	-0.6075
26460717	T	C	T	A	rs766927563	1915	45	0	0	0	0	0	4.8385000	1.13209	0.289999991655349	0.709999978542327	1	0.709999978542327	0.6128	0.863049999999999	D	10	0.1024	0.842189999999999	D	2.37	0.68279	M	0.398	0.434869999999999	B	-4.55999999999999	0.786359999999999	D	0.003	0.76473	D	0.285999999999999	0.244299999999999	Q9HC10	T1915A	Loss of phosphorylation at T1915 (P = 0.0547)	0.906409	0.670209999999999	D	0	-0.6379
26460729	G	T	L	M	rs760109694	1911	45	0	0	0	0	2	0.5886690	-0.427087	0.870000004768371	0.129999995231628	0	0.870000004768371	0.7103	0.90046	D	10	0.384	0.88856	D	2.5550000000000002	0.745569999999999	M	0.999	0.905839999999999	D	-0.97	0.29114	N	0.035	0.53788	D	0.325	0.306989999999999	Q9HC10	L1911M	Loss of helix (P = 0.0626)	0.889711	0.622179999999999	D	0	-0.7433
26460731	T	C	E	G	.	1910	45	0	0	0	0	-3	7.8740900	1.13209	0.0299999993294477	0.970000028610229	1	0.970000028610229	0.773599999999999	0.923039999999999	D	10	0.7587	0.939019999999999	D	3.2650000000000001	0.900159999999999	M	1	0.905839999999999	D	-6.88	0.93217	D	1E-3	0.833509999999999	D	0.358999999999999	0.36209	Q9HC10	E1910G	Loss of disorder (P = 0.0884)	0.984801	0.94749	D	0	-0.5711
26460734	G	A	A	V	rs1224667894	1909	45	0	0	0	0	0	9.9990000	1.13209	0.0299999993294477	0.970000028610229	1	0.970000028610229	0.683899999999999	0.890769999999999	D	10	0.2361	0.86514	D	2.74	0.80084	M	1	0.905839999999999	D	-3.93	0.73267	D	0.017	0.616419999999999	D	0.316	0.29246	Q9HC10	A1909V	Gain of loop (P = 0.2045)	0.956404	0.83469	D	0	-0.5617
26460740	A	C	V	G	.	1907	45	0	0	0	0	-4	9.2401000	1.312	0.0199999995529651	0.980000019073486	1	0.980000019073486	0.8448	0.948189999999999	D	10	0.9342	0.96162	D	3.4649999999999999	0.923939999999999	M	1	0.905839999999999	D	-6.88	0.93217	D	1E-3	0.928239999999999	D	0.549	0.66424	Q9HC10	V1907G	Loss of stability (P = 0.1577)	0.968702999999999	0.8866	D	0	-0.5699
26460853	G	A	T	M	rs551267412	1904	44	0	0	0	0	-1	9.6954400	1.13209	0.0399999991059303	0.959999978542327	1	0.959999978542327	0.6973	0.89568	D	10	0.4393	0.896769999999999	D	2.4550000000000001	0.71248	M	1	0.905839999999999	D	-5.73	0.87611	D	0.0129999999999999	0.63109	D	0.4	0.42903	Q9HC10	T1904M	Loss of helix (P = 0.0821)	0.928706999999999	0.858349999999999	D	0	-0.3486
26460860	C	T	E	K	rs777896017	1902	44	0	0	0	0	1	7.5705300	1.01216	0.0599999986588954	0.939999997615814	1	0.939999997615814	0.657499999999999	0.88092	D	10	0.211299999999999	0.860999999999999	D	2.04	0.55661	M	1	0.905839999999999	D	-2.95	0.62151	D	0.039	0.523889999999999	D	0.421999999999999	0.46516	Q9HC10	E1902K	Gain of sheet (P = 0.1208)	0.961803999999999	0.857349999999999	D	0	-0.8354
26460862	A	G	F	S	rs200182894	1901	44	0	0	0	0	-3	6.9634100	1.312	0.050000000745058	0.949999988079071	1	0.949999988079071	0.3573	0.71975	T	10	-0.4975	0.6874	T	1.845	0.486779999999999	L	0.410999999999999	0.351009999999999	B	-1.99	0.476829999999999	N	0.355999999999999	0.17166	T	.	.	.	.	.	0.786621	0.46599	T	0	-0.9241
26460863	A	G	F	L	rs779401421	1901	44	0	0	0	0	0	1.1957900	1.312	0.759999990463256	0.239999994635581	0	0.759999990463256	0.1434	0.4655	T	10	-0.941899999999999	0.42314	T	0.255	0.09829	N	0	0.02946	B	-0.4	0.13805	N	0.737999999999999	0.05398	T	0.284999999999999	0.2427	Q9HC10	F1901L	Loss of ubiquitination at K1906 (P = 0.1268)	0.685131	0.33404	T	0	-0.6087
26460864	C	G	E	D	rs143325189	1900	44	0	0	0	0	1	1.3475700	0.11263	0.870000004768371	0.129999995231628	0	0.870000004768371	0.4565	0.788429999999999	T	10	-0.3577	0.733299999999999	T	1.415	0.35607	L	0.874	0.48047	P	-1.24	0.389239999999999	N	0.328	0.252099999999999	T	0.285999999999999	0.244299999999999	Q9HC10	E1900D	Loss of MoRF binding (P = 0.2271)	0.905908999999999	0.66829	D	0	-0.8676
26460869	C	G	D	H	rs137986959	1899	44	0	0	0	0	-2	7.5705300	1.01216	0.00999999977648258	0.990000009536743	1	0.990000009536743	0.7082	0.899689999999999	D	10	0.539399999999999	0.910919999999999	D	2.69	0.78713	M	1	0.905839999999999	D	-3.38	0.93366	D	0.006	0.70582	D	0.298999999999999	0.26512	Q9HC10	D1899H	Gain of disorder (P = 0.137)	0.973002999999999	0.90263	D	0	-0.2982
26460869	C	T	D	N	rs137986959	1899	44	0	0	0	0	1	7.5705300	1.01216	0.0599999986588954	0.939999997615814	1	0.939999997615814	0.531599999999999	0.826259999999999	D	10	-0.0218999999999999	0.817999999999999	T	2.14	0.59869	M	0.988999999999999	0.62824	D	-2.43	0.81835	N	0.084	0.415729999999999	T	.	.	.	.	.	0.967403	0.883249999999999	D	0	-0.4253
26460873	C	G	E	D	.	1897	44	0	0	0	0	1	1.9546900	1.01216	0.479999989271163	0.519999980926513	1	0.519999980926513	0.310099999999999	0.680479999999999	T	10	-0.6743	0.61634	T	1.6850000000000001	0.432539999999999	L	0.356999999999999	0.359709999999999	B	-1.44	0.35399	N	0.235999999999999	0.2974	T	0.388	0.40938	Q9HC10	E1897D	Gain of relative solvent accessibility (P = 0.1571)	0.916108	0.70062	D	0	-0.3340
26460880	C	T	R	H	rs776338254	1895	44	0	0	0	0	0	4.6867200	1.01216	0.379999995231628	0.620000004768371	1	0.620000004768371	0.496099999999999	0.809119999999999	T	10	-0.0974	0.801579999999999	T	1.75	0.454419999999999	L	0.991999999999999	0.647379999999999	D	-2.85	0.600289999999999	D	0.06	0.478279999999999	T	0.453	0.515979999999999	Q9HC10	R1895H	Gain of relative solvent accessibility (P = 0.0999)	0.978136	0.922869999999999	D	0	-0.3570
26460881	G	A	R	C	rs995431530	1895	44	0	0	0	0	-4	4.2313800	1.13209	0.259999990463256	0.740000009536743	1	0.740000009536743	0.5842	0.8507	D	10	0.197399999999999	0.85865	D	2.2999999999999998	0.65703	M	0.999	0.779129999999999	D	-4.38999999999999	0.772249999999999	D	0.0259999999999999	0.575869999999999	D	0.447	0.50616	Q9HC10	R1895C	Loss of sheet (P = 0.1158)	0.984601999999999	0.947069999999999	D	0	-0.8865
26460890	G	T	L	I	rs761420437	1892	44	0	0	0	0	1	4.6867200	-0.187213	0.6700000166893	0.330000013113021	0	0.6700000166893	0.453	0.786379999999999	T	10	-0.283499999999999	0.754449999999999	T	1.79	0.46772	L	0.245	0.31074	B	-0.39	0.13611	N	0.027	0.553409999999999	D	0.371	0.38163	Q9HC10	L1892I	Gain of methylation at K1887 (P = 0.1461)	0.912409	0.70254	D	0	-0.8101
26460896	A	C	W	G	.	1890	44	0	0	0	0	-4	9.2401000	1.312	0.0199999995529651	0.980000019073486	1	0.980000019073486	0.7204	0.90415	D	10	0.689899999999999	0.93049	D	3.5350000000000001	0.931189999999999	H	1	0.905839999999999	D	-12.81	0.998349999999999	D	0	0.928239999999999	D	0.738999999999999	0.871419999999999	Q9HC10	W1890G	Loss of loop (P = 0.0804)	0.912708999999999	0.746519999999999	D	0	-0.4007
26460899	A	G	W	R	.	1889	44	0	0	0	0	-4	9.2401000	1.312	0.0199999995529651	0.980000019073486	1	0.980000019073486	0.789699999999999	0.928679999999999	D	10	0.8253	0.947239999999999	D	3.52	0.929699999999999	H	1	0.905839999999999	D	-13.46	0.99938	D	0	0.928239999999999	D	0.791	0.91288	Q9HC10	W1889R	Gain of MoRF binding (P = 0.0853)	0.945204999999999	0.791479999999999	D	0	-0.4405
26460902	C	G	G	R	rs1480376004	1888	44	0	0	0	0	-3	7.8740900	1.01216	0	1	1	1	0.7368	0.910039999999999	D	10	0.7617	0.939379999999999	D	3.585	0.935969999999999	H	1	0.905839999999999	D	-7.88	0.96142	D	0	0.928239999999999	D	0.698999999999999	0.835849999999999	Q9HC10	G1888R	Gain of glycosylation at P1891 (P = 0.0696)	0.999394	0.998009999999999	D	0	-0.4634
26460908	C	T	V	I	rs373876327	1886	44	0	0	0	0	3	2.7135800	1.01216	0.519999980926513	0.479999989271163	0	0.519999980926513	0.265	0.636299999999999	T	10	-0.7406	0.584219999999999	T	0.95499999999999996	0.238719999999999	L	0.261	0.315199999999999	B	-0.49	0.15578	N	0.382	0.16766	T	.	.	.	.	.	0.869412999999999	0.58869	D	0	-0.4653
26460910	C	T	R	H	rs1470759825	1885	44	0	0	0	0	0	7.8740900	1.01216	0.0399999991059303	0.959999978542327	1	0.959999978542327	0.6266	0.868789999999999	D	10	0.249799999999999	0.86741	D	2.39	0.688819999999999	M	1	0.905839999999999	D	-4.46	0.77798	D	0.056	0.47336	T	0.517	0.6175	Q9HC10	R1885H	Loss of sheet (P = 0.1398)	0.987125999999999	0.955879999999999	D	0	-0.5722
26460911	G	A	R	C	rs566390790	1885	44	0	0	0	0	-4	2.5618000	1.13209	0.330000013113021	0.6700000166893	1	0.6700000166893	0.7093	0.9001	D	10	0.5693	0.914939999999999	D	3.085	0.873539999999999	M	1	0.905839999999999	D	-7.7	0.956339999999999	D	0	0.928239999999999	D	0.554	0.671209999999999	Q9HC10	R1885C	Loss of solvent accessibility (P = 0.086)	0.994213	0.98084	D	0	-0.4974
26460911	G	C	R	G	rs566390790	1885	44	0	0	0	0	-3	2.5618000	1.13209	0.479999989271163	0.519999980926513	1	0.519999980926513	0.665	0.88373	D	10	0.4262	0.89487	D	3.085	0.873539999999999	M	1	0.905839999999999	D	-6.72	0.92561	D	2E-3	0.794019999999999	D	0.526	0.63102	Q9HC10	R1885G	Gain of loop (P = 0.1069)	0.985720999999999	0.951289999999999	D	0	-0.5154
26460913	T	A	K	M	rs756386860	1884	44	0	0	0	0	-2	7.8740900	1.13209	0.0399999991059303	0.959999978542327	1	0.959999978542327	0.703099999999999	0.897819999999999	D	10	0.632299999999999	0.92318	D	3.395	0.9162	M	1	0.905839999999999	D	-5.81	0.88224	D	1E-3	0.833509999999999	D	0.579999999999999	0.705929999999999	Q9HC10	K1884M	Gain of ubiquitination at K1882 (P = 0.0573)	0.988589	0.96904	D	0	-0.5323
26460914	T	C	K	E	rs886055873	1884	44	0	0	0	0	1	7.8740900	1.13209	0.050000000745058	0.949999988079071	1	0.949999988079071	0.6704	0.885759999999999	D	10	0.5312	0.9098	D	3.395	0.9162	M	0.993999999999999	0.732199999999999	D	-3.88	0.727099999999999	D	0.003	0.76473	D	0.562	0.68217	Q9HC10	K1884E	Loss of loop (P = 0.0374)	0.986600999999999	0.963199999999999	D	0	-0.3629
26460926	T	C	I	V	rs764317152	1880	44	0	0	0	0	3	7.8740900	1.13209	0.0700000002980232	0.930000007152557	1	0.930000007152557	0.6306	0.87041	D	10	0.3919	0.889739999999999	D	2.98	0.85499	M	0.981999999999999	0.60036	D	-0.99	0.262	N	0.007	0.69154	D	0.343	0.336139999999999	Q9HC10	I1880V	Loss of methylation at K1884 (P = 0.1806)	0.887511	0.61533	D	0	-0.3649
26460932	C	T	V	M	rs757360892	1878	44	0	0	0	0	1	0.5886690	0.11263	0.990000009536743	0.00999999977648258	0	0.990000009536743	0.6996	0.89653	D	10	0.5461	0.911819999999999	D	2.1150000000000002	0.586829999999999	M	0.984999999999999	0.611179999999999	D	-2.11	0.545459999999999	N	0.008	0.678899999999999	D	0.461	0.52902	Q9HC10	V1878M	Loss of stability (P = 0.3784)	0.845515	0.52437	T	0	-0.2485
26460935	G	A	L	F	rs139164781	1877	44	0	0	0	0	0	3.9278200	0.172598	0.769999980926513	0.230000004172325	0	0.769999980926513	0.1905	0.54242	T	10	-0.687	0.61048	T	-0.27	0.0376	N	0.71	0.453419999999999	P	-1.66	0.39692	N	0.126	0.363649999999999	T	.	.	.	.	.	0.951004999999999	0.823219999999999	D	0	-0.3188
26460938	G	A	P	S	rs376585613	1876	44	0	0	0	0	-1	6.6598500	1.13209	0.189999997615814	0.810000002384185	1	0.810000002384185	0.6733	0.886839999999999	D	10	0.397	0.89051	D	2.25	0.638109999999999	M	1	0.905839999999999	D	-4.5	0.784719999999999	D	0.122	0.374489999999999	T	0.499	0.589779999999999	Q9HC10	P1876S	Gain of catalytic residue at P1876 (P = 0.0691)	0.829717	0.49623	T	0	-0.5717
26460938	G	T	P	T	rs376585613	1876	44	0	0	0	0	-2	6.6598500	1.13209	0.11999999731779	0.879999995231628	1	0.879999995231628	0.702099999999999	0.89746	D	10	0.5139	0.90741	D	1.9950000000000001	0.540989999999999	M	1	0.905839999999999	D	-4.65	0.809429999999999	D	0.134	0.36101	T	.	.	.	.	.	0.836315999999999	0.51656	T	0	-0.6936
26460941	C	T	V	M	rs370691004	1875	44	0	0	0	0	1	1.4993500	1.01216	0.689999997615814	0.310000002384185	0	0.689999997615814	0.2665	0.637909999999999	T	10	-0.563799999999999	0.662579999999999	T	0.375	0.12094	N	0.63	0.43152	P	-1.06	0.327909999999999	N	0.144999999999999	0.33	T	.	.	.	.	.	0.907008999999999	0.68064	D	1	0.6869
26460943	T	A	D	V	rs1207009239	1874	44	0	0	0	0	-4	6.0527300	1.13209	0.0900000035762786	0.910000026226043	1	0.910000026226043	0.404799999999999	0.755009999999999	T	10	-0.3518	0.734999999999999	T	0.89500000000000002	0.22405	L	0.258	0.314429999999999	B	-4.24	0.794819999999999	D	0.102999999999999	0.3845	T	0.555	0.67259	Q9HC10	D1874V	Loss of helix (P = 0.0821)	0.917308	0.714459999999999	D	0	-0.3618
26460946	A	C	V	G	.	1873	44	0	0	0	0	-4	1.8029100	1.312	0.430000007152557	0.569999992847442	1	0.569999992847442	0.1903	0.54213	T	10	-0.888499999999999	0.49063	T	-1.21	0.00826	N	0	0.02946	B	0.79	0.0189299999999999	N	0.638	0.09829	T	0.568999999999999	0.691559999999999	Q9HC10	V1873G	Loss of helix (P = 0.0304)	0.563243999999999	0.19836	T	0	-0.2587
26460950	C	T	E	K	rs1197820935	1872	44	0	0	0	0	1	4.9902800	1.01216	0.270000010728836	0.730000019073486	1	0.730000019073486	0.408399999999999	0.757549999999999	T	10	-0.437599999999999	0.708099999999999	T	1.7949999999999999	0.4727	L	0.861999999999999	0.474349999999999	P	-1.98	0.491869999999999	N	0.399	0.16037	T	0.525	0.629539999999999	Q9HC10	E1872K	Loss of sheet (P = 0.0357)	0.894909999999999	0.635029999999999	D	0	-0.4405
26460953	C	T	G	R	rs147781377	1871	44	0	0	0	0	-3	2.8653600	1.01216	0.319999992847442	0.680000007152557	1	0.680000007152557	0.2681	0.639599999999999	T	10	-0.8053	0.548309999999999	T	0.85499999999999998	0.21307	L	0.663	0.41077	P	-1.05	0.293229999999999	N	0.406999999999999	0.202279999999999	T	.	.	.	.	.	0.927306999999999	0.732149999999999	D	0	-0.2580
26460958	G	A	A	V	rs773171529	1869	44	0	0	0	0	0	4.0796000	1.13209	0.550000011920929	0.449999988079071	0	0.550000011920929	0.2402	0.60809	T	10	-0.749199999999999	0.57977	T	-0.05	0.04954	N	2E-3	0.09854	B	0.41	0.03407	N	1	0.01155	T	0.399	0.4274	Q9HC10	A1869V	Gain of relative solvent accessibility (P = 0.1571)	0.738626	0.35686	T	0	-0.1344
26460962	T	C	M	V	rs762866159	1868	44	0	0	0	0	1	6.2045100	1.13209	0.200000002980232	0.800000011920929	1	0.800000011920929	0.6045	0.85953	D	10	0.0519999999999999	0.83279	D	2.5249999999999999	0.737249999999999	M	0.988999999999999	0.62824	D	-3.15	0.6471	D	0.063	0.603369999999999	T	0.408999999999999	0.443809999999999	Q9HC10	M1868V	Loss of loop (P = 0.2237)	0.876611999999999	0.589149999999999	D	1	0.0428
26460967	A	G	M	T	rs766185267	1866	44	0	0	0	0	-1	9.2401000	1.312	0.0299999993294477	0.970000028610229	1	0.970000028610229	0.285999999999999	0.657819999999999	T	10	-0.576999999999999	0.65736	T	1.355	0.33814	L	0.144999999999999	0.332739999999999	B	-3.34	0.66325	D	0.007	0.722239999999999	D	0.447	0.50616	Q9HC10	M1866T	Loss of helix (P = 0.1706)	0.917607999999999	0.703919999999999	D	0	-0.0942
26460968	T	C	M	V	rs773960664	1866	44	0	0	0	0	1	1.1957900	1.08598	0.769999980926513	0.230000004172325	0	0.769999980926513	0.1991	0.554849999999999	T	10	-0.700099999999999	0.60433	T	0	0.0653799999999999	N	1E-3	0.09854	B	-1	0.311699999999999	N	0.343999999999999	0.19782	T	0.311	0.284389999999999	Q9HC10	M1866V	Loss of ubiquitination at K1862 (P = 0.0992)	0.836416	0.50788	T	0	-0.0201
26460974	A	G	C	R	rs1214941659	1864	44	0	7	0	0	-4	9.2401000	1.312	0.0399999991059303	0.959999978542327	1	0.959999978542327	0.787399999999999	0.92786	D	10	0.8143	0.945869999999999	D	3.5449999999999999	0.932189999999999	H	1	0.905839999999999	D	-11.85	0.99567	D	0	0.928239999999999	D	0.757	0.88644	Q9HC10	C1864R	Gain of sheet (P = 0.0477)	0.937906	0.76702	D	0	-0.6345
26460992	C	A	A	S	rs140763301	1858	44	0	7	0	0	1	7.8740900	0.972976	0.0799999982118606	0.9200000166893	1	0.9200000166893	0.5907	0.85355	D	10	0.2184	0.862199999999999	D	1.7549999999999999	0.45626	L	0.903	0.49795	P	-2.9	0.608269999999999	D	0.06	0.45744	T	0.605999999999999	0.738149999999999	Q9HC10	A1858S	Gain of methylation at K1862 (P = 0.1116)	0.906109	0.686529999999999	D	0	-0.2762
26460992	C	T	A	T	rs140763301	1858	44	0	7	0	0	0	7.8740900	0.972976	0.0799999982118606	0.9200000166893	1	0.9200000166893	0.7106	0.900569999999999	D	10	0.552599999999999	0.91268	D	3.04	0.86592	M	0.985999999999999	0.647379999999999	D	-3.84	0.7224	D	0.003	0.76473	D	.	.	.	.	.	0.957803999999999	0.85148	D	0	-0.3756
26461000	G	A	P	L	rs758884893	1855	44	0	7	0	0	-3	9.9990000	1.14249	0.0299999993294477	0.970000028610229	1	0.970000028610229	0.6682	0.884929999999999	D	10	0.2364	0.86519	D	2.665	0.77964	M	1	0.905839999999999	D	-8.72	0.977859999999999	D	0.03	0.545409999999999	D	.	.	.	.	.	0.914707999999999	0.88224	D	0	-0.7858
26461007	G	A	R	W	rs751904344	1853	44	0	7	0	0	-4	3.1765700	1.14249	0.180000007152557	0.819999992847442	1	0.819999992847442	0.715799999999999	0.90246	D	10	0.634499999999999	0.92347	D	2.79	0.81396	M	0.999	0.905839999999999	D	-5.83	0.88361	D	0.017	0.603369999999999	D	0.480999999999999	0.561289999999999	Q9HC10	R1853W	Loss of solvent accessibility (P = 0.1077)	0.985400999999999	0.949679999999999	D	0	-0.3077
26461008	G	C	N	K	rs780943281	1852	44	0	7	0	0	0	2.4659100	1.14249	0.400000005960464	0.600000023841857	1	0.600000023841857	0.6155	0.864179999999999	D	10	0.2187	0.862249999999999	D	3.0049999999999999	0.85968	M	0.997	0.706729999999999	D	-5.63	0.86836	D	0.029	0.55759	D	0.432	0.48158	Q9HC10	N1852K	Gain of MoRF binding (P = 0.0683)	0.858114	0.634279999999999	D	0	-0.3077
26461016	C	T	D	N	rs1294524244	1850	44	0	7	0	0	1	4.8821800	0.972976	0.579999983310699	0.419999986886978	0	0.579999983310699	0.4978	0.809939999999999	T	10	-0.1714	0.783939999999999	T	1.85	0.49092	L	0.940999999999999	0.56013	P	-1.54	0.49846	N	0.446	0.132899999999999	T	0.512	0.609859999999999	Q9HC10	D1850N	Loss of helix (P = 0.2662)	0.937606	0.79983	D	0	-0.3950
26461022	C	G	E	Q	rs537668605	1848	44	0	7	0	0	1	7.7248600	0.972976	0.050000000745058	0.949999988079071	1	0.949999988079071	0.4893	0.805799999999999	T	10	-0.1736	0.783399999999999	T	1.2949999999999999	0.324529999999999	L	1	0.905839999999999	D	-1.83	0.42957	N	0.0179999999999999	0.616419999999999	D	0.437	0.48979	Q9HC10	E1848Q	Gain of loop (P = 0.2754)	0.941305999999999	0.79569	D	1	0.2669
26461022	C	T	E	K	rs537668605	1848	44	0	7	0	0	2	7.7248600	0.972976	0.050000000745058	0.949999988079071	1	0.949999988079071	0.5786	0.848219999999999	D	10	0.1796	0.855639999999999	D	1.7	0.438249999999999	L	0.998	0.779129999999999	D	-2.45	0.535769999999999	N	0.024	0.58613	D	.	.	.	.	.	0.972427999999999	0.96026	D	1	0.0328
26461027	G	C	A	G	rs770709835	1846	44	0	7	0	0	0	7.8669900	1.14249	0.0399999991059303	0.959999978542327	1	0.959999978542327	0.5252	0.823169999999999	D	10	-0.0606999999999999	0.80978	T	1.04	0.26193	L	0.992999999999999	0.65571	D	-2.98	0.620079999999999	D	0.07	0.45961	T	0.375	0.38817	Q9HC10	A1846G	Loss of stability (P = 0.2721)	0.857913999999999	0.54791	D	0	-0.0365
26461711	C	T	A	T	rs771088478	1840	43	0	7	0	0	0	4.0293800	0.972976	0.419999986886978	0.579999983310699	1	0.579999983310699	0.361599999999999	0.723069999999999	T	10	-0.4282	0.71125	T	1.96	0.53105	M	0.45	0.39298	B	-3.02	0.626299999999999	D	0.003	0.76473	D	0.264	0.209359999999999	Q9HC10	A1840T	Gain of catalytic residue at F1843 (P = 0.1042)	0.892511	0.629519999999999	D	0	-0.1518
26461715	G	C	F	L	.	1838	43	0	7	0	0	0	4.1715100	1.14249	0.349999994039535	0.649999976158142	1	0.649999976158142	0.361999999999999	0.72338	T	10	-0.502199999999999	0.68571	T	1.91	0.511379999999999	L	0.34	0.33445	B	-3.06	0.6471	D	0.706999999999999	0.0868499999999999	T	0.635	0.77132	Q9HC10	F1838L	Gain of loop (P = 0.2045)	0.933506999999999	0.752809999999999	D	1	0.3967
26461725	G	A	A	V	rs771845825	1835	43	0	7	0	0	0	5.7349800	1.14249	0.230000004172325	0.769999980926513	1	0.769999980926513	0.5776	0.847779999999999	D	10	0.1194	0.845239999999999	D	2.2999999999999998	0.65703	M	0.997	0.706729999999999	D	-2.45	0.55662	N	0.0879999999999999	0.40586	T	.	.	.	.	.	0.961803999999999	0.937119999999999	D	1	0.4759
26461743	G	C	T	S	rs1483266830	1829	43	0	7	0	0	1	4.8821800	1.14249	0.360000014305114	0.639999985694885	1	0.639999985694885	0.3442	0.70948	T	10	-0.5218	0.678479999999999	T	1.4	0.353619999999999	L	0.281999999999999	0.321319999999999	B	-1.32	0.329909999999999	N	0.49	0.14326	T	0.354999999999999	0.35559	Q9HC10	T1829S	Gain of disorder (P = 0.4513)	0.821218	0.480499999999999	T	1	0.5945
26461749	C	T	R	Q	rs372807590	1827	43	0	7	0	0	1	4.0293800	0.972976	0.430000007152557	0.569999992847442	1	0.569999992847442	0.5469	0.8336	D	10	-0.0735999999999999	0.80696	T	1.95	0.524789999999999	M	1	0.905839999999999	D	-2.39	0.55025	N	0.227	0.25907	T	.	.	.	.	.	0.885210999999999	0.64209	D	1	0.5711
26461750	G	A	R	W	rs142748621	1827	43	0	7	0	0	-4	4.1715100	1.14249	0.140000000596046	0.860000014305114	1	0.860000014305114	0.613999999999999	0.86355	D	10	0.191899999999999	0.857709999999999	D	2.85	0.82803	M	1	0.905839999999999	D	-5.73	0.88904	D	0.021	0.58613	D	.	.	.	.	.	0.960654	0.88468	D	1	0.5832
26461752	G	A	A	V	rs377197565	1826	43	0	7	0	0	0	9.8568700	1.14249	0.00999999977648258	0.990000009536743	1	0.990000009536743	0.4257	0.769299999999999	T	10	-0.191099999999999	0.779	T	2.0950000000000002	0.58118	M	0.92	0.51019	P	-3.14	0.64019	D	0.048	0.49663	D	.	.	.	.	.	0.928807	0.73814	D	1	0.6445
26461753	C	T	A	T	rs774994611	1826	43	0	7	0	0	0	5.0243100	0.972976	0.319999992847442	0.680000007152557	1	0.680000007152557	0.505099999999999	0.813479999999999	D	10	0.0872	0.839389999999999	D	2.2949999999999999	0.654039999999999	M	0.957999999999999	0.549769999999999	D	-2.98	0.620079999999999	D	0.04	0.51737	D	0.575999999999999	0.700749999999999	Q9HC10	A1826T	Gain of methylation at K1823 (P = 0.0822)	0.946405	0.794869999999999	D	1	0.6211
26461758	A	T	I	N	rs753045052	1824	43	0	7	0	0	-4	9.1462000	1.312	0.0299999993294477	0.970000028610229	1	0.970000028610229	0.5714	0.84499	D	10	0.1404	0.848899999999999	D	2.16	0.603809999999999	M	0.988999999999999	0.62824	D	-5.16	0.886299999999999	D	0.028	0.597319999999999	D	0.445	0.502879999999999	Q9HC10	I1824N	Loss of methylation at K1823 (P = 0.083)	0.970303	0.907059999999999	D	1	0.5487
26461761	T	C	K	R	rs756535245	1823	43	0	7	0	0	2	7.8669900	1.08598	0.0299999993294477	0.970000028610229	1	0.970000028610229	0.318599999999999	0.68805	T	10	-0.535	0.673529999999999	T	1.0349999999999999	0.25616	L	0.644	0.40509	P	-2.57	0.59226	D	0.33	0.185599999999999	T	0.417999999999999	0.45859	Q9HC10	K1823R	Loss of loop (P = 0.0512)	0.889711	0.64631	D	1	0.5912
26461762	T	C	K	E	rs369848891	1823	43	0	7	0	0	1	7.8669900	1.08598	0.0299999993294477	0.970000028610229	1	0.970000028610229	0.5351	0.82796	D	10	0.198199999999999	0.858779999999999	D	3.08	0.872669999999999	M	0.909	0.50183	P	-3.82	0.72594	D	0.005	0.722239999999999	D	.	.	.	.	.	0.886110999999999	0.635029999999999	D	1	0.6111
26461768	C	T	E	K	rs756694424	1821	43	0	7	0	0	1	6.0192500	0.972976	0.219999998807907	0.77999997138977	1	0.77999997138977	0.6902	0.89309	D	10	0.5822	0.91664	D	3.2149999999999999	0.89331	M	0.982999999999999	0.706729999999999	D	-3.96	0.73579	D	0	0.928239999999999	D	0.616999999999999	0.751059999999999	Q9HC10	E1821K	Gain of relative solvent accessibility (P = 0.09)	0.926807	0.73035	D	1	0.4996
26461774	C	T	E	K	rs538506086	1819	43	0	7	0	0	1	4.0293800	0.972976	0.389999985694885	0.610000014305114	1	0.610000014305114	0.4262	0.76963	T	10	-0.4098	0.717169999999999	T	0.94	0.23649	L	0.990999999999999	0.6407	D	-2.09	0.476829999999999	N	0.376	0.168649999999999	T	0.406999999999999	0.44052	Q9HC10	E1819K	Gain of methylation at E1819 (P = 0.0643)	0.941706	0.782209999999999	D	1	0.4594
26461780	A	G	W	R	rs1312387414	1817	43	0	7	0	0	-4	9.1462000	1.312	0.0299999993294477	0.970000028610229	1	0.970000028610229	0.520599999999999	0.82096	D	10	0.0654	0.83533	D	1.79	0.46772	L	0.961999999999999	0.55554	D	-9.18	0.987809999999999	D	0.014	0.647859999999999	D	0.504	0.59757	Q9HC10	W1817R	Gain of phosphorylation at T1820 (P = 0.0535)	0.827216999999999	0.490939999999999	T	1	0.4986
26461782	G	A	S	F	rs868022279	1816	43	0	7	0	0	-3	9.8568700	1.14249	0.0199999995529651	0.980000019073486	1	0.980000019073486	0.7146	0.90203	D	10	0.625299999999999	0.922279999999999	D	3.1850000000000001	0.889	M	0.877	0.504739999999999	P	-5.83	0.88361	D	0	0.928239999999999	D	0.478999999999999	0.5581	Q9HC10	S1816F	Gain of ubiquitination at K1811 (P = 0.115)	0.959003999999999	0.847419999999999	D	1	0.6199
26461789	T	C	M	V	rs886055874	1814	43	0	7	0	0	1	3.8872400	1.08598	0.300000011920928	0.699999988079071	1	0.699999988079071	0.1923	0.545059999999999	T	10	-0.9132	0.46454	T	0.23499999999999999	0.09667	N	0.003	0.11197	B	-0.82	0.26843	N	0.266	0.22627	T	.	.	.	.	.	0.873313	0.63671	D	1	0.6422
26461791	G	A	S	F	rs1489238239	1813	43	0	7	0	0	-3	5.7349800	1.14249	0.109999999403953	0.889999985694885	1	0.889999985694885	0.6196	0.865879999999999	D	10	0.0505	0.832509999999999	D	2.0350000000000001	0.55589	M	0.992999999999999	0.65571	D	-5.44	0.85397	D	0.003	0.76473	D	0.428999999999999	0.476659999999999	Q9HC10	S1813F	Loss of sheet (P = 0.1158)	0.952004999999999	0.827899999999999	D	1	0.6489
26461792	A	G	S	P	.	1813	43	0	7	0	0	-1	5.1664500	1.312	0.200000002980232	0.800000011920929	1	0.800000011920929	0.65	0.87804	D	10	0.290899999999999	0.87412	D	2.73	0.79844	M	0.992999999999999	0.65571	D	-4.46	0.779649999999999	D	0.0109999999999999	0.647859999999999	D	0.399	0.4274	Q9HC10	S1813P	Gain of solvent accessibility (P = 0.0971)	0.901209999999999	0.672229999999999	D	1	0.7495
26461800	T	C	K	R	rs1267958474	1810	43	0	7	0	0	2	6.1613900	1.08598	0.200000002980232	0.800000011920929	1	0.800000011920929	0.3453	0.710359999999999	T	10	-0.556699999999999	0.6653	T	0.72	0.187209999999999	N	0.22	0.302879999999999	B	-1.17	0.299329999999999	N	0.351999999999999	0.17372	T	0.365999999999999	0.373489999999999	Q9HC10	K1810R	Loss of ubiquitination at K1810 (P = 0.0446)	0.869313	0.573259999999999	D	1	0.6940
26461801	T	G	K	Q	rs937418267	1810	43	0	7	0	0	1	7.8669900	1.08598	0.0299999993294477	0.970000028610229	1	0.970000028610229	0.623399999999999	0.86746	D	10	0.253	0.86795	D	1.81	0.476219999999999	L	0.980999999999999	0.59675	D	-3.06	0.6309	D	0.005	0.7415	D	0.406	0.43889	Q9HC10	K1810Q	Loss of ubiquitination at K1810 (P = 0.0446)	0.927007	0.73102	D	1	0.8079
26461804	A	C	S	A	rs768516157	1809	43	0	7	0	0	1	5.1664500	1.312	0.230000004172325	0.769999980926513	1	0.769999980926513	0.4696	0.79573	T	10	-0.2097	0.77422	T	2.0750000000000002	0.57047	M	0.937	0.524449999999999	P	-2.47	0.53898	N	0.027	0.553409999999999	D	0.435	0.486499999999999	Q9HC10	S1809A	Loss of glycosylation at S1809 (P = 0.0618)	0.664233999999999	0.2877	T	1	0.8092
26461807	T	C	I	V	rs773284093	1808	43	0	7	0	0	1	4.1715100	1.08598	0.300000011920928	0.699999988079071	1	0.699999988079071	0.234499999999999	0.60124	T	10	-0.7963	0.55362	T	0.40500000000000003	0.1233	N	0.012	0.162649999999999	B	-0.68	0.19509	N	0.596999999999999	0.08025	T	0.228	0.153989999999999	Q9HC10	I1808V	Gain of disorder (P = 0.1412)	0.873812999999999	0.59828	D	1	0.9050
26461807	T	G	I	L	rs773284093	1808	43	0	7	0	0	3	4.1715100	1.08598	0.310000002384185	0.689999997615814	1	0.689999997615814	0.331899999999999	0.69943	T	10	-0.585099999999999	0.65415	T	1.115	0.28702	L	0.014	0.168669999999999	B	-1.46	0.37955	N	0.0919999999999999	0.414049999999999	T	0.274	0.22519	Q9HC10	I1808L	Loss of glycosylation at S1809 (P = 0.1367)	0.863613999999999	0.57479	D	1	0.7829
26461810	C	T	V	I	rs141443396	1807	43	0	7	0	0	3	7.7248600	0.972976	0.0199999995529651	0.980000019073486	1	0.980000019073486	0.651499999999999	0.878619999999999	D	10	0.2959	0.87492	D	2.0350000000000001	0.55589	M	0.990999999999999	0.732199999999999	D	-0.99	0.262	N	0.056	0.46632	T	.	.	.	.	.	0.864813999999999	0.562549999999999	D	1	0.7234
26461811	G	C	I	M	rs116990436	1806	43	0	7	0	0	1	-2.2245100	-1.11767	0.680000007152557	0.319999992847442	0	0.680000007152557	0.379599999999999	0.7367	T	10	-0.474899999999999	0.69552	T	0.875	0.21512	L	0.887	0.59675	P	-1.1	0.33998	N	0.367999999999999	0.168649999999999	T	0.492999999999999	0.58035	Q9HC10	I1806M	Gain of loop (P = 0.0851)	0.914808999999999	0.69637	D	1	0.6918
26461815	T	A	K	M	rs895825127	1805	43	0	7	0	0	-2	3.3187100	0.181921	0.280000001192092	0.720000028610229	1	0.720000028610229	0.5101	0.81589	D	10	-0.1864	0.78019	T	1.1000000000000001	0.28011	L	0.966999999999999	0.732199999999999	D	-3.99	0.738929999999999	D	0.008	0.678899999999999	D	0.458	0.524129999999999	Q9HC10	K1805M	Gain of methylation at K1810 (P = 0.0602)	0.934107	0.755029999999999	D	1	0.6664
26461827	G	A	A	V	rs764563570	1801	43	0	7	0	0	0	3.1765700	1.14249	0.300000011920928	0.699999988079071	1	0.699999988079071	0.227899999999999	0.59309	T	10	-0.705099999999999	0.601929999999999	T	0.17499999999999999	0.0903899999999999	N	0.027	0.19556	B	-0.68	0.19509	N	0.657	0.15206	T	.	.	.	.	.	0.873913	0.59357	D	1	0.6249
26461828	C	G	A	P	.	1801	43	0	7	0	0	-1	0.9024330	0.972976	0.479999989271163	0.519999980926513	1	0.519999980926513	0.1764	0.521	T	10	-0.6719	0.617419999999999	T	0.18	0.0907	N	0.033	0.46021	B	0.72	0.0289799999999999	N	1	0.01155	T	0.753	0.883149999999999	Q9HC10	A1801P	Gain of disorder (P = 0.18)	0.941106	0.78551	D	1	0.5947
26461828	C	T	A	T	rs1206156073	1801	43	0	7	0	0	0	0.9024330	0.972976	0.5	0.5	0	0.5	0.338899999999999	0.70518	T	10	-0.406299999999999	0.71828	T	1.5	0.37844	L	0.305999999999999	0.32693	B	-1.19	0.30346	N	0.147999999999999	0.429759999999999	T	0.727999999999999	0.86192	Q9HC10	A1801T	Loss of ubiquitination at K1805 (P = 0.1231)	0.967103	0.88585	D	1	0.6803
26461833	T	A	Y	F	rs753431860	1799	43	0	7	0	0	3	7.8669900	1.08598	0.0399999991059303	0.959999978542327	1	0.959999978542327	0.682699999999999	0.890329999999999	D	10	0.4287	0.895229999999999	D	2.5150000000000001	0.732859999999999	M	0.77	0.438869999999999	P	-3.96	0.73579	D	0	0.928239999999999	D	0.657	0.79473	Q9HC10	Y1799F	Loss of phosphorylation at Y1799 (P = 0.1215)	0.989400999999999	0.96508	D	1	0.6693
26461834	A	G	Y	H	rs756989583	1799	43	0	7	0	0	2	9.1462000	1.312	0.0299999993294477	0.970000028610229	1	0.970000028610229	0.839799999999999	0.94645	D	10	0.8938	0.95587	D	3.41	0.917919999999999	M	0.985999999999999	0.732199999999999	D	-4.94	0.81835	D	0	0.928239999999999	D	0.658	0.795769999999999	Q9HC10	Y1799H	Loss of catalytic residue at L1794 (P = 0.096)	0.993051	0.97763	D	1	0.6803
26461837	C	T	D	N	rs1003083640	1798	43	0	7	0	0	1	4.0293800	0.972976	0.379999995231628	0.620000004768371	1	0.620000004768371	0.782399999999999	0.9261	D	10	0.706699999999999	0.93259	D	2.4550000000000001	0.71248	M	0.997	0.706729999999999	D	-2.71	0.58569	D	0.101999999999999	0.437209999999999	T	0.557	0.67535	Q9HC10	D1798N	Loss of solvent accessibility (P = 0.2517)	0.925008	0.727879999999999	D	1	0.6791
26461849	G	C	L	V	rs1223584310	1794	43	0	7	0	0	1	1.7552400	1.14249	0.409999996423721	0.589999973773956	1	0.589999973773956	0.248299999999999	0.617619999999999	T	10	-0.6951	0.6067	T	-1.575	0.00449	N	1E-3	0.09854	B	0.08	0.06026	N	1	0.01155	T	0.687999999999999	0.8255	Q9HC10	L1794V	Loss of stability (P = 0.2221)	0.877812	0.614349999999999	D	1	0.7035
26461860	T	C	N	S	rs965017813	1790	43	0	7	0	0	0	7.8669900	1.08598	0.0199999995529651	0.980000019073486	1	0.980000019073486	0.785399999999999	0.92715	D	10	0.635499999999999	0.923599999999999	D	3.44	0.921229999999999	M	0.024	0.478269999999999	B	-4.94	0.81835	D	0	0.928239999999999	D	0.661	0.798849999999999	Q9HC10	N1790S	Loss of catalytic residue at N1790 (P = 0.1237)	0.996264	0.9867	D	1	0.7026
26461873	C	T	E	K	rs754697844	1786	43	0	7	0	0	1	7.8669900	0.972976	0.0199999995529651	0.980000019073486	1	0.980000019073486	0.589899999999999	0.853199999999999	D	10	0.1489	0.850389999999999	D	2.9350000000000001	0.846389999999999	M	0.980999999999999	0.674869999999999	D	-3.96	0.73579	D	0	0.928239999999999	D	0.458	0.524129999999999	Q9HC10	E1786K	Gain of relative solvent accessibility (P = 0.09)	0.994025999999999	0.980249999999999	D	1	0.4347
26461878	G	A	T	I	rs771213407	1784	43	0	7	0	0	-1	9.8568700	1.14249	0.0299999993294477	0.970000028610229	1	0.970000028610229	0.797499999999999	0.93142	D	10	0.7762	0.941169999999999	D	3.0049999999999999	0.85968	M	0.984999999999999	0.6407	D	-5.93	0.89029	D	0	0.928239999999999	D	0.385	0.40447	Q9HC10	T1784I	Gain of sheet (P = 0.1208)	0.976902	0.91973	D	1	0.4552
26461881	A	C	L	R	rs556125444	1783	43	0	7	0	0	-3	9.1462000	1.312	0.0199999995529651	0.980000019073486	1	0.980000019073486	0.8493	0.94974	D	10	0.8881	0.955099999999999	D	3.24	0.89678	M	0.922	0.63424	P	-5.9	0.88839	D	0	0.928239999999999	D	0.602999999999999	0.734559999999999	Q9HC10	L1783R	Loss of loop (P = 0.0512)	0.986600999999999	0.954309999999999	D	1	0.4460
26461886	G	C	H	Q	.	1781	43	0	7	0	0	1	2.4659100	-0.55263	0.379999995231628	0.620000004768371	1	0.620000004768371	0.4025	0.75338	T	10	-0.379099999999999	0.72679	T	1.74	0.45129	L	0.862999999999999	0.47474	P	-2.50999999999999	0.545459999999999	D	0.0879999999999999	0.427939999999999	T	0.363999999999999	0.37024	Q9HC10	H1781Q	Loss of loop (P = 0.2237)	0.921707999999999	0.71584	D	1	0.2769
26461887	T	G	H	P	rs1010004954	1781	43	0	7	0	0	-3	7.8669900	1.08598	0.00999999977648258	0.990000009536743	1	0.990000009536743	0.447799999999999	0.7833	T	10	-0.0310999999999999	0.816069999999999	T	2.085	0.577289999999999	M	0.95	0.53885	P	-4.86	0.811869999999999	D	0.031	0.553409999999999	D	0.386	0.40611	Q9HC10	H1781P	Gain of disorder (P = 0.2016)	0.921907999999999	0.71628	D	1	0.2457
26461893	T	C	H	R	rs1378629902	1779	43	0	7	0	0	0	7.8669900	1.08598	0.0199999995529651	0.980000019073486	1	0.980000019073486	0.841099999999999	0.94691	D	10	0.898399999999999	0.956509999999999	D	3.44	0.921229999999999	M	0.93	0.68779	P	-7.91	0.96218	D	0	0.928239999999999	D	0.490999999999999	0.577189999999999	Q9HC10	H1779R	Loss of phosphorylation at Y1780 (P = 0.1227)	0.991967	0.974759999999999	D	1	0.2155
26461906	C	G	D	H	rs776992000	1775	43	0	7	0	0	-2	7.7248600	0.972976	0	1	1	1	0.6922	0.893819999999999	D	10	0.513499999999999	0.907349999999999	D	2.2000000000000002	0.620149999999999	M	0.862999999999999	0.47474	P	-2.89	0.608269999999999	D	0.00899999999999999	0.7415	D	0.357999999999999	0.36047	Q9HC10	D1775H	Gain of disorder (P = 0.1058)	0.884611	0.608049999999999	D	1	0.1842
26461918	C	T	E	K	rs200510910	1771	43	0	7	0	0	1	7.8669900	0.972976	0.0199999995529651	0.980000019073486	1	0.980000019073486	0.618199999999999	0.865299999999999	D	10	0.0155999999999999	0.825679999999999	D	1.7350000000000001	0.448919999999999	L	0.003	0.15914	B	-2.66	0.625179999999999	D	0.122	0.414049999999999	T	0.308	0.279559999999999	Q9HC10	E1771K	Gain of MoRF binding (P = 0.0522)	0.880912	0.644689999999999	D	1	0.5049
26461923	T	C	Q	R	rs1202719447	1769	43	0	7	0	0	1	4.1715100	1.08598	0.300000011920928	0.699999988079071	1	0.699999988079071	0.4958	0.80898	T	10	-0.2606	0.76071	T	2.39	0.688819999999999	M	1E-3	0.09854	B	-1.39	0.34397	N	0.123	0.3773	T	0.301999999999999	0.269919999999999	Q9HC10	Q1769R	Gain of ubiquitination at K1767 (P = 0.0743)	0.937405999999999	0.76468	D	1	0.0611
26461927	C	T	G	S	rs750096477	1768	43	0	7	0	0	-1	7.8669900	0.972976	0.0199999995529651	0.980000019073486	1	0.980000019073486	0.8245	0.94103	D	10	0.850999999999999	0.950409999999999	D	2.895	0.838119999999999	M	0.941999999999999	0.65571	P	-5.93	0.89029	D	0	0.928239999999999	D	0.444	0.501249999999999	Q9HC10	G1768S	Gain of disorder (P = 0.124)	0.913309	0.726779999999999	D	1	0.0689
26462085	C	G	R	S	rs751015369	1763	42	0	7	0	0	-1	0.4537950	0.98637	0.550000011920929	0.449999988079071	0	0.550000011920929	0.497699999999999	0.809899999999999	T	10	-0.007	0.82111	T	2.14	0.59869	M	0.972999999999999	0.57599	D	-3.19	0.65171	D	2E-3	0.833509999999999	D	0.547	0.66144	Q9HC10	R1763S	Loss of catalytic residue at R1763 (P = 0.1337)	0.866612999999999	0.566919999999999	D	0	-0.1293
26462090	C	A	V	L	rs759001130	1762	42	0	7	0	0	1	7.7792100	0.98637	0.0700000002980232	0.930000007152557	1	0.930000007152557	0.8194	0.93923	D	10	0.822699999999999	0.946899999999999	D	2.4900000000000002	0.725679999999999	M	1	0.905839999999999	D	-2.7	0.59226	D	0.004	0.76473	D	0.753	0.883149999999999	Q9HC10	V1762L	Gain of ubiquitination at K1767 (P = 0.1047)	0.977902	0.92154	D	1	0.0361
26462090	C	T	V	M	rs759001130	1762	42	0	7	0	0	1	7.7792100	0.98637	0.0700000002980232	0.930000007152557	1	0.930000007152557	0.862099999999999	0.95411	D	10	0.998099999999999	0.971559999999999	D	3.39	0.91563	M	1	0.905839999999999	D	-2.7	0.60348	D	1E-3	0.833509999999999	D	0.736999999999999	0.86972	Q9HC10	V1762M	Loss of helix (P = 0.0821)	0.976501999999999	0.91818	D	1	0.2591
26462113	C	T	G	E	rs755944975	1754	42	0	7	0	0	-3	7.7792100	0.98637	0.0399999991059303	0.959999978542327	1	0.959999978542327	0.8292	0.942699999999999	D	10	0.886499999999999	0.95489	D	3.4049999999999998	0.917329999999999	M	1	0.905839999999999	D	-7.18	0.95977	D	1E-3	0.833509999999999	D	0.348999999999999	0.345849999999999	Q9HC10	G1754E	Gain of phosphorylation at S1757 (P = 0.141)	0.976401999999999	0.91778	D	1	0.2014
26462120	A	G	F	L	rs1085307832	1752	42	0	7	0	0	0	7.3867800	1.312	0.0700000002980232	0.930000007152557	1	0.930000007152557	0.560699999999999	0.84008	D	10	-0.0677999999999999	0.80828	T	1.5249999999999999	0.38595	L	0.972999999999999	0.57599	D	-4.74	0.815139999999999	D	0.420999999999999	0.140749999999999	T	0.312	0.286009999999999	Q9HC10	F1752L	Loss of phosphorylation at T1753 (P = 0.2518)	0.877411999999999	0.64256	D	1	0.1803
26462126	C	T	D	N	rs750665234	1750	42	0	7	0	0	1	2.1543400	0.98637	0.270000010728836	0.730000019073486	1	0.730000019073486	0.297099999999999	0.66849	T	10	-0.612999999999999	0.642789999999999	T	0.70499999999999996	0.185769999999999	N	1	0.905839999999999	D	-0.18	0.15578	N	1	0.01155	T	0.308	0.279559999999999	Q9HC10	D1750N	Loss of stability (P = 0.1985)	0.865612999999999	0.56501	D	1	0.2591
26462129	C	A	D	Y	.	1749	42	0	7	0	0	1	7.7792100	0.98637	0.0700000002980232	0.930000007152557	1	0.930000007152557	0.812899999999999	0.936899999999999	D	10	0.8114	0.94552	D	2.415	0.697579999999999	M	1	0.905839999999999	D	-6.33	0.936969999999999	D	0.0519999999999999	0.55759	T	0.457	0.52251	Q9HC10	D1749Y	Gain of loop (P = 0.0851)	0.955103999999999	0.833629999999999	D	1	0.2489
26462129	C	T	D	N	rs555613193	1749	42	0	7	0	0	-4	7.7792100	0.98637	0.050000000745058	0.949999988079071	1	0.949999988079071	0.7729	0.92279	D	10	0.6007	0.919109999999999	D	2.415	0.697579999999999	M	1	0.905839999999999	D	-3.48	0.707929999999999	D	0.216	0.267139999999999	T	.	.	.	.	.	0.975102	0.916379999999999	D	1	0.1025
26462130	G	C	D	E	rs780139913	1748	42	0	7	0	0	1	-0.3310710	-0.185898	0.769999980926513	0.230000004172325	0	0.769999980926513	0.528599999999999	0.82482	D	10	-0.1172	0.797	T	1.7450000000000001	0.452349999999999	L	1	0.905839999999999	D	-3.52	0.70191	D	0.0459999999999999	0.49663	D	0.502	0.59447	Q9HC10	D1748E	Loss of phosphorylation at T1753 (P = 0.2328)	0.926606999999999	0.72946	D	0	-0.0612
26462131	T	A	D	V	rs750412488	1748	42	0	7	0	0	-4	7.9100200	1.11662	0.159999996423721	0.839999973773956	1	0.839999973773956	0.763499999999999	0.91949	D	10	0.6075	0.91998	D	3.31	0.905909999999999	M	1	0.905839999999999	D	-8.22	0.97496	D	0	0.928239999999999	D	0.559	0.678089999999999	Q9HC10	D1748V	Loss of loop (P = 0.2237)	0.980102	0.932549999999999	D	0	-0.0105
26462141	C	T	V	I	rs370539347	1745	42	0	7	0	0	3	2.6775800	0.98637	0.310000002384185	0.689999997615814	1	0.689999997615814	0.2245	0.588809999999999	T	10	-0.7527	0.57794	T	0.05	0.08135	N	0	0.0747099999999999	B	-0.12	0.08809	N	1	0.02382	T	.	.	.	.	.	0.891310999999999	0.62583	D	1	0.1857
26462143	A	C	V	G	.	1744	42	0	7	0	0	0	9.2181300	1.312	0.129999995231628	0.870000004768371	1	0.870000004768371	0.7611	0.918649999999999	D	10	0.7861	0.9424	D	3.4249999999999998	0.919599999999999	M	0.821999999999999	0.60036	P	-6.19	0.91956	D	2E-3	0.794019999999999	D	0.696999999999999	0.83398	Q9HC10	V1744G	Gain of disorder (P = 0.0686)	0.969303	0.88939	D	1	0.1248
26462143	A	G	V	A	rs781707403	1744	42	0	7	0	0	-4	9.2181300	1.312	0.11999999731779	0.879999995231628	1	0.879999995231628	0.654699999999999	0.87985	D	10	0.4571	0.899379999999999	D	3.4249999999999998	0.919599999999999	M	0.568999999999999	0.60036	P	-3.56	0.715189999999999	D	2E-3	0.794019999999999	D	.	.	.	.	.	0.982102	0.939119999999999	D	1	0.2639
26462163	G	C	I	M	rs1197682677	1737	42	0	7	0	0	1	-0.3310710	0.139732	0.730000019073486	0.270000010728836	0	0.730000019073486	0.603299999999999	0.85902	D	10	-0.0161	0.8192	T	3.3650000000000002	0.91266	M	0.927	0.51527	P	-2.38	0.55662	N	2E-3	0.794019999999999	D	0.496	0.585069999999999	Q9HC10	I1737M	Loss of loop (P = 0.2897)	0.955003999999999	0.828459999999999	D	1	0.2983
26462170	C	T	R	Q	rs201944750	1735	42	0	7	0	0	1	6.0786700	0.98637	0.189999997615814	0.810000002384185	1	0.810000002384185	0.869099999999999	0.95647	D	10	1.0105	0.973659999999999	D	3.53	0.93071	H	1	0.905839999999999	D	-3.69	0.730419999999999	D	0	0.928239999999999	D	.	.	.	.	.	0.999654	0.99877	D	1	0.2311
26462176	T	C	E	G	rs1417821176	1733	42	0	7	0	0	-3	5.9478600	1.11662	0.25	0.75	1	0.75	0.847099999999999	0.94898	D	10	0.9224	0.95992	D	3.355	0.911449999999999	M	1	0.905839999999999	D	-6.36	0.926479999999999	D	1E-3	0.833509999999999	D	0.481999999999999	0.56289	Q9HC10	E1733G	Gain of catalytic residue at P1729 (P = 0.104)	0.975701999999999	0.91515	D	1	0.4428
26463489	G	A	P	L	rs1162545185	1729	41	0	7	0	0	-3	9.8047600	1.12203	0.360000014305114	0.639999985694885	1	0.639999985694885	0.885199999999999	0.96189	D	10	1.0282	0.976829999999999	D	3.4449999999999998	0.92174	M	1	0.905839999999999	D	-9.22	0.986559999999999	D	0	0.928239999999999	D	0.63	0.765789999999999	Q9HC10	P1729L	Gain of MoRF binding (P = 0.0599)	0.990001	0.96904	D	1	0.4451
26463493	T	C	K	E	rs774025737	1728	41	0	7	0	0	1	7.8776900	1.12203	0.300000011920928	0.699999988079071	1	0.699999988079071	0.772499999999999	0.92266	D	10	0.6801	0.929259999999999	D	2.99	0.85699	M	1	0.905839999999999	D	-3.19	0.69477	D	0.055	0.49663	T	0.392	0.41593	Q9HC10	K1728E	Loss of glycosylation at P1726 (P = 0.1217)	0.913209	0.703479999999999	D	1	0.4890
26463495	C	G	R	P	rs775472304	1727	41	0	7	0	0	-2	7.7294600	0.995386	0.11999999731779	0.879999995231628	1	0.879999995231628	0.7697	0.921669999999999	D	10	0.598999999999999	0.918869999999999	D	2.76	0.806259999999999	M	1	0.905839999999999	D	-6.46	0.930599999999999	D	0	0.928239999999999	D	0.543	0.655769999999999	Q9HC10	R1727P	Loss of catalytic residue at R1727 (P = 0.0816)	0.975102	0.912039999999999	D	1	0.4234
26463495	C	T	R	Q	rs775472304	1727	41	0	7	0	0	1	7.7294600	0.995386	0.150000005960464	0.850000023841857	1	0.850000023841857	0.8433	0.94767	D	10	0.9132	0.958609999999999	D	3.105	0.87672	M	1	0.905839999999999	D	-3.69	0.730419999999999	D	0	0.928239999999999	D	0.544	0.657179999999999	Q9HC10	R1727Q	Loss of glycosylation at P1726 (P = 0.0599)	0.986500999999999	0.95398	D	1	0.4542
26463496	G	A	R	W	rs138854968	1727	41	0	7	0	0	-4	2.0964800	-0.271071	0.340000003576278	0.660000026226043	1	0.660000026226043	0.805499999999999	0.93425	D	10	0.5852	0.91703	D	3.105	0.87672	M	1	0.905839999999999	D	-7.38	0.95977	D	0	0.928239999999999	D	.	.	.	.	.	0.962504	0.8597	D	1	0.3380
26463498	G	T	P	H	rs760262251	1726	41	0	7	0	0	-3	9.8047600	1.12203	0.430000007152557	0.569999992847442	1	0.569999992847442	0.906599999999999	0.969019999999999	D	10	1.0664	0.984959999999999	D	3.5049999999999999	0.928159999999999	H	1	0.905839999999999	D	-8	0.973469999999999	D	0	0.928239999999999	D	0.451	0.51271	Q9HC10	P1726H	Loss of phosphorylation at S1725 (P = 0.1046)	0.989863999999999	0.967729999999999	D	1	0.3731
26463499	G	A	P	S	rs764078645	1726	41	0	7	0	0	-1	9.8047600	1.12203	0.519999980926513	0.479999989271163	0	0.519999980926513	0.889199999999999	0.963219999999999	D	10	1.0354	0.978199999999999	D	3.5049999999999999	0.928159999999999	H	1	0.905839999999999	D	-6.98	0.95015	D	0	0.928239999999999	D	0.418999999999999	0.460229999999999	Q9HC10	P1726S	Gain of MoRF binding (P = 0.0981)	0.994569999999999	0.982099999999999	D	1	0.3455
26463502	A	C	S	A	rs776729181	1725	41	0	7	0	0	1	5.9506200	1.312	0.46000000834465	0.540000021457672	1	0.540000021457672	0.6199	0.866009999999999	D	10	0.153	0.85109	D	2.2749999999999999	0.646469999999999	M	0.0879999999999999	0.27621	B	-2.57	0.60348	D	0.01	0.66756	D	0.406	0.43889	Q9HC10	S1725A	Loss of glycosylation at S1725 (P = 0.1166)	0.814918	0.478109999999999	T	1	0.4687
26463511	G	C	L	V	rs1341561928	1722	41	0	7	0	0	1	2.0964800	1.12203	0.509999990463256	0.490000009536743	0	0.509999990463256	0.166	0.504369999999999	T	10	-0.735299999999999	0.58694	T	-1.0049999999999999	0.01165	N	0.00899999999999999	0.15093	B	0.53	0.617219999999999	N	1	0.01155	T	0.216	0.13635	Q9HC10	L1722V	Gain of loop (P = 0.4248)	0.862314	0.56927	D	1	0.2394
26463514	G	A	P	S	rs746372798	1721	41	0	7	0	0	-1	3.2823700	1.12203	0.519999980926513	0.479999989271163	0	0.519999980926513	0.760199999999999	0.91834	D	10	0.611099999999999	0.920449999999999	D	2.36	0.67893	M	0.116	0.340629999999999	B	-4.93	0.84882	D	0.136	0.374489999999999	T	0.4	0.42903	Q9HC10	P1721S	Gain of catalytic residue at G1719 (P = 0.2273)	0.963903999999999	0.86656	D	1	0.3362
26463519	C	T	G	E	rs1315693982	1719	41	0	7	0	0	-3	7.7294600	0.995386	0.159999996423721	0.839999973773956	1	0.839999973773956	0.843199999999999	0.947629999999999	D	10	0.832999999999999	0.94818	D	2.9550000000000001	0.850289999999999	M	1	0.905839999999999	D	-6.84	0.95977	D	0.0519999999999999	0.47581	T	0.468999999999999	0.542009999999999	Q9HC10	G1719E	Gain of glycosylation at P1718 (P = 0.1575)	0.974603	0.909669999999999	D	1	0.3362
26463525	G	A	A	V	rs997494879	1717	41	0	7	0	0	0	5.6541500	1.12203	0.550000011920929	0.449999988079071	0	0.550000011920929	0.469299999999999	0.79556	T	10	-0.2291	0.769109999999999	T	1.93	0.514369999999999	L	0.894	0.49185	P	-1.25	0.315759999999999	N	0.558	0.242639999999999	T	0.266	0.21251	Q9HC10	A1717V	Gain of loop (P = 0.4248)	0.894510999999999	0.644689999999999	D	1	0.3957
26463528	G	A	P	L	rs751799803	1716	41	0	7	0	0	-3	8.0259300	1.12203	0.319999992847442	0.680000007152557	1	0.680000007152557	0.635199999999999	0.87226	D	10	0.309699999999999	0.877109999999999	D	2.42	0.700019999999999	M	0.861999999999999	0.571849999999999	P	-8.8	0.983729999999999	D	1E-3	0.833509999999999	D	0.476999999999999	0.554889999999999	Q9HC10	P1716L	Loss of glycosylation at P1718 (P = 0.1282)	0.982234999999999	0.93989	D	1	0.3213
26463529	G	A	P	S	rs755212171	1716	41	0	7	0	0	-1	7.8776900	1.12203	0.389999985694885	0.610000014305114	1	0.610000014305114	0.504	0.812949999999999	D	10	-0.129399999999999	0.79415	T	2.42	0.700019999999999	M	0.0769999999999999	0.456129999999999	B	-6.97	0.94786	D	0.016	0.616419999999999	D	0.278	0.23154	Q9HC10	P1716S	Loss of disorder (P = 0.1529)	0.921607999999999	0.715409999999999	D	1	0.4880
26463530	C	T	M	I	rs1179590851	1715	41	0	7	0	0	1	4.9129700	0.995386	0.479999989271163	0.519999980926513	1	0.519999980926513	0.589899999999999	0.853199999999999	D	10	0.0057	0.823729999999999	D	1.63	0.417499999999999	L	0.101999999999999	0.284669999999999	B	-3.02	0.67705	D	0.0879999999999999	0.40586	T	0.357999999999999	0.36047	Q9HC10	M1715I	Gain of loop (P = 0.3485)	0.918607999999999	0.73035	D	1	0.6859
26463530	C	T	M	I	rs1179590851	1715	41	0	7	0	0	1	4.9129700	0.995386	0.479999989271163	0.519999980926513	1	0.519999980926513	0.589899999999999	0.853199999999999	D	10	0.0057	0.823729999999999	D	1.63	0.417499999999999	L	0.101999999999999	0.284669999999999	B	-3.02	0.67705	D	0.0879999999999999	0.40586	T	0.357999999999999	0.36047	Q9HC10	M1715I	Gain of loop (P = 0.3485)	0.918607999999999	0.73035	D	1	0.7111
26463531	A	G	M	T	rs767739786	1715	41	0	7	0	0	-1	9.2118200	1.312	0.289999991655349	0.709999978542327	1	0.709999978542327	0.5341	0.827479999999999	D	10	-0.0463999999999999	0.812819999999999	T	1.74	0.45129	L	0.101999999999999	0.328519999999999	B	-4.62	0.826999999999999	D	0.0609999999999999	0.455299999999999	T	0.289999999999999	0.250709999999999	Q9HC10	M1715T	Gain of relative solvent accessibility (P = 0.1571)	0.773923	0.42065	T	1	0.7782
26463537	A	G	M	T	rs142652333	1713	41	0	0	0	0	-2	3.4306100	0.298835	0.740000009536743	0.259999990463256	0	0.740000009536743	0.535	0.82791	D	10	-0.2071	0.774889999999999	T	1.68	0.43186	L	0.745	0.50599	P	-3.36	0.74821	D	0.352999999999999	0.173199999999999	T	.	.	.	.	.	0.662433999999999	0.28519	T	1	0.6689
26463537	A	T	M	K	.	1713	41	0	0	0	0	-1	3.4306100	0.298835	0.790000021457672	0.209999993443489	0	0.790000021457672	0.265299999999999	0.63663	T	10	-0.769499999999999	0.568849999999999	T	0.40500000000000003	0.1233	N	0.016	0.203499999999999	B	-2.43	0.6471	N	1	0.01155	T	0.522	0.625049999999999	Q9HC10	M1713K	Gain of methylation at M1713 (P = 0.0256)	0.822018	0.49341	T	1	0.5715
26463538	T	C	M	V	rs1192746306	1713	41	0	0	0	0	1	6.0988600	1.12203	0.469999998807907	0.52999997138977	1	0.52999997138977	0.577699999999999	0.84782	D	10	0.0652999999999999	0.83531	D	1.915	0.512229999999999	L	0.71	0.54666	P	-2.72	0.625179999999999	D	0.180999999999999	0.29346	T	0.357999999999999	0.36047	Q9HC10	M1713V	Loss of glycosylation at P1718 (P = 0.2511)	0.839616	0.526309999999999	T	1	0.5879
26463541	G	A	P	S	rs1421135662	1712	41	0	0	0	0	-1	8.0259300	1.12203	0.209999993443489	0.790000021457672	1	0.790000021457672	0.827999999999999	0.94228	D	10	0.835799999999999	0.948529999999999	D	3.42	0.919019999999999	M	1	0.905839999999999	D	-7.34	0.95977	D	0	0.928239999999999	D	0.433	0.483219999999999	Q9HC10	P1712S	Gain of phosphorylation at P1712 (P = 0.134)	0.955304	0.829799999999999	D	1	0.7172
26463545	C	A	M	I	.	1710	41	0	0	0	0	1	7.7294600	0.995386	0.0799999982118606	0.9200000166893	1	0.9200000166893	0.255099999999999	0.62541	T	10	-0.7316	0.58882	T	1.1200000000000001	0.28775	L	0.0379999999999999	0.23376	B	-3.41	0.67129	D	0.292999999999999	0.208109999999999	T	0.430999999999999	0.479939999999999	Q9HC10	M1710I	Loss of sheet (P = 0.437)	0.945505	0.79866	D	1	0.7172
26463546	A	G	M	T	rs200759744	1710	41	0	0	0	0	-1	9.2118200	1.312	0.109999999403953	0.889999985694885	1	0.889999985694885	0.6339	0.87175	D	10	0.432099999999999	0.89573	D	3.13	0.880739999999999	M	0.745	0.53761	P	-5.18	0.8645	D	2E-3	0.833509999999999	D	.	.	.	.	.	0.962504	0.86607	D	1	0.6585
26463547	T	A	M	L	.	1710	41	0	0	0	0	2	7.8776900	1.12203	0.219999998807907	0.77999997138977	1	0.77999997138977	0.3568	0.71936	T	10	-0.543	0.670499999999999	T	2.0350000000000001	0.55589	M	0.0459999999999999	0.28703	B	-2.61	0.5663	D	0.0149999999999999	0.616419999999999	D	0.4	0.42903	Q9HC10	M1710L	Gain of loop (P = 0.2045)	0.952605	0.829799999999999	D	1	0.6512
26463549	T	C	D	G	rs757638942	1709	41	0	0	0	0	-2	7.8776900	1.12203	0.180000007152557	0.819999992847442	1	0.819999992847442	0.856299999999999	0.952139999999999	D	10	0.9745	0.967709999999999	D	3.4449999999999998	0.92174	M	0.940999999999999	0.706729999999999	P	-6.49	0.930599999999999	D	0	0.928239999999999	D	0.539	0.65005	Q9HC10	D1709G	Gain of loop (P = 0.3485)	0.997545	0.990029999999999	D	1	0.6418
26463550	C	T	D	N	rs1380599350	1709	41	0	0	0	0	1	7.7294600	0.995386	0.0799999982118606	0.9200000166893	1	0.9200000166893	0.8596	0.95325	D	10	0.972999999999999	0.96748	D	3.4449999999999998	0.92174	M	1	0.905839999999999	D	-4.54	0.814309999999999	D	0	0.928239999999999	D	0.512	0.609859999999999	Q9HC10	D1709N	Loss of stability (P = 0.321)	0.998199999999999	0.9915	D	1	0.5503
26463567	C	T	R	H	rs529721333	1703	41	0	0	0	0	0	7.7294600	0.995386	0.0700000002980232	0.930000007152557	1	0.930000007152557	0.7489	0.91437	D	10	0.5795	0.91629	D	2.2749999999999999	0.646469999999999	M	1	0.905839999999999	D	-3.68	0.703139999999999	D	0.063	0.46182	T	0.424999999999999	0.470069999999999	Q9HC10	R1703H	Gain of catalytic residue at E1700 (P = 0.2251)	0.960604	0.858349999999999	D	1	0.3595
26463568	G	A	R	C	rs771562117	1703	41	0	0	0	0	-4	6.5435700	1.12203	0.310000002384185	0.689999997615814	1	0.689999997615814	0.815899999999999	0.93798	D	10	0.8233	0.94698	D	2.62	0.766589999999999	M	1	0.905839999999999	D	-5.94	0.91868	D	0.006	0.722239999999999	D	0.467	0.538769999999999	Q9HC10	R1703C	Gain of catalytic residue at E1700 (P = 0.235)	0.990001	0.97045	D	0	-0.0157
26463570	C	T	G	D	rs1311222582	1702	41	0	0	0	0	-2	7.7294600	0.995386	0.0599999986588954	0.939999997615814	1	0.939999997615814	0.8466	0.94881	D	10	0.969899999999999	0.96699	D	3.53	0.93071	H	1	0.905839999999999	D	-6.46	0.930599999999999	D	0.003	0.928239999999999	D	0.567999999999999	0.69023	Q9HC10	G1702D	Loss of loop (P = 0.3664)	0.975401999999999	0.915649999999999	D	0	-0.1462
26463970	G	C	I	M	rs12386239	1699	40	0	0	0	0	1	-0.5717720	-0.144425	0.850000023841857	0.150000005960464	0	0.850000023841857	0.5867	0.8518	D	9	-0.0076	0.82099	T	2.0449999999999999	0.560159999999999	M	0.995	0.706729999999999	D	-1.25	0.367869999999999	N	0.478999999999999	0.142839999999999	T	0.416999999999999	0.45695	Q9HC10	I1699M	Gain of ubiquitination at K1696 (P = 0.2599)	0.879712	0.59928	D	1	0.0579
26463971	A	G	I	T	rs750709604	1699	40	0	0	0	0	-1	9.2118200	1.312	0.0700000002980232	0.930000007152557	1	0.930000007152557	0.703899999999999	0.89812	D	10	0.496	0.904909999999999	D	3.145	0.883029999999999	M	0.922	0.54283	P	-4.04	0.758539999999999	D	0.004	0.76473	D	0.393	0.41757	Q9HC10	I1699T	Gain of methylation at K1696 (P = 0.095)	0.868113	0.5743	D	0	-0.0268
26463974	C	A	G	V	rs759441441	1698	40	0	0	0	0	-4	7.7294600	0.995386	0.050000000745058	0.949999988079071	1	0.949999988079071	0.843999999999999	0.94791	D	10	0.9515	0.964169999999999	D	3.335	0.90898	M	0.993999999999999	0.732199999999999	D	-8.44	0.97202	D	1E-3	0.928239999999999	D	0.506	0.60065	Q9HC10	G1698V	Gain of methylation at K1696 (P = 0.0896)	0.954805	0.827899999999999	D	1	0.1486
26463977	G	A	P	L	rs1306439147	1697	40	0	0	0	0	-3	9.9530000	1.12203	0.170000001788139	0.829999983310699	1	0.829999983310699	0.861099999999999	0.95376	D	10	0.938799999999999	0.9623	D	3.4750000000000001	0.92503	M	0.988999999999999	0.706729999999999	D	-8.86999999999999	0.98155	D	1E-3	0.833509999999999	D	0.383	0.40121	Q9HC10	P1697L	Loss of glycosylation at P1694 (P = 0.2796)	0.968203	0.88585	D	1	0.2014
26463978	G	A	P	S	rs969831060	1697	40	0	0	0	0	-1	7.8776900	1.12203	0.189999997615814	0.810000002384185	1	0.810000002384185	0.8584	0.952849999999999	D	10	0.9587	0.96526	D	3.125	0.87999	M	0.97	0.603809999999999	D	-6.82	0.93974	D	0.012	0.657279999999999	D	0.322	0.30214	Q9HC10	P1697S	Gain of glycosylation at P1697 (P = 0.1645)	0.89671	0.63922	D	1	0.0664
26463978	G	T	P	T	rs969831060	1697	40	0	0	0	0	-2	7.8776900	1.12203	0.170000001788139	0.829999983310699	1	0.829999983310699	0.846999999999999	0.948949999999999	D	10	0.9222	0.959899999999999	D	3.4750000000000001	0.92503	M	0.97	0.65571	D	-6.93	0.94145	D	2E-3	0.833509999999999	D	0.322	0.30214	Q9HC10	P1697T	Loss of ubiquitination at K1696 (P = 0.2991)	0.944706	0.7902	D	1	0.0549
26463984	C	A	D	Y	.	1695	40	0	0	0	0	1	7.7294600	0.995386	0.0599999986588954	0.939999997615814	1	0.939999997615814	0.7035	0.89797	D	10	0.4479	0.898029999999999	D	2.2149999999999999	0.625449999999999	M	0.940999999999999	0.56013	P	-7.57	0.952459999999999	D	0.003	0.76473	D	0.407999999999999	0.44217	Q9HC10	D1695Y	Loss of solvent accessibility (P = 0.0721)	0.956903999999999	0.86445	D	0	-0.0367
26463984	C	T	D	N	rs144422709	1695	40	0	0	0	0	-4	7.7294600	0.995386	0.050000000745058	0.949999988079071	1	0.949999988079071	0.5706	0.84462	D	10	-0.00289999999999999	0.82196	T	2.0750000000000002	0.57047	M	0.91	0.53363	P	-4.03	0.74348	D	0.031	0.53788	D	.	.	.	.	.	0.952104999999999	0.84033	D	0	-0.1612
26463987	G	C	P	A	rs1448550733	1694	40	0	0	0	0	-1	6.6918000	1.12203	0.419999986886978	0.579999983310699	1	0.579999983310699	0.464799999999999	0.79312	T	10	-0.281499999999999	0.755	T	2.0299999999999998	0.55503	M	0.003	0.155349999999999	B	-4.41	0.773909999999999	D	0.136	0.414049999999999	T	0.365999999999999	0.373489999999999	Q9HC10	P1694A	Loss of methylation at K1696 (P = 0.074)	0.846914999999999	0.527229999999999	T	0	-0.0635
26463989	T	G	N	T	.	1693	40	0	0	0	0	0	6.0988600	1.12203	0.430000007152557	0.569999992847442	1	0.569999992847442	0.6835	0.890619999999999	D	10	0.4389	0.89671	D	2.9550000000000001	0.850289999999999	M	0.305999999999999	0.42845	B	-4.4	0.773079999999999	D	0.031	0.545409999999999	D	0.257	0.19836	Q9HC10	N1693T	Gain of disorder (P = 0.1456)	0.839616	0.51841	T	0	-0.1192
26463996	G	T	L	M	rs1223463005	1691	40	0	0	0	0	2	4.1717900	1.12203	0.75	0.25	0	0.75	0.7989	0.93191	D	10	0.564599999999999	0.914309999999999	D	3.5249999999999999	0.9302	H	1	0.905839999999999	D	-1.91	0.45222	N	0.003	0.794019999999999	D	0.476999999999999	0.554889999999999	Q9HC10	L1691M	Gain of ubiquitination at K1696 (P = 0.2682)	0.976501999999999	0.91818	D	1	0.0366
26463998	G	A	P	L	rs747707655	1690	40	0	0	0	0	-3	9.9530000	1.12203	0.159999996423721	0.839999973773956	1	0.839999973773956	0.816999999999999	0.93837	D	10	0.824699999999999	0.947169999999999	D	2.85	0.82803	M	0.999	0.779129999999999	D	-7.69	0.95603	D	2E-3	0.794019999999999	D	0.408999999999999	0.443809999999999	Q9HC10	P1690L	Loss of catalytic residue at L1691 (P = 0.3083)	0.979902	0.93196	D	1	0.2824
26463999	G	C	P	A	rs769551369	1690	40	0	0	0	0	-1	8.0259300	1.12203	0.170000001788139	0.829999983310699	1	0.829999983310699	0.6632	0.883059999999999	D	10	0.3947	0.89017	D	1.5349999999999999	0.38868	L	0.583999999999999	0.38894	P	-5.52	0.85994	D	0.116	0.3773	T	0.364999999999999	0.37186	Q9HC10	P1690A	Loss of catalytic residue at L1691 (P = 0.2646)	0.948204999999999	0.79983	D	1	0.5197
26464004	G	A	T	M	rs111033393	1688	40	0	0	0	0	-1	8.0259300	1.12203	0.170000001788139	0.829999983310699	1	0.829999983310699	0.841099999999999	0.94691	D	10	0.9562	0.96487	D	2.98	0.85499	M	0.996	0.732199999999999	D	-4.9	0.851029999999999	D	2E-3	0.794019999999999	D	.	.	.	.	.	0.988951	0.962779999999999	D	1	0.3389
26464007	T	G	E	A	rs1412106365	1687	40	0	0	0	0	-1	7.8776900	1.12203	0.180000007152557	0.819999992847442	1	0.819999992847442	0.853299999999999	0.95111	D	10	0.9536	0.964489999999999	D	3.53	0.93071	H	0.997	0.905839999999999	D	-5.72	0.88495	D	0.003	0.794019999999999	D	0.72	0.854899999999999	Q9HC10	E1687A	Loss of relative solvent accessibility (P = 0.1807)	0.999137999999999	0.99663	D	1	0.1686
26464008	C	T	E	K	rs1407487182	1687	40	0	0	0	0	1	7.7294600	0.995386	0.050000000745058	0.949999988079071	1	0.949999988079071	0.862999999999999	0.954409999999999	D	10	1.0061	0.97291	D	3.53	0.93071	H	0.999	0.905839999999999	D	-3.81	0.729319999999999	D	2E-3	0.794019999999999	D	0.720999999999999	0.85579	Q9HC10	E1687K	Loss of disorder (P = 0.1952)	0.999643999999999	0.99868	D	1	0.3375
26464011	C	T	V	M	rs1165922433	1686	40	0	0	0	0	1	6.0988600	0.995386	0.270000010728836	0.730000019073486	1	0.730000019073486	0.7213	0.904479999999999	D	10	0.6448	0.924769999999999	D	2.64	0.77224	M	0.154	0.448089999999999	B	-2.49	0.547019999999999	N	0.016	0.623519999999999	D	0.637	0.773519999999999	Q9HC10	V1686M	Loss of sheet (P = 0.1907)	0.927406999999999	0.73631	D	1	0.3229
26464017	C	T	E	K	rs766572693	1684	40	0	0	0	0	1	7.7294600	0.995386	0.050000000745058	0.949999988079071	1	0.949999988079071	0.830799999999999	0.94327	D	10	0.8758	0.953509999999999	D	3.4849999999999999	0.92608	M	0.872	0.68779	P	-3.81	0.729319999999999	D	2E-3	0.794019999999999	D	0.725999999999999	0.860179999999999	Q9HC10	E1684K	Loss of stability (P = 0.079)	0.995755999999999	0.985079999999999	D	1	0.6365
26464038	C	T	A	T	rs372908847	1677	40	0	0	0	0	0	4.0235500	0.0938346	0.790000021457672	0.209999993443489	0	0.790000021457672	0.0998	0.371369999999999	T	10	-1.0425	0.165619999999999	T	1.5	0.37844	L	1E-3	0.11197	B	-0.3	0.14978	N	0.214	0.263859999999999	T	.	.	.	.	.	0.419458	0.11115	T	1	0.8650
26464040	C	A	R	L	rs143889717	1676	40	0	0	0	0	0	4.9129700	1.02196	0.439999997615814	0.560000002384185	1	0.560000002384185	0.173199999999999	0.51595	T	10	-0.887499999999999	0.49147	T	2.08	0.574019999999999	M	0.691999999999999	0.44777	P	-4.80999999999999	0.81755	D	0.122	0.357099999999999	T	0.481999999999999	0.56289	Q9HC10	R1676L	Loss of disorder (P = 0.0922)	0.504349999999999	0.16663	T	1	0.8231
26464040	C	G	R	P	rs143889717	1676	40	0	0	0	0	-3	4.9129700	1.02196	0.310000002384185	0.689999997615814	1	0.689999997615814	0.2009	0.55737	T	10	-0.756299999999999	0.57604	T	2.08	0.574019999999999	M	0.940999999999999	0.52883	P	-4.38	0.785529999999999	D	0.117	0.363649999999999	T	0.547	0.66144	Q9HC10	R1676P	Loss of MoRF binding (P = 0.048)	0.727427	0.37862	T	1	0.9050
26464040	C	T	R	H	rs143889717	1676	40	0	0	0	0	-2	4.9129700	1.02196	0.360000014305114	0.639999985694885	1	0.639999985694885	0.2604	0.631319999999999	T	10	-0.5301	0.67537	T	1.875	0.499139999999999	L	0.945999999999999	0.60733	P	-2.91	0.64019	D	0.056	0.46632	T	.	.	.	.	.	0.470553	0.14146	T	1	0.6397
26464041	G	C	R	G	rs139767460	1676	40	0	0	0	0	-3	1.9482400	0.20985	0.75	0.25	0	0.75	0.1087	0.39344	T	10	-1.0424	0.16592	T	1.53	0.388	L	0.007	0.141839999999999	B	-4.05999999999999	0.75297	D	0.426999999999999	0.13832	T	0.503	0.596019999999999	Q9HC10	R1676G	Gain of loop (P = 0.2045)	0.456253999999999	0.138309999999999	T	1	0.5483
26464044	G	A	P	S	rs537308782	1675	40	0	0	0	0	-1	6.5435700	1.13798	0.479999989271163	0.519999980926513	1	0.519999980926513	0.3088	0.679309999999999	T	10	-0.3957	0.72162	T	2.4950000000000001	0.7267	M	0.852999999999999	0.50838	P	-7	0.936969999999999	D	0.0879999999999999	0.414049999999999	T	.	.	.	.	.	0.931907	0.75104	D	0	-0.2671
26464044	G	T	P	T	rs537308782	1675	40	0	0	0	0	-2	6.5435700	1.13798	0.379999995231628	0.620000004768371	1	0.620000004768371	0.469899999999999	0.795889999999999	T	10	0.149499999999999	0.850489999999999	D	2.84	0.82582	M	0.984999999999999	0.611179999999999	D	-7	0.936969999999999	D	0.003	0.76473	D	0.444	0.501249999999999	Q9HC10	P1675T	Gain of loop (P = 0.0851)	0.861913999999999	0.55771	D	0	-0.0153
26464050	C	T	D	N	rs747562040	1673	40	0	0	0	0	1	7.7294600	1.02196	0.0700000002980232	0.930000007152557	1	0.930000007152557	0.2301	0.595829999999999	T	10	-0.6723	0.61724	T	1.9750000000000001	0.535059999999999	M	0.281999999999999	0.349449999999999	B	-2.63	0.59389	D	0.047	0.499419999999999	D	0.346999999999999	0.342619999999999	Q9HC10	D1673N	Loss of disorder (P = 0.2708)	0.841416	0.54988	T	1	0.5843
26464053	C	T	E	K	rs1186905051	1672	40	0	0	0	0	1	7.7294600	1.02196	0.0700000002980232	0.930000007152557	1	0.930000007152557	0.204699999999999	0.56266	T	10	-0.798799999999999	0.55215	T	2.0449999999999999	0.560159999999999	M	0.443	0.3594	B	-2.65	0.567869999999999	D	0.111	0.37173	T	0.466	0.53715	Q9HC10	E1672K	Loss of solvent accessibility (P = 0.1986)	0.927506999999999	0.733079999999999	D	1	0.6033
26464064	A	G	L	P	rs1474051378	1668	40	0	0	0	0	-3	9.2118200	1.312	0.0299999993294477	0.970000028610229	1	0.970000028610229	0.6146	0.8638	D	10	0.273	0.87119	D	3.44	0.921229999999999	M	1	0.905839999999999	D	-6.64	0.9302	D	2E-3	0.833509999999999	D	0.570999999999999	0.6942	Q9HC10	L1668P	Gain of helix (P = 0.2059)	0.915408	0.720879999999999	D	1	0.5685
26464067	G	T	A	D	rs1423274041	1667	40	0	0	0	0	-2	5.0612000	1.13798	0.490000009536743	0.509999990463256	1	0.509999990463256	0.2218	0.585369999999999	T	10	-0.6671	0.619589999999999	T	2.2149999999999999	0.625449999999999	M	0.96	0.55278	D	-3.63	0.716389999999999	D	0.029	0.553409999999999	D	0.37	0.38	Q9HC10	A1667D	Gain of relative solvent accessibility (P = 0.2363)	0.937806	0.8193	D	1	0.6598
26464076	G	A	A	V	rs1410079943	1664	40	0	0	0	0	0	7.9533100	1.13798	0.129999995231628	0.870000004768371	1	0.870000004768371	0.5402	0.830409999999999	D	10	0.393299999999999	0.88995	D	3.34	0.90961	M	0.970999999999999	0.706729999999999	D	-3.84	0.7224	D	2E-3	0.833509999999999	D	0.439	0.49307	Q9HC10	A1664V	Gain of MoRF binding (P = 0.2585)	0.968503	0.89015	D	1	0.6400
26464077	C	T	A	T	rs1332922463	1664	40	0	0	0	0	0	4.9537900	1.02196	0.370000004768371	0.629999995231628	1	0.629999995231628	0.4141	0.761499999999999	T	10	-0.263699999999999	0.759859999999999	T	3.34	0.90961	M	0.627	0.61523	P	-3.61	0.69477	D	2E-3	0.833509999999999	D	0.364999999999999	0.37186	Q9HC10	A1664T	Loss of relative solvent accessibility (P = 0.3219)	0.964803999999999	0.874639999999999	D	1	0.2108
26464082	T	C	H	R	rs376196825	1662	40	0	0	0	0	0	7.8104800	1.13798	0.230000004172325	0.769999980926513	1	0.769999980926513	0.1052	0.38489	T	10	-1.0226	0.22866	T	0.82	0.20857	L	0.006	0.15914	B	-6.88	0.93257	D	0.031	0.53788	D	.	.	.	.	.	0.884411999999999	0.63671	D	1	0.0677
26464083	G	T	H	N	rs774071539	1662	40	0	0	0	0	0	9.8101700	1.13798	0.129999995231628	0.870000004768371	1	0.870000004768371	0.2862	0.65802	T	10	-0.534699999999999	0.67364	T	2.9649999999999999	0.851979999999999	M	0.468999999999999	0.39417	P	-6.1	0.89985	D	0.0109999999999999	0.647859999999999	D	0.289999999999999	0.250709999999999	Q9HC10	H1662N	Gain of MoRF binding (P = 0.2839)	0.922108	0.731689999999999	D	0	-0.0002
26464091	G	A	T	I	rs768822093	1659	40	0	0	0	0	-1	9.8101700	1.13798	0.140000000596046	0.860000014305114	1	0.860000014305114	0.136399999999999	0.452409999999999	T	10	-0.975099999999999	0.36104	T	1.42	0.35681	L	0.034	0.21781	B	-2.79	0.62343	D	0.098	0.412389999999999	T	0.295999999999999	0.260309999999999	Q9HC10	T1659I	Loss of glycosylation at K1657 (P = 0.2241)	0.949104999999999	0.804289999999999	D	1	0.3833
26464091	G	T	T	K	rs768822093	1659	40	0	0	0	0	-1	9.8101700	1.13798	0.140000000596046	0.860000014305114	1	0.860000014305114	0.109799999999999	0.39604	T	10	-1.0084	0.27416	T	1.355	0.33814	L	0.281999999999999	0.39417	B	-2.44	0.59545	N	0.096	0.41913	T	0.381	0.39794	Q9HC10	T1659K	Gain of disorder (P = 0.0643)	0.958704	0.844269999999999	D	1	0.6017
26464092	T	C	T	A	rs1280389061	1659	40	0	0	0	0	0	5.9536300	1.13798	0.560000002384185	0.439999997615814	0	0.560000002384185	0.0844	0.329859999999999	T	10	-1.0517	0.139259999999999	T	0.85	0.212439999999999	L	1E-3	0.129959999999999	B	-1.76	0.476829999999999	N	0.2	0.299449999999999	T	0.288999999999999	0.24911	Q9HC10	T1659A	Gain of glycosylation at K1657 (P = 0.247)	0.845714999999999	0.524859999999999	T	1	0.7424
26464106	C	G	G	A	rs1340280815	1654	40	0	0	0	0	0	7.5248100	1.02196	0.0399999991059303	0.959999978542327	1	0.959999978542327	0.2554	0.62575	T	10	-0.6801	0.61368	T	2.6549999999999998	0.777379999999999	M	0.832999999999999	0.468789999999999	P	-2.23	0.50666	N	0.127	0.38016	T	0.227	0.152489999999999	Q9HC10	G1654A	Loss of catalytic residue at R1656 (P = 0.3244)	0.939505999999999	0.772279999999999	D	0	-0.1746
26464106	C	T	G	D	rs1340280815	1654	40	0	0	0	0	-2	7.5248100	1.02196	0.050000000745058	0.949999988079071	1	0.949999988079071	0.2702	0.641819999999999	T	10	-0.723999999999999	0.592639999999999	T	1.76	0.45711	L	0.999	0.779129999999999	D	-1.08	0.375659999999999	N	0.251	0.24621	T	0.278	0.23154	Q9HC10	G1654D	Gain of disorder (P = 0.1689)	0.89841	0.644689999999999	D	0	-0.2180
26464870	G	T	N	K	.	1653	39	0	0	0	0	0	-1.3309400	-1.41437	0.860000014305114	0.140000000596046	0	0.860000014305114	0.0863	0.33522	T	10	-1.0178	0.24431	T	1.48	0.37141	L	0.881	0.48446	P	-2.58	0.639009999999999	D	0.343	0.337799999999999	T	0.448	0.5078	Q9HC10	N1653K	Gain of relative solvent accessibility (P = 0.0479)	0.967503	0.88224	D	0	-0.2633
26464875	C	G	E	Q	rs143184716	1652	39	0	0	0	0	1	7.8104800	1.02196	0.11999999731779	0.879999995231628	1	0.879999995231628	0.2831	0.65498	T	10	-0.549799999999999	0.667939999999999	T	2.23	0.630909999999999	M	0.958999999999999	0.55135	D	-1.53	0.38345	N	0.084	0.412389999999999	T	0.162	0.0661299999999999	Q9HC10	E1652Q	Loss of disorder (P = 0.2174)	0.979369	0.935289999999999	D	1	0.8236
26464875	C	T	E	K	rs143184716	1652	39	0	0	0	0	2	7.8104800	1.02196	0.129999995231628	0.870000004768371	1	0.870000004768371	0.2659	0.63727	T	10	-0.677899999999999	0.614689999999999	T	2.0299999999999998	0.55503	M	0.88	0.554309999999999	P	-2.35	0.55501	N	0.0449999999999999	0.4939	D	.	.	.	.	.	0.966802999999999	0.88585	D	1	0.9050
26464878	C	T	D	N	rs139201321	1651	39	0	0	0	0	1	7.8104800	1.02196	0.11999999731779	0.879999995231628	1	0.879999995231628	0.218799999999999	0.5815	T	10	-0.7627	0.57259	T	1.835	0.482279999999999	L	0.999	0.905839999999999	D	-2.98	0.62151	D	0.13	0.37173	T	.	.	.	.	.	0.969203	0.88895	D	1	0.9050
26464883	A	G	I	T	rs146618661	1649	39	0	0	0	0	-1	7.3819800	1.312	0.170000001788139	0.829999983310699	1	0.829999983310699	0.1602	0.4948	T	10	-0.8929	0.486769999999999	T	1.95	0.524789999999999	M	0.017	0.27304	B	-1.1	0.347949999999999	N	0.206999999999999	0.27145	T	.	.	.	.	.	0.902309999999999	0.65919	D	1	0.7758
26464887	C	G	E	Q	rs752276836	1648	39	0	0	0	0	2	6.0964600	1.02196	0.370000004768371	0.629999995231628	1	0.629999995231628	0.3667	0.72697	T	10	-0.4163	0.715099999999999	T	2.2850000000000001	0.651819999999999	M	0.999	0.779129999999999	D	-1.59	0.38345	N	0.281999999999999	0.244769999999999	T	0.272	0.22201	Q9HC10	E1648Q	Loss of loop (P = 0.4412)	0.924807	0.724099999999999	D	1	0.7957
26464893	G	T	P	T	rs17005371	1646	39	0	0	0	0	-2	6.5249700	1.13798	0.509999990463256	0.490000009536743	0	0.509999990463256	0.1245	0.42862	T	9	-0.9401	0.425999999999999	T	1.9350000000000001	0.51832	L	0.0379999999999999	0.21002	B	-1.97	0.45587	N	0.145999999999999	0.34716	T	0.303999999999999	0.273139999999999	Q9HC10	P1646T	Loss of phosphorylation at S1647 (P = 0.1711)	0.928606999999999	0.74278	D	1	0.5434
26464895	C	T	G	E	rs147037500	1645	39	0	0	0	0	-3	4.9537900	1.02196	0.280000001192092	0.720000028610229	1	0.720000028610229	0.4334	0.774329999999999	T	10	-0.2444	0.7651	T	2.72	0.795409999999999	M	0.955999999999999	0.578289999999999	P	-4	0.78222	D	0.296999999999999	0.28032	T	.	.	.	.	.	0.948304999999999	0.8326	D	1	0.5882
26464899	T	C	T	A	rs1213668112	1644	39	0	0	0	0	0	3.2397700	1.13798	0.850000023841857	0.150000005960464	0	0.850000023841857	0.1859	0.53556	T	10	-0.6601	0.622709999999999	T	2.1749999999999998	0.60977	M	0.348999999999999	0.33622	B	-2.04999999999999	0.543819999999999	N	0.219	0.259869999999999	T	0.352999999999999	0.352329999999999	Q9HC10	T1644A	Loss of stability (P = 0.2613)	0.886911	0.614349999999999	D	1	0.7063
26464905	C	T	V	I	rs146552124	1642	39	0	0	0	0	3	2.0970900	1.02196	0.52999997138977	0.469999998807907	0	0.52999997138977	0.132899999999999	0.445639999999999	T	10	-1.0035	0.28903	T	0.83	0.20963	L	0.049	0.24665	B	-0.41	0.17834	N	0.398	0.152549999999999	T	.	.	.	.	.	0.823717999999999	0.488599999999999	T	1	0.7460
26464907	C	A	R	L	rs200283244	1641	39	0	0	0	0	0	4.0967800	0.0938346	0.800000011920929	0.200000002980232	0	0.800000011920929	0.257799999999999	0.628449999999999	T	10	-0.578999999999999	0.656569999999999	T	2.7450000000000001	0.802529999999999	M	0.098	0.438479999999999	B	-4.32	0.771429999999999	D	0.0129999999999999	0.647859999999999	D	0.501	0.592899999999999	Q9HC10	R1641L	Gain of sheet (P = 0.1451)	0.798719999999999	0.44372	T	1	0.7399
26464907	C	T	R	H	rs200283244	1641	39	0	0	0	0	-3	4.0967800	0.0938346	0.689999997615814	0.310000002384185	0	0.689999997615814	0.1776	0.522869999999999	T	10	-0.7769	0.56476	T	2.1949999999999998	0.61839	M	2E-3	0.376099999999999	B	-2.58	0.567869999999999	D	0.041	0.523889999999999	D	.	.	.	.	.	0.887611	0.615809999999999	D	1	0.6444
26464908	G	A	R	C	rs1264877874	1641	39	0	0	0	0	-4	3.9539400	1.13798	0.479999989271163	0.519999980926513	1	0.519999980926513	0.1506	0.478389999999999	T	10	-0.867099999999999	0.50746	T	2.1949999999999998	0.61839	M	0.021	0.31412	B	-4.87	0.815949999999999	D	0.0929999999999999	0.41742	T	.	.	.	.	.	0.873612999999999	0.58243	D	1	0.6454
26464910	T	C	N	S	rs201957089	1640	39	0	0	0	0	0	6.0964600	1.13798	0.589999973773956	0.409999996423721	0	0.589999973773956	0.280399999999999	0.65229	T	10	-0.581099999999999	0.655739999999999	T	2.06	0.56677	M	0.934	0.56408	P	-2.8	0.59226	D	0.222	0.257479999999999	T	.	.	.	.	.	0.913209	0.725219999999999	D	1	0.6311
26464911	T	C	N	D	rs779960084	1640	39	0	0	0	0	1	7.9533100	1.13798	0.230000004172325	0.769999980926513	1	0.769999980926513	0.1739	0.517059999999999	T	10	-0.8816	0.49634	T	1.97	0.53315	M	0.397	0.42429	B	-2.83	0.597099999999999	D	0.101	0.38596	T	.	.	.	.	.	0.850615	0.573259999999999	D	1	0.6981
26464913	G	A	A	V	rs746795300	1639	39	0	0	0	0	0	5.6679600	1.13798	0.649999976158142	0.349999994039535	0	0.649999976158142	0.1902	0.54198	T	10	-0.863399999999999	0.51017	T	1.9550000000000001	0.52871	M	0.0459999999999999	0.305089999999999	B	-3.03	0.6309	D	0.004	0.76473	D	0.361999999999999	0.366979999999999	Q9HC10	A1639V	Gain of methylation at K1637 (P = 0.2727)	0.893511	0.804719999999999	D	1	0.6788
26464916	A	C	V	G	.	1638	39	0	0	0	0	-4	9.2388300	1.312	0.0700000002980232	0.930000007152557	1	0.930000007152557	0.436699999999999	0.77644	T	10	-0.0478	0.812529999999999	T	3.0449999999999999	0.86684	M	0.999	0.905839999999999	D	-6.92	0.93366	D	1E-3	0.928239999999999	D	0.579999999999999	0.705929999999999	Q9HC10	V1638G	Gain of relative solvent accessibility (P = 0.1571)	0.880812	0.67884	D	1	0.6163
26464922	A	C	V	G	.	1636	39	0	0	0	0	-4	9.2388300	1.312	0.0700000002980232	0.930000007152557	1	0.930000007152557	0.4061	0.755929999999999	T	10	-0.0362999999999999	0.81498	T	3.2050000000000001	0.891889999999999	M	1	0.905839999999999	D	-6.66	0.92942	D	0	0.928239999999999	D	0.51	0.6068	Q9HC10	V1636G	Gain of loop (P = 0.0851)	0.912409	0.688629999999999	D	1	0.6061
26464935	G	A	P	S	rs749332831	1632	39	0	0	0	0	-1	8.0961500	1.13798	0.230000004172325	0.769999980926513	1	0.769999980926513	0.1325	0.44484	T	10	-0.988199999999999	0.330519999999999	T	2	0.54354	M	0.0519999999999999	0.22494	B	-1.87	0.43717	N	0.47	0.12246	T	0.27	0.21884	Q9HC10	P1632S	Loss of disorder (P = 0.196)	0.929907	0.741129999999999	D	1	0.5546
26464935	G	T	P	T	.	1632	39	0	0	0	0	-2	8.0961500	1.13798	0.180000007152557	0.819999992847442	1	0.819999992847442	0.130599999999999	0.44108	T	10	-1.00059999999999	0.29746	T	2.2050000000000001	0.6217	M	0.93	0.517909999999999	P	-2.09	0.476829999999999	N	0.4	0.1501	T	0.285999999999999	0.244299999999999	Q9HC10	P1632T	Loss of disorder (P = 0.0811)	0.978002	0.9219	D	1	0.5725
26464937	C	T	G	E	rs771174697	1631	39	0	0	0	0	-3	7.8104800	1.02196	0.0700000002980232	0.930000007152557	1	0.930000007152557	0.4464	0.78246	T	10	-0.245799999999999	0.764719999999999	T	0.75	0.1902	N	0.603999999999999	0.905839999999999	P	-1.97	0.96218	N	0.293999999999999	0.21078	T	0.402	0.43231	Q9HC10	G1631E	Loss of catalytic residue at D1626 (P = 0.2161)	0.974403	0.90895	D	1	0.6055
26464941	A	G	F	L	rs1393215195	1630	39	0	0	0	0	0	7.3819800	1.312	0.170000001788139	0.829999983310699	1	0.829999983310699	0.166699999999999	0.50551	T	10	-0.920699999999999	0.454579999999999	T	1.8	0.474719999999999	L	0	0.09854	B	-3.26	0.67705	D	0.069	0.4511	T	0.377	0.39143	Q9HC10	F1630L	Gain of methylation at R1635 (P = 0.3814)	0.903909999999999	0.68064	D	1	0.7034
26464944	G	T	H	N	rs774994239	1629	39	0	0	0	0	0	9.9530000	1.13798	0.150000005960464	0.850000023841857	1	0.850000023841857	0.2446	0.61331	T	10	-0.727899999999999	0.59069	T	2.1749999999999998	0.60977	M	0.564999999999999	0.46254	P	-3.19	0.69477	D	0.12	0.367649999999999	T	0.279	0.23313	Q9HC10	H1629N	Loss of catalytic residue at D1626 (P = 0.2761)	0.89841	0.666869999999999	D	1	0.6050
26464946	G	A	P	L	rs1330771855	1628	39	0	0	0	0	-3	9.9530000	1.13798	0.0799999982118606	0.9200000166893	1	0.9200000166893	0.517499999999999	0.819459999999999	D	10	0.2135	0.861369999999999	D	3.16	0.885279999999999	M	1	0.905839999999999	D	-7.86	0.980369999999999	D	0.014	0.63109	D	0.735999999999999	0.868859999999999	Q9HC10	P1628L	Loss of solvent accessibility (P = 0.1115)	0.983801999999999	0.94506	D	1	0.7565
26464947	G	T	P	T	rs760176622	1628	39	0	0	0	0	-2	9.9530000	1.13798	0.11999999731779	0.879999995231628	1	0.879999995231628	0.554599999999999	0.837239999999999	D	10	0.353999999999999	0.88399	D	3.5049999999999999	0.928159999999999	H	1	0.905839999999999	D	-6.54	0.947289999999999	D	2E-3	0.794019999999999	D	0.68	0.817799999999999	Q9HC10	P1628T	Loss of stability (P = 0.0921)	0.974603	0.909669999999999	D	1	0.6690
26464949	C	G	G	A	rs1308398905	1627	39	0	0	0	0	0	5.9536300	1.02196	0.340000003576278	0.660000026226043	1	0.660000026226043	0.1521	0.481009999999999	T	10	-0.916699999999999	0.459969999999999	T	1.1499999999999999	0.292949999999999	L	0.182	0.45487	B	-3.59	0.759349999999999	D	0.309	0.20877	T	0.343	0.336139999999999	Q9HC10	G1627A	Gain of MoRF binding (P = 0.2782)	0.89941	0.6477	D	1	0.9050
26464950	C	T	G	S	rs775854482	1627	39	0	0	0	0	-1	7.8104800	1.02196	0.109999999403953	0.889999985694885	1	0.889999985694885	0.2827	0.65458	T	10	-0.701899999999999	0.603469999999999	T	1.84	0.48285	L	0.997	0.905839999999999	D	-3.73	0.759349999999999	D	0.153	0.352049999999999	T	0.265	0.210939999999999	Q9HC10	G1627S	Gain of disorder (P = 0.137)	0.908808999999999	0.67676	D	1	0.9050
26464959	T	C	K	E	rs760975199	1624	39	0	0	0	0	1	6.2393000	1.13798	0.52999997138977	0.469999998807907	0	0.52999997138977	0.3034	0.67437	T	10	-0.5259	0.67696	T	2.91	0.84121	M	1	0.905839999999999	D	-3.44	0.678239999999999	D	0.082	0.415729999999999	T	0.373	0.3849	Q9HC10	K1624E	Loss of glycosylation at K1624 (P = 0.0916)	0.957604	0.912039999999999	D	1	0.8458
26464965	C	G	D	H	rs1256894618	1622	39	0	0	0	0	-2	6.0964600	0.0938346	0.560000002384185	0.439999997615814	0	0.560000002384185	0.3677	0.727729999999999	T	10	-0.269399999999999	0.75827	T	2.2200000000000002	0.629109999999999	M	0.405	0.574049999999999	B	-4.87	0.93366	D	0.008	0.678899999999999	D	0.27	0.21884	Q9HC10	D1622H	Gain of methylation at K1624 (P = 0.0902)	0.939106	0.80601	D	1	0.8129
26464976	C	G	R	P	rs764799194	1618	39	0	0	0	0	0	3.6682800	1.02196	0.610000014305114	0.389999985694885	0	0.610000014305114	0.203499999999999	0.56101	T	10	-0.6007	0.64788	T	1.7	0.438249999999999	L	0.443	0.50599	B	-3.66	0.704319999999999	D	0.00899999999999999	0.66756	D	0.6	0.730949999999999	Q9HC10	R1618P	Gain of ubiquitination at K1621 (P = 0.0401)	0.955604	0.842339999999999	D	1	0.8189
26464976	C	T	R	H	rs764799194	1618	39	0	0	0	0	-2	3.6682800	1.02196	0.52999997138977	0.469999998807907	0	0.52999997138977	0.141699999999999	0.46239	T	10	-0.7193	0.59497	T	0.73	0.188129999999999	N	0.753	0.511419999999999	P	-3.2	0.65858	D	0.01	0.70582	D	.	.	.	.	.	0.876912	0.60904	D	1	0.7996
26464977	G	A	R	C	rs150131683	1618	39	0	0	0	0	-4	5.8108000	0.20985	0.419999986886978	0.579999983310699	1	0.579999983310699	0.247799999999999	0.61704	T	10	-0.5726	0.659109999999999	T	1.7	0.438249999999999	L	0.985999999999999	0.68779	D	-5.27	0.85468	D	1E-3	0.833509999999999	D	.	.	.	.	.	0.979821999999999	0.936429999999999	D	1	0.8018
26464992	T	G	S	R	rs540201262	1613	39	0	0	0	0	-1	4.0967800	1.13798	0.829999983310699	0.170000001788139	0	0.829999983310699	0.2296	0.59521	T	10	-0.5704	0.659989999999999	T	2.81	0.81869	M	0.549	0.4133	P	-3.22	0.65512	D	2E-3	0.794019999999999	D	0.501	0.592899999999999	Q9HC10	S1613R	Loss of ubiquitination at K1611 (P = 0.1172)	0.927007	0.73907	D	1	0.8116
26464995	G	A	P	S	rs778120445	1612	39	0	0	0	0	-1	9.8101700	1.13798	0.159999996423721	0.839999973773956	1	0.839999973773956	0.592999999999999	0.854559999999999	D	10	0.5202	0.90827	D	3.52	0.929699999999999	H	1	0.905839999999999	D	-7.91	0.96218	D	0	0.928239999999999	D	0.708999999999999	0.845029999999999	Q9HC10	P1612S	Loss of helix (P = 0.0821)	0.999242999999999	0.99707	D	1	0.8100
26465006	T	G	D	A	.	1608	39	0	0	0	0	-2	7.9533100	1.13798	0.109999999403953	0.889999985694885	1	0.889999985694885	0.5259	0.8235	D	10	0.3491	0.883229999999999	D	3.5150000000000001	0.92918	H	1	0.905839999999999	D	-7.91	0.96218	D	0	0.928239999999999	D	0.82	0.933259999999999	Q9HC10	D1608A	Gain of glycosylation at P1609 (P = 0.1166)	0.989101	0.963679999999999	D	1	0.8325
26465007	C	A	D	Y	rs111033425	1608	39	0	0	0	0	-4	7.8104800	1.02196	0.0399999991059303	0.959999978542327	1	0.959999978542327	0.5469	0.8336	D	10	0.433	0.895859999999999	D	3.5150000000000001	0.92918	H	1	0.905839999999999	D	-8.9	0.97928	D	0	0.928239999999999	D	0.851999999999999	0.953169999999999	Q9HC10	D1608Y	Loss of ubiquitination at K1611 (P = 0.1793)	0.995249999999999	0.9838	D	1	0.8248
26465009	C	T	R	Q	rs141800430	1607	39	0	0	0	0	1	7.8104800	1.02196	0.159999996423721	0.839999973773956	1	0.839999973773956	0.512599999999999	0.8171	D	10	0.242299999999999	0.86616	D	3.49	0.92661	M	1	0.905839999999999	D	-3.96	0.73579	D	0	0.928239999999999	D	.	.	.	.	.	0.999654	0.99877	D	1	0.6540
26465013	A	C	W	G	rs1218385801	1606	39	0	0	0	0	-4	7.3819800	1.312	0.109999999403953	0.889999985694885	1	0.889999985694885	0.5259	0.8235	D	10	0.3491	0.883229999999999	D	3.52	0.929699999999999	H	1	0.905839999999999	D	-12.86	0.998369999999999	D	0	0.928239999999999	D	0.82	0.933259999999999	Q9HC10	W1606G	Loss of stability (P = 0.0565)	0.989701	0.96679	D	1	0.6602
26465015	A	G	I	T	rs772588073	1605	39	0	0	0	0	-1	3.8111100	1.312	0.77999997138977	0.219999998807907	0	0.77999997138977	0.0931	0.353899999999999	T	10	-1.0448	0.15884	T	0.88	0.2156	L	2E-3	0.11197	B	-0.54	0.165979999999999	N	0.366999999999999	0.19539	T	0.437	0.48979	Q9HC10	I1605T	Gain of loop (P = 0.069)	0.884712	0.608539999999999	D	1	0.4885
26465017	A	T	N	K	rs775879590	1604	39	0	0	0	0	0	0.0974094	0.267858	0.899999976158142	0.100000001490116	0	0.899999976158142	0.454	0.786969999999999	T	10	-0.0083	0.820849999999999	T	3.43	0.92015	M	1	0.905839999999999	D	-5.93	0.89029	D	0	0.928239999999999	D	0.763	0.89129	Q9HC10	N1604K	Gain of glycosylation at N1604 (P = 0.0351)	0.940906	0.79188	D	1	0.4873
26465025	C	T	G	S	rs776265576	1602	39	0	0	0	0	-1	7.8104800	1.02196	0.100000001490116	0.899999976158142	1	0.899999976158142	0.839099999999999	0.9462	D	10	0.9572	0.96503	D	3.5150000000000001	0.92918	H	1	0.905839999999999	D	-5.8	0.88148	D	0	0.928239999999999	D	0.863999999999999	0.959949999999999	Q9HC10	G1602S	Loss of glycosylation at S1599 (P = 0.2663)	0.936906	0.76326	D	1	0.8650
26465681	G	A	T	I	rs769398304	1597	38	0	0	0	0	-1	1.6455200	1.13054	0.889999985694885	0.109999999403953	0	0.889999985694885	0.4494	0.78425	T	10	-0.2902	0.7526	T	1.73	0.44655	L	0.281999999999999	0.349449999999999	B	-3.03	0.627469999999999	D	0.028	0.553409999999999	D	0.446	0.504519999999999	Q9HC10	T1597I	Gain of catalytic residue at T1597 (P = 0.1685)	0.929606999999999	0.749709999999999	D	1	0.5751
26465687	G	A	A	V	rs1453730922	1595	38	0	0	0	0	0	7.8415800	1.13054	0.25	0.75	1	0.75	0.304599999999999	0.67547	T	10	-0.425499999999999	0.71213	T	2.56	0.74772	M	0.44	0.42845	B	-2.27999999999999	0.508299999999999	N	0.0459999999999999	0.514209999999999	D	0.493999999999999	0.581919999999999	Q9HC10	A1595V	Loss of disorder (P = 0.2695)	0.933207	0.749709999999999	D	1	0.5757
26465694	C	T	G	S	rs774331576	1593	38	0	6	0	0	-1	7.8415800	1.00956	0.25	0.75	1	0.75	0.4811	0.801699999999999	T	10	0.1028	0.84226	D	3.17	0.88688	M	1	0.905839999999999	D	-5.93	0.89029	D	0.0219999999999999	0.591589999999999	D	0.430999999999999	0.479939999999999	Q9HC10	G1593S	Loss of sheet (P = 0.1907)	0.978002	0.9219	D	1	0.3927
26465699	G	A	T	I	rs1157233169	1591	38	0	6	0	0	-1	8.1297700	1.13054	0.0700000002980232	0.930000007152557	1	0.930000007152557	0.4481	0.783479999999999	T	10	-0.3148	0.745689999999999	T	2.7250000000000001	0.79712	M	0.305999999999999	0.32693	B	-3.72	0.731509999999999	D	0.235999999999999	0.25061	T	0.497	0.58664	Q9HC10	T1591I	Gain of helix (P = 0.2059)	0.890410999999999	0.62412	D	0	-0.1147
26465700	T	C	T	A	rs752497265	1591	38	0	6	0	0	0	6.2565400	1.13054	0.340000003576278	0.660000026226043	1	0.660000026226043	0.4727	0.79737	T	10	-0.47	0.69725	T	2.7250000000000001	0.79712	M	0.154	0.2812	B	-3.69	0.721199999999999	D	0.058	0.464059999999999	T	0.402	0.43231	Q9HC10	T1591A	Loss of ubiquitination at K1587 (P = 0.1852)	0.832516999999999	0.501099999999999	T	0	-0.2890
26465700	T	G	T	P	.	1591	38	0	6	0	0	-2	6.2565400	1.13054	0.25	0.75	1	0.75	0.5039	0.812899999999999	D	10	-0.3178	0.744829999999999	T	3.07	0.871079999999999	M	0.006	0.13644	B	-4.75	0.8191	D	0.029	0.5664	D	0.511	0.60833	Q9HC10	T1591P	Loss of methylation at K1587 (P = 0.1623)	0.717127999999999	0.32987	T	0	-0.3068
26465703	C	T	A	T	rs1046534040	1590	38	0	6	0	0	0	7.8415800	1.00956	0.280000001192092	0.720000028610229	1	0.720000028610229	0.521599999999999	0.821439999999999	D	10	0.3098	0.87712	D	3.37	0.91327	M	0.980999999999999	0.706729999999999	D	-3.95	0.73477	D	0.003	0.794019999999999	D	.	.	.	.	.	0.990400999999999	0.97014	D	0	-0.2416
26465705	C	T	R	H	rs765530179	1589	38	0	6	0	0	0	6.1124500	1.00956	0.340000003576278	0.660000026226043	1	0.660000026226043	0.4723	0.797159999999999	T	10	0.0381	0.83013	D	3.0150000000000001	0.861339999999999	M	1	0.905839999999999	D	-4.94	0.81835	D	0	0.928239999999999	D	0.525	0.629539999999999	Q9HC10	R1589H	Loss of MoRF binding (P = 0.1825)	0.976002	0.916009999999999	D	0	-0.2595
26465706	G	A	R	C	rs750648230	1589	38	0	6	0	0	-4	3.9510300	1.13054	0.400000005960464	0.600000023841857	1	0.600000023841857	0.4975	0.809799999999999	T	10	0.204999999999999	0.859929999999999	D	3.36	0.91202	M	1	0.905839999999999	D	-7.91	0.96218	D	0	0.928239999999999	D	0.578999999999999	0.70465	Q9HC10	R1589C	Gain of ubiquitination at K1587 (P = 0.1165)	0.995778	0.98514	D	0	-0.1354
26465707	G	T	H	Q	rs758504052	1588	38	0	6	0	0	1	4.6715000	0.223213	0.560000002384185	0.439999997615814	0	0.560000002384185	0.359499999999999	0.721469999999999	T	10	-0.1744	0.783209999999999	T	2.915	0.84231	M	0.992999999999999	0.65571	D	-7.11	0.939989999999999	D	0.02	0.603369999999999	D	0.458	0.524129999999999	Q9HC10	H1588Q	Loss of methylation at K1587 (P = 0.1735)	0.962604	0.860519999999999	D	0	-0.1556
26465708	T	G	H	P	rs780059154	1588	38	0	6	0	0	-3	4.9596900	1.13054	0.360000014305114	0.639999985694885	1	0.639999985694885	0.449799999999999	0.78449	T	10	0.1152	0.844509999999999	D	3.26	0.899449999999999	M	0.992999999999999	0.905839999999999	D	-9.19	0.982369999999999	D	1E-3	0.833509999999999	D	0.539	0.65005	Q9HC10	H1588P	Gain of glycosylation at T1591 (P = 0.1486)	0.981102	0.93484	D	0	-0.3659
26465711	T	A	K	M	rs1283647768	1587	38	0	6	0	0	-2	5.1037900	1.13054	0.330000013113021	0.6700000166893	1	0.6700000166893	0.42	0.765499999999999	T	10	-0.0366	0.814919999999999	T	2.85	0.82803	M	1	0.905839999999999	D	-4.67	0.79571	D	0.003	0.76473	D	0.531	0.638419999999999	Q9HC10	K1587M	Loss of solvent accessibility (P = 0.0509)	0.869812999999999	0.604659999999999	D	0	-0.4403
26465728	C	A	E	D	rs1195590164	1581	38	0	6	0	0	1	1.0691400	-0.68411	0.740000009536743	0.259999990463256	0	0.740000009536743	0.742399999999999	0.912059999999999	D	10	0.4519	0.898639999999999	D	3.53	0.93071	H	1	0.905839999999999	D	-2.97	0.61865	D	0	0.928239999999999	D	0.285999999999999	0.244299999999999	Q9HC10	E1581D	Loss of disorder (P = 0.2842)	0.998994999999999	0.994569999999999	D	0	-0.4770
26465730	C	G	E	Q	rs770193952	1581	38	0	6	0	0	2	7.8415800	1.00956	0.400000005960464	0.600000023841857	1	0.600000023841857	0.7943	0.930289999999999	D	10	0.8627	0.95186	D	3.53	0.93071	H	1	0.905839999999999	D	-2.97	0.61865	D	0	0.928239999999999	D	0.338	0.32804	Q9HC10	E1581Q	Loss of disorder (P = 0.1923)	0.999233	0.997	D	0	-0.5927
26465736	C	T	D	N	rs772890703	1579	38	0	6	0	0	1	7.8415800	1.00956	0.409999996423721	0.589999973773956	1	0.589999973773956	0.792599999999999	0.929699999999999	D	10	0.8295	0.947749999999999	D	3.5249999999999999	0.9302	H	1	0.905839999999999	D	-4.94	0.81835	D	0	0.928239999999999	D	0.493999999999999	0.581919999999999	Q9HC10	D1579N	Loss of disorder (P = 0.2775)	0.994180999999999	0.980659999999999	D	0	-0.2828
26465741	T	C	K	R	rs770630439	1577	38	0	6	0	0	2	4.2392200	0.162724	0.620000004768371	0.379999995231628	0	0.620000004768371	0.4343	0.774909999999999	T	10	-0.4274	0.7115	T	1.32	0.330019999999999	L	0.971999999999999	0.574049999999999	D	-2.4	0.52776	N	0.279	0.23707	T	0.461	0.52902	Q9HC10	K1577R	Loss of disorder (P = 0.2239)	0.819517999999999	0.503569999999999	T	1	0.2590
26465748	C	T	E	K	rs773666332	1575	38	0	6	0	0	1	7.8415800	1.00956	0.409999996423721	0.589999973773956	1	0.589999973773956	0.456199999999999	0.78825	T	10	-0.1338	0.79312	T	1.7549999999999999	0.45626	L	1	0.905839999999999	D	-3.96	0.73579	D	0.031	0.591589999999999	D	0.608999999999999	0.741709999999999	Q9HC10	E1575K	Gain of catalytic residue at E1575 (P = 0.2014)	0.992901	0.97709	D	1	0.5199
26465760	C	G	D	H	rs763858208	1571	38	0	6	0	0	-2	7.8415800	1.00956	0.180000007152557	0.819999992847442	1	0.819999992847442	0.807699999999999	0.935039999999999	D	10	0.910599999999999	0.95823	D	3.875	0.95948	H	1	0.905839999999999	D	-6.76	0.93366	D	1E-3	0.928239999999999	D	0.850999999999999	0.95259	Q9HC10	D1571H	Loss of solvent accessibility (P = 0.2814)	0.9959	0.99056	D	1	0.7878
26465771	A	C	V	G	.	1567	38	0	6	0	0	-4	7.4093000	1.312	0.0799999982118606	0.9200000166893	1	0.9200000166893	0.5692	0.84399	D	10	0.115099999999999	0.844489999999999	D	1.21	0.30464	L	1	0.905839999999999	D	-6.79	0.928629999999999	D	0	0.928239999999999	D	0.671	0.808939999999999	Q9HC10	V1567G	Loss of sheet (P = 0.302)	0.661834	0.27067	T	1	0.8900
26465789	A	G	V	A	rs1324460627	1561	38	0	6	0	0	0	7.4093000	1.312	0.0900000035762786	0.910000026226043	1	0.910000026226043	0.8103	0.935969999999999	D	10	0.814899999999999	0.945949999999999	D	2.8050000000000002	0.817599999999999	M	0.879	0.48784	P	-3.96	0.73579	D	1E-3	0.833509999999999	D	0.655	0.792669999999999	Q9HC10	V1561A	Loss of loop (P = 0.3664)	0.952104999999999	0.81652	D	1	0.9050
26465790	C	T	V	M	rs763032357	1561	38	0	6	0	0	1	1.7896100	1.00956	0.52999997138977	0.469999998807907	0	0.52999997138977	0.800499999999999	0.932479999999999	D	10	0.647299999999999	0.92508	D	2.74	0.80084	M	0.961999999999999	0.55554	D	-2.5	0.543819999999999	D	2E-3	0.794019999999999	D	0.638	0.77461	Q9HC10	V1561M	Gain of phosphorylation at T1558 (P = 0.4938)	0.987234999999999	0.95648	D	1	0.9050
26465798	G	A	T	M	rs755074488	1558	38	0	6	0	0	-1	7.9856800	1.13054	0.0599999986588954	0.939999997615814	1	0.939999997615814	0.3971	0.74951	T	10	-0.2805	0.75527	T	1.68	0.43186	L	0.999	0.779129999999999	D	-4.57	0.787209999999999	D	1E-3	0.833509999999999	D	0.509	0.605269999999999	Q9HC10	T1558M	Loss of glycosylation at T1558 (P = 0.4298)	0.894510999999999	0.63771	D	1	0.8750
26465804	A	T	M	K	rs1273912224	1556	38	0	6	0	0	-2	7.4093000	1.312	0.0799999982118606	0.9200000166893	1	0.9200000166893	0.162599999999999	0.498809999999999	T	10	-0.911699999999999	0.466449999999999	T	-0.02	0.0509099999999999	N	0.0739999999999999	0.29968	B	-3.41	0.741929999999999	D	0.0759999999999999	0.42614	T	0.593999999999999	0.7236	Q9HC10	M1556K	Loss of catalytic residue at S1555 (P = 0.1088)	0.921607999999999	0.715409999999999	D	1	0.6996
26465807	G	A	S	F	rs781649834	1555	38	0	6	0	0	-3	10.0030000	1.13054	0.109999999403953	0.889999985694885	1	0.889999985694885	0.551599999999999	0.835829999999999	D	10	0.242999999999999	0.86628	D	2.64	0.77224	M	0.998	0.732199999999999	D	-5.82	0.882889999999999	D	1E-3	0.833509999999999	D	0.525	0.629539999999999	Q9HC10	S1555F	Loss of catalytic residue at S1555 (P = 0.3297)	0.928406999999999	0.79107	D	1	0.4662
26465807	G	T	S	Y	rs781649834	1555	38	0	6	0	0	-2	10.0030000	1.13054	0.100000001490116	0.899999976158142	1	0.899999976158142	0.4781	0.80017	T	10	-0.0142	0.8196	T	2.1349999999999998	0.59519	M	0.998	0.732199999999999	D	-5.79	0.88065	D	1E-3	0.833509999999999	D	0.465	0.53552	Q9HC10	S1555Y	Loss of sheet (P = 0.302)	0.893511	0.68723	D	1	0.4898
26465814	T	C	M	V	rs753242854	1553	38	0	6	0	0	1	7.9856800	1.13054	0.180000007152557	0.819999992847442	1	0.819999992847442	0.2093	0.56893	T	10	-0.8132	0.54356	T	0.13500000000000001	0.08676	N	0.218	0.30213	B	-2.29	0.529379999999999	N	0.615999999999999	0.0754299999999999	T	0.379	0.394689999999999	Q9HC10	M1553V	Gain of relative solvent accessibility (P = 0.2363)	0.860613999999999	0.553819999999999	D	1	0.4389
26465829	C	T	E	K	rs146982209	1548	38	0	6	0	0	1	4.9596900	1.00956	0.479999989271163	0.519999980926513	1	0.519999980926513	0.2726	0.64432	T	10	-0.6612	0.622229999999999	T	0.56000000000000005	0.1519	N	0.688999999999999	0.41609	P	-2.85	0.620079999999999	D	0.0379999999999999	0.514209999999999	D	.	.	.	.	.	0.979821999999999	0.95398	D	1	0.5731
26465830	G	C	I	M	rs145770014	1547	38	0	6	0	0	1	-0.5158980	-0.986551	0.829999983310699	0.170000001788139	0	0.829999983310699	0.3159	0.68566	T	10	-0.665499999999999	0.62031	T	0.8	0.196589999999999	N	0.742999999999999	0.674869999999999	P	-2.1	0.56945	N	0.247	0.24054	T	0.661	0.798849999999999	Q9HC10	I1547M	Gain of methylation at K1543 (P = 0.0829)	0.889110999999999	0.63922	D	1	0.8221
26465959	C	T	V	I	rs1262832182	1540	37	0	6	0	0	3	0.9250470	1.00956	0.6700000166893	0.330000013113021	0	0.6700000166893	0.2288	0.594219999999999	T	10	-0.8192	0.539839999999999	T	1.45	0.367109999999999	L	0.041	0.22967	B	-0.85	0.231559999999999	N	0.336	0.18232	T	0.501	0.592899999999999	Q9HC10	V1540I	Loss of sheet (P = 0.302)	0.875311999999999	0.60121	D	1	0.8288
26465961	G	C	P	R	rs1190510903	1539	37	0	6	0	0	-2	10.0030000	1.13054	0.189999997615814	0.810000002384185	1	0.810000002384185	0.960799999999999	0.98738	D	10	1.0663	0.98494	D	4.6100000000000003	0.9928	H	0.805	0.732199999999999	P	-8.9	0.97928	D	0.0109999999999999	0.647859999999999	D	0.909	0.9815	Q9HC10	P1539R	Gain of sheet (P = 0.1945)	0.99904	0.99528	D	1	0.8081
26465962	G	C	P	A	rs1243464349	1539	37	0	6	0	0	-1	10.0030000	1.13054	0.209999993443489	0.790000021457672	1	0.790000021457672	0.957999999999999	0.98643	D	10	1.09749999999999	0.99556	D	3.915	0.96218	H	0.951999999999999	0.905839999999999	P	-7.91	0.96218	D	0.005	0.7415	D	0.907	0.980689999999999	Q9HC10	P1539A	Gain of sheet (P = 0.1945)	0.999081	0.996129999999999	D	1	0.7819
26465963	G	T	N	K	rs768440838	1538	37	0	6	0	0	0	1.5014300	1.13054	0.77999997138977	0.219999998807907	0	0.77999997138977	0.7721	0.92252	D	10	0.540499999999999	0.91107	D	3.57	0.934599999999999	H	0.656	0.56013	P	-5.83	0.88361	D	2E-3	0.794019999999999	D	0.862999999999999	0.959389999999999	Q9HC10	N1538K	Gain of solvent accessibility (P = 0.1846)	0.889110999999999	0.62583	D	1	0.7318
26465964	T	G	N	T	.	1538	37	0	6	0	0	0	6.1124500	1.07005	0.519999980926513	0.479999989271163	0	0.519999980926513	0.6994	0.89646	D	10	0.512	0.90715	D	3.0550000000000002	0.868419999999999	M	0.006	0.477399999999999	B	-5.82	0.882889999999999	D	0.0219999999999999	0.603369999999999	D	0.82	0.933259999999999	Q9HC10	N1538T	Loss of stability (P = 0.1301)	0.976102	0.91818	D	1	0.6997
26465967	A	T	L	H	rs1171483566	1537	37	0	6	0	0	-3	9.2825300	1.312	0.109999999403953	0.889999985694885	1	0.889999985694885	0.8241	0.94089	D	10	0.9364	0.96194	D	4.5250000000000004	0.990519999999999	H	1	0.905839999999999	D	-6.92	0.93366	D	0	0.928239999999999	D	0.815999999999999	0.930579999999999	Q9HC10	L1537H	Gain of methylation at K1535 (P = 0.1128)	0.975036	0.91141	D	1	0.7130
26465968	G	A	L	F	rs1393260699	1537	37	0	6	0	0	0	8.1297700	1.13054	0.189999997615814	0.810000002384185	1	0.810000002384185	0.863399999999999	0.95455	D	10	1.0336	0.977859999999999	D	4.18	0.97724	H	1	0.905839999999999	D	-3.96	0.73579	D	2E-3	0.794019999999999	D	0.706999999999999	0.843199999999999	Q9HC10	L1537F	Loss of catalytic residue at L1537 (P = 0.2781)	0.987001	0.955489999999999	D	1	0.6906
26465973	T	C	K	R	rs934792507	1535	37	0	6	0	0	2	7.6974900	1.13054	0.419999986886978	0.579999983310699	1	0.579999983310699	0.540499999999999	0.830559999999999	D	10	0.0386	0.83023	D	2.08	0.574019999999999	M	0.016	0.50529	B	-2.95	0.6158	D	0.029	0.553409999999999	D	0.565999999999999	0.687559999999999	Q9HC10	K1535R	Gain of MoRF binding (P = 0.2105)	0.975701999999999	0.914569999999999	D	1	0.6754
26465979	A	T	I	N	rs776655793	1533	37	0	6	0	0	-4	9.2825300	1.312	0.140000000596046	0.860000014305114	1	0.860000014305114	0.768399999999999	0.92122	D	10	0.7295	0.935409999999999	D	3.12	0.87914	M	0.758	0.905839999999999	P	-6.6	0.92042	D	0	0.928239999999999	D	0.702999999999999	0.83955	Q9HC10	I1533N	Loss of methylation at K1535 (P = 0.08)	0.994201	0.980759999999999	D	1	0.7709
26465980	T	C	I	V	rs747875905	1533	37	0	6	0	0	3	7.9856800	1.13054	0.330000013113021	0.6700000166893	1	0.6700000166893	0.447799999999999	0.7833	T	10	-0.282999999999999	0.75458	T	0.03	0.08032	N	0.007	0.411229999999999	B	-0.38	0.13805	N	0.216	0.27056	T	0.420999999999999	0.463509999999999	Q9HC10	I1533V	Gain of relative solvent accessibility (P = 0.1571)	0.970602999999999	0.89432	D	1	0.6333
26465988	T	A	E	V	rs916584313	1530	37	0	6	0	0	-3	6.2565400	1.13054	0.340000003576278	0.660000026226043	1	0.660000026226043	0.7154	0.90232	D	10	0.6076	0.92	D	1.9	0.5057	L	0.579999999999999	0.905839999999999	P	-6.12	0.900599999999999	D	1E-3	0.833509999999999	D	0.586999999999999	0.71486	Q9HC10	E1530V	Loss of methylation at K1535 (P = 0.0406)	0.913309	0.691089999999999	D	1	0.6501
26465989	C	T	E	K	rs769672854	1530	37	0	6	0	0	1	7.8415800	1.00956	0.639999985694885	0.360000014305114	0	0.639999985694885	0.515499999999999	0.8185	D	10	-0.147299999999999	0.789819999999999	T	0.48499999999999999	0.132149999999999	N	0.44	0.583099999999999	B	-3.55	0.68764	D	0.025	0.571039999999999	D	0.495	0.5835	Q9HC10	E1530K	Gain of relative solvent accessibility (P = 0.0999)	0.975002	0.91107	D	1	0.9050
26465997	C	T	R	H	rs532361051	1527	37	0	6	0	0	0	2.5100900	1.00956	0.610000014305114	0.389999985694885	0	0.610000014305114	0.3023	0.67334	T	10	-0.3729	0.72872	T	0.65500000000000003	0.16177	N	0.786	0.6407	P	-2.19	0.51646	N	0.0429999999999999	0.523889999999999	D	0.474999999999999	0.551679999999999	Q9HC10	R1527H	Gain of methylation at K1523 (P = 0.0957)	0.954705	0.86607	D	1	0.9050
26465998	G	A	R	C	rs775508390	1527	37	0	6	0	0	-4	3.9510300	1.13054	0.430000007152557	0.569999992847442	1	0.569999992847442	0.3251	0.69367	T	10	-0.5439	0.670159999999999	T	1.4550000000000001	0.36767	L	0.933	0.779129999999999	P	-3.89	0.74582	D	0.00899999999999999	0.69154	D	0.554	0.671209999999999	Q9HC10	R1527C	Gain of methylation at K1523 (P = 0.1016)	0.965802999999999	0.904989999999999	D	1	0.8650
26465999	G	C	I	M	rs373489911	1526	37	0	6	0	0	1	3.3746500	0.223213	0.600000023841857	0.400000005960464	0	0.600000023841857	0.371599999999999	0.73068	T	10	-0.400799999999999	0.72001	T	1.63	0.417499999999999	L	0.594999999999999	0.65571	P	-2.31999999999999	0.5792	N	0.0529999999999999	0.514209999999999	T	.	.	.	.	.	0.856214	0.5449	D	1	0.8675
26466019	G	A	R	W	rs552370678	1520	37	0	6	0	0	-4	5.6801700	0.102236	0.360000014305114	0.639999985694885	1	0.639999985694885	0.4652	0.79334	T	10	-0.2129	0.773379999999999	T	1.115	0.28702	L	0.960999999999999	0.61523	D	-4.76	0.811869999999999	D	0.003	0.794019999999999	D	0.696999999999999	0.83398	Q9HC10	R1520W	Gain of sheet (P = 0.1208)	0.983601999999999	0.96526	D	1	0.8550
26466022	T	C	I	V	rs750834720	1519	37	0	6	0	0	3	5.1037900	1.13054	0.560000002384185	0.439999997615814	0	0.560000002384185	0.1147	0.407399999999999	T	10	-0.976099999999999	0.358819999999999	T	0.30499999999999999	0.10234	N	0.0179999999999999	0.18235	B	-0.7	0.22508	N	0.868999999999999	0.03817	T	0.448	0.5078	Q9HC10	I1519V	Gain of MoRF binding (P = 0.2489)	0.931907	0.746049999999999	D	1	0.7665
26466025	C	A	A	S	rs145556189	1518	37	0	6	0	0	1	7.8415800	1.00956	0.639999985694885	0.360000014305114	0	0.639999985694885	0.1718	0.51373	T	10	-0.8901	0.48925	T	0.13	0.08652	N	0.655	0.408109999999999	P	-1.86	0.444709999999999	N	0.003	0.794019999999999	D	0.427999999999999	0.475009999999999	Q9HC10	A1518S	Loss of methylation at K1523 (P = 0.1498)	0.889911	0.62289	D	1	0.6623
26466025	C	T	A	T	rs145556189	1518	37	0	6	0	0	0	7.8415800	1.00956	0.509999990463256	0.490000009536743	0	0.509999990463256	0.1327	0.44524	T	10	-0.941999999999999	0.42298	T	-0.34499999999999997	0.0333	N	0.808	0.45299	P	-0.92	0.24676	N	0.0129999999999999	0.639179999999999	D	.	.	.	.	.	0.908008999999999	0.67517	D	1	0.6656
26466028	T	A	I	F	rs142333327	1517	37	0	6	0	0	-1	2.3659900	1.13054	0.800000011920929	0.200000002980232	0	0.800000011920929	0.537699999999999	0.82921	D	10	0.1176	0.844929999999999	D	1.915	0.512229999999999	L	0.606999999999999	0.578289999999999	P	-3.75	0.71157	D	0.003	0.794019999999999	D	0.605999999999999	0.738149999999999	Q9HC10	I1517F	Gain of catalytic residue at P1515 (P = 0.2093)	0.980002	0.93623	D	1	0.6916
26466031	A	G	Y	H	rs769464776	1516	37	0	6	0	0	2	9.2825300	1.312	0.270000010728836	0.730000019073486	1	0.730000019073486	0.828799999999999	0.942559999999999	D	10	0.9815	0.968829999999999	D	4.4950000000000001	0.98962	H	0.978999999999999	0.905839999999999	D	-4.93	0.81755	D	1E-3	0.928239999999999	D	0.795	0.91581	Q9HC10	Y1516H	Loss of methylation at K1512 (P = 0.0868)	0.997511	0.989829999999999	D	1	0.6544
26466034	G	C	P	A	rs931737940	1515	37	0	6	0	0	-1	10.0030000	1.13054	0.209999993443489	0.790000021457672	1	0.790000021457672	0.711999999999999	0.901079999999999	D	10	0.6159	0.921059999999999	D	3.105	0.87672	M	0.685	0.905839999999999	P	-7.91	0.96218	D	0.003	0.794019999999999	D	0.926	0.987739999999999	Q9HC10	P1515A	Loss of phosphorylation at Y1516 (P = 0.1847)	0.994300999999999	0.981219999999999	D	1	0.7565
26466046	C	T	G	S	rs749111488	1511	37	0	6	0	0	-1	7.8415800	1.00956	0.479999989271163	0.519999980926513	1	0.519999980926513	0.7557	0.916749999999999	D	10	0.6094	0.920229999999999	D	2.7549999999999999	0.80505	M	0.990999999999999	0.905839999999999	D	-5.93	0.89029	D	2E-3	0.794019999999999	D	0.805	0.922989999999999	Q9HC10	G1511S	Loss of catalytic residue at G1511 (P = 0.0891)	0.948204999999999	0.99761	D	1	0.7166
26466048	T	C	N	S	rs149261024	1510	37	0	6	0	0	0	7.9856800	1.13054	0.170000001788139	0.829999983310699	1	0.829999983310699	0.3175	0.687089999999999	T	10	-0.515499999999999	0.68084	T	1.095	0.274	L	0.281999999999999	0.321319999999999	B	-3.81	0.71882	D	0.006	0.722239999999999	D	.	.	.	.	.	0.885811	0.61165	D	1	0.7084
26466049	T	C	N	D	rs1404912852	1510	37	0	6	0	0	1	5.1037900	1.13054	0.519999980926513	0.479999989271163	0	0.519999980926513	0.393299999999999	0.74677	T	10	-0.4122	0.7164	T	2.38	0.685579999999999	M	0.44	0.35893	B	-2.48	0.54059	N	0.385	0.172169999999999	T	0.526	0.63102	Q9HC10	N1510D	Gain of relative solvent accessibility (P = 0.1571)	0.884411999999999	0.607559999999999	D	1	0.6198
26466050	G	C	I	M	rs1294296209	1509	37	0	6	0	0	1	2.6541800	1.13054	0.829999983310699	0.170000001788139	0	0.829999983310699	0.1633	0.49996	T	10	-0.909699999999999	0.468909999999999	T	0.67500000000000004	0.16386	N	0.0179999999999999	0.295889999999999	B	-0.91	0.2446	N	0.202	0.274139999999999	T	0.542	0.65434	Q9HC10	I1509M	Loss of methylation at K1512 (P = 0.1319)	0.929107	0.743219999999999	D	1	0.4555
26466057	G	A	A	V	.	1507	37	0	6	0	0	0	10.0030000	1.13054	0.180000007152557	0.819999992847442	1	0.819999992847442	0.3125	0.68264	T	10	-0.573999999999999	0.65856	T	1.835	0.482279999999999	L	0.094	0.30614	B	-2.27999999999999	0.508299999999999	N	0.0129999999999999	0.639179999999999	D	0.498	0.58821	Q9HC10	A1507V	Gain of catalytic residue at A1507 (P = 0.1899)	0.989500999999999	0.965409999999999	D	1	0.3864
26466063	T	G	H	P	.	1505	37	0	6	0	0	-3	5.1037900	1.13054	0.409999996423721	0.589999973773956	1	0.589999973773956	0.245	0.61377	T	10	-0.529299999999999	0.675679999999999	T	0.13	0.08652	N	1	0.905839999999999	D	-6.86	0.9587	D	0.098	0.47581	T	0.511	0.60833	Q9HC10	H1505P	Gain of relative solvent accessibility (P = 0.2363)	0.768923	0.50161	T	1	0.5775
26466064	G	T	H	N	.	1505	37	0	6	0	0	0	6.8329200	1.13054	0.409999996423721	0.589999973773956	1	0.589999973773956	0.4848	0.803549999999999	T	10	-0.1814	0.78146	T	2.3250000000000002	0.666309999999999	M	0.999	0.779129999999999	D	-4.22	0.82638	D	0.0919999999999999	0.42086	T	0.421999999999999	0.46516	Q9HC10	H1505N	Loss of sheet (P = 0.302)	0.919807999999999	0.87497	D	1	0.5691
26466066	A	G	L	P	rs775737412	1504	37	0	6	0	0	-3	9.2825300	1.312	0.100000001490116	0.899999976158142	1	0.899999976158142	0.859099999999999	0.953089999999999	D	10	1.0282	0.976829999999999	D	4.5049999999999999	0.98992	H	1	0.905839999999999	D	-6.92	0.93366	D	0	0.928239999999999	D	0.951999999999999	0.99448	Q9HC10	L1504P	Loss of catalytic residue at L1504 (P = 0.1497)	0.983402	0.997839999999999	D	1	0.6667
26466068	G	C	D	E	.	1503	37	0	6	0	0	1	0.9250470	1.13054	0.860000014305114	0.140000000596046	0	0.860000014305114	0.527599999999999	0.82433	D	10	-0.115599999999999	0.79737	T	1.7	0.438249999999999	L	0.521	0.732199999999999	P	-2.96	0.625179999999999	D	0.068	0.478279999999999	T	0.687	0.82455	Q9HC10	D1503E	Gain of methylation at R1500 (P = 0.3327)	0.858114	0.55864	D	1	0.8900
26466069	T	A	D	V	rs760636841	1503	37	0	6	0	0	-2	7.9856800	1.13054	0.170000001788139	0.829999983310699	1	0.829999983310699	0.776699999999999	0.92412	D	10	0.776	0.941139999999999	D	3.0750000000000002	0.87202	M	0.884	0.905839999999999	P	-7.23	0.94484	D	1E-3	0.833509999999999	D	0.646	0.783209999999999	Q9HC10	D1503V	Loss of loop (P = 0.0986)	0.976902	0.92442	D	1	0.7305
26466069	T	C	D	G	rs760636841	1503	37	0	6	0	0	-4	7.9856800	1.13054	0.209999993443489	0.790000021457672	1	0.790000021457672	0.5248	0.822969999999999	D	10	-0.146999999999999	0.789889999999999	T	1.4950000000000001	0.37439	L	0.521	0.60036	P	-4.92	0.82638	D	0.0129999999999999	0.63109	D	.	.	.	.	.	0.952104999999999	0.822429999999999	D	1	0.7881
26466070	C	A	D	Y	rs764297506	1503	37	0	6	0	0	-4	4.9596900	1.00956	0.230000004172325	0.769999980926513	1	0.769999980926513	0.7889	0.9284	D	10	0.805699999999999	0.94481	D	3.42	0.919019999999999	M	0.982999999999999	0.905839999999999	D	-6.9	0.936969999999999	D	2E-3	0.794019999999999	D	0.68	0.817799999999999	Q9HC10	D1503Y	Gain of solvent accessibility (P = 0.2192)	0.973153	0.9093	D	1	0.8900
26466072	G	A	T	M	rs201330496	1502	37	0	6	0	0	-1	6.8329200	1.13054	0.409999996423721	0.589999973773956	1	0.589999973773956	0.461299999999999	0.79117	T	10	-0.2717	0.75766	T	1.78	0.461849999999999	L	1	0.905839999999999	D	-2.77	0.58733	D	0.0379999999999999	0.530719999999999	D	0.435	0.486499999999999	Q9HC10	T1502M	Loss of phosphorylation at T1502 (P = 0.2549)	0.978651999999999	0.92496	D	1	0.7080
26466076	C	T	A	T	rs557990660	1501	37	0	6	0	0	0	7.8415800	1.00956	0.5	0.5	0	0.5	0.9152	0.971899999999999	D	10	1.0817	0.989369999999999	D	4.375	0.9856	H	0.733999999999999	0.905839999999999	P	-3.82	0.71997	D	2E-3	0.794019999999999	D	0.903	0.97902	Q9HC10	A1501T	Loss of stability (P = 0.3676)	0.951905	0.880939999999999	D	0	-0.0587
26466715	C	T	R	Q	rs766918362	1500	36	0	6	0	0	1	6.0027200	0.900898	0.519999980926513	0.479999989271163	0	0.519999980926513	0.413499999999999	0.76109	T	10	-0.2837	0.754399999999999	T	1.43	0.3584	L	0.973999999999999	0.578289999999999	D	-1.82	0.42763	N	0.1	0.414049999999999	T	0.639	0.775689999999999	Q9HC10	R1500Q	Loss of phosphorylation at T1502 (P = 0.3548)	0.965003	0.895349999999999	D	0	-0.0573
26466716	G	A	R	W	rs751160022	1500	36	0	6	0	0	-3	1.2825500	0.0786929	0.6700000166893	0.330000013113021	0	0.6700000166893	0.6924	0.893889999999999	D	10	0.339399999999999	0.881739999999999	D	3.5	0.92762	M	1	0.905839999999999	D	-5.31	0.84457	D	0.005	0.76473	D	0.763	0.89129	Q9HC10	R1500W	Loss of phosphorylation at T1502 (P = 0.3106)	0.931307	0.75551	D	1	0.0301
26466716	G	C	R	G	rs751160022	1500	36	0	6	0	0	-4	1.2825500	0.0786929	0.629999995231628	0.370000004768371	0	0.629999995231628	0.548699999999999	0.834459999999999	D	10	-0.0119	0.820089999999999	T	1.89	0.501449999999999	L	0.998	0.732199999999999	D	-3.85	0.72353	D	0.025	0.623519999999999	D	0.724999999999999	0.85931	Q9HC10	R1500G	Loss of methylation at R1500 (P = 0.2315)	0.949805	0.81545	D	1	0.7571
26466718	A	G	V	A	rs759172218	1499	36	0	6	0	0	0	9.1111200	1.14756	0.11999999731779	0.879999995231628	1	0.879999995231628	0.4883	0.8053	T	10	-0.0132999999999999	0.81979	T	2.8050000000000002	0.817599999999999	M	0.96	0.55854	D	-3.95	0.73477	D	0.0449999999999999	0.722239999999999	D	0.598999999999999	0.729729999999999	Q9HC10	V1499A	Gain of methylation at R1500 (P = 0.2854)	0.862414	0.992829999999999	D	1	0.6891
26466721	A	C	V	G	rs752201516	1498	36	0	6	0	0	-4	9.1111200	1.14756	0.11999999731779	0.879999995231628	1	0.879999995231628	0.8151	0.93769	D	10	0.884	0.954559999999999	D	3.8050000000000002	0.95442	H	0.988999999999999	0.674869999999999	D	-6.92	0.93366	D	1E-3	0.833509999999999	D	0.593999999999999	0.7236	Q9HC10	V1498G	Loss of sheet (P = 0.302)	0.921208	0.71628	D	1	0.7146
26466724	T	C	Y	C	rs1402084278	1497	36	0	6	0	0	-3	7.8447300	1.02423	0.259999990463256	0.740000009536743	1	0.740000009536743	0.5988	0.85709	D	10	0.462799999999999	0.900179999999999	D	2.9950000000000001	0.858029999999999	M	1	0.905839999999999	D	-8.89	0.97914	D	2E-3	0.928239999999999	D	0.649	0.78639	Q9HC10	Y1497C	Loss of phosphorylation at T1502 (P = 0.4542)	0.997099999999999	0.988789999999999	D	1	0.8016
26466730	C	T	R	Q	rs201067193	1495	36	0	6	0	0	1	7.7296100	0.900898	0.340000003576278	0.660000026226043	1	0.660000026226043	0.441199999999999	0.779279999999999	T	10	0.0679	0.83579	D	2.4	0.6946	M	1	0.905839999999999	D	-3.95	0.73477	D	0	0.928239999999999	D	.	.	.	.	.	0.922208	0.8434	D	1	0.8750
26466734	C	G	V	L	rs1356976299	1494	36	0	6	0	0	1	7.7296100	0.900898	0.340000003576278	0.660000026226043	1	0.660000026226043	0.3569	0.71943	T	10	-0.2906	0.752489999999999	T	0.61499999999999999	0.15706	N	1	0.905839999999999	D	-2.5	0.543819999999999	D	0.008	0.69154	D	0.581999999999999	0.7085	Q9HC10	V1494L	Loss of MoRF binding (P = 0.5639)	0.862314	0.55722	D	1	0.8086
26466740	C	T	V	M	rs368297003	1492	36	0	6	0	0	1	7.7296100	0.900898	0.340000003576278	0.660000026226043	1	0.660000026226043	0.644	0.875709999999999	D	10	0.361599999999999	0.885159999999999	D	2.4750000000000001	0.71894	M	1	0.905839999999999	D	-2.97	0.61865	D	2E-3	0.794019999999999	D	0.491999999999999	0.57877	Q9HC10	V1492M	Loss of stability (P = 0.364)	0.915507999999999	0.7126	D	1	0.8076
26466749	G	A	P	S	rs1304963921	1489	36	0	6	0	0	-1	7.8447300	1.02423	0.360000014305114	0.639999985694885	1	0.639999985694885	0.5694	0.84409	D	10	0.171199999999999	0.854199999999999	D	1.145	0.290669999999999	L	0.016	0.567679999999999	B	-6.59	0.91998	D	0.145999999999999	0.337799999999999	T	0.492999999999999	0.58035	Q9HC10	P1489S	Loss of catalytic residue at N1487 (P = 0.2329)	0.877812	0.67884	D	1	0.7250
26466751	T	A	D	V	rs142284613	1488	36	0	6	0	0	-2	6.1178400	1.02423	0.259999990463256	0.740000009536743	1	0.740000009536743	0.575099999999999	0.84667	D	10	-0.0454	0.813039999999999	T	2.36	0.67893	M	0.999	0.779129999999999	D	-6.04	0.89759	D	0.124	0.3584	T	.	.	.	.	.	0.90461	0.66442	D	1	0.7186
26466751	T	G	D	A	.	1488	36	0	6	0	0	-4	6.1178400	1.02423	0.189999997615814	0.810000002384185	1	0.810000002384185	0.4793	0.80078	T	10	-0.274899999999999	0.75678	T	1.5549999999999999	0.39373	L	0.993999999999999	0.66517	D	-5.07	0.8283	D	0.326	0.18789	T	0.519	0.62053	Q9HC10	D1488A	Gain of catalytic residue at N1487 (P = 0.2232)	0.804719999999999	0.45238	T	1	0.7585
26466752	C	A	D	Y	.	1488	36	0	6	0	0	1	6.0027200	0.900898	0.509999990463256	0.490000009536743	0	0.509999990463256	0.6421	0.87497	D	10	0.1014	0.841999999999999	D	2.36	0.67893	M	1	0.905839999999999	D	-4.68	0.82638	D	0.0429999999999999	0.51112	D	0.528	0.63399	Q9HC10	D1488Y	Loss of disorder (P = 0.2613)	0.832316999999999	0.50011	T	1	0.6426
26466752	C	T	D	N	rs183627999	1488	36	0	6	0	0	-4	6.0027200	0.900898	0.330000013113021	0.6700000166893	1	0.6700000166893	0.600199999999999	0.8577	D	10	-0.0265999999999999	0.817019999999999	T	1.4650000000000001	0.369089999999999	L	0.999	0.779129999999999	D	-2.58	0.56301	D	0.3	0.22084	T	.	.	.	.	.	0.907008999999999	0.67171	D	1	0.6594
26466755	T	C	N	D	rs376771750	1487	36	0	6	0	0	1	7.8447300	1.02423	0.52999997138977	0.469999998807907	0	0.52999997138977	0.656299999999999	0.88046	D	10	0.3189	0.878569999999999	D	2.335	0.66956	M	1	0.905839999999999	D	-4.65	0.79998	D	0.006	0.722239999999999	D	.	.	.	.	.	0.925406999999999	0.794869999999999	D	1	0.9050
26466760	G	A	P	L	rs200699092	1485	36	0	6	0	0	-3	9.6867500	1.02423	0.219999998807907	0.77999997138977	1	0.77999997138977	0.738999999999999	0.910839999999999	D	10	0.7127	0.933329999999999	D	3.7	0.946119999999999	H	1	0.905839999999999	D	-9.82	0.98684	D	0	0.928239999999999	D	.	.	.	.	.	0.934307	0.754129999999999	D	1	0.9050
26466767	C	G	G	R	rs1259277181	1483	36	0	6	0	0	-3	5.5422100	0.983118	0.300000011920928	0.699999988079071	1	0.699999988079071	0.54	0.830319999999999	D	10	-0.0002	0.822529999999999	T	2.0249999999999999	0.5543	M	0.955999999999999	0.54666	P	-5.41	0.878349999999999	D	0.007	0.76473	D	0.617999999999999	0.75222	Q9HC10	G1483R	Loss of disorder (P = 0.3895)	0.971103	0.895889999999999	D	1	0.7879
26466774	C	A	M	I	rs727503354	1480	36	0	6	0	0	1	6.0027200	0.983118	0.46000000834465	0.540000021457672	1	0.540000021457672	0.3175	0.687089999999999	T	10	-0.3552	0.734029999999999	T	-0.375	0.03072	N	0.976999999999999	0.58535	D	-0.42	0.22294	N	0.991999999999999	0.0235299999999999	T	0.396	0.422489999999999	Q9HC10	M1480I	Loss of catalytic residue at I1484 (P = 0.2319)	0.905609	0.66735	D	1	0.7924
26466774	C	A	M	I	rs727503354	1480	36	0	6	0	0	1	6.0027200	0.983118	0.46000000834465	0.540000021457672	1	0.540000021457672	0.3175	0.687089999999999	T	10	-0.3552	0.734029999999999	T	-0.375	0.03072	N	0.976999999999999	0.58535	D	-0.42	0.22294	N	0.991999999999999	0.0235299999999999	T	0.396	0.422489999999999	Q9HC10	M1480I	Loss of catalytic residue at I1484 (P = 0.2319)	0.905609	0.66735	D	1	0.8180
26466778	C	A	G	V	rs140502241	1479	36	0	6	0	0	-2	6.0027200	0.983118	0.310000002384185	0.689999997615814	1	0.689999997615814	0.737299999999999	0.91022	D	10	0.5389	0.91085	D	2.4550000000000001	0.71248	M	1	0.905839999999999	D	-5	0.84674	D	0.029	0.545409999999999	D	.	.	.	.	.	0.959304	0.84657	D	1	0.9050
26466778	C	T	G	D	rs140502241	1479	36	0	6	0	0	-4	6.0027200	0.983118	0.209999993443489	0.790000021457672	1	0.790000021457672	0.7427	0.912159999999999	D	10	0.5995	0.91895	D	2.4550000000000001	0.71248	M	1	0.905839999999999	D	-4.08	0.760939999999999	D	0.023	0.571039999999999	D	0.511	0.60833	Q9HC10	G1479D	Gain of disorder (P = 0.2083)	0.951605	0.81505	D	1	0.8350
26466779	C	T	G	S	rs145588516	1479	36	0	6	0	0	-1	7.7296100	0.983118	0.239999994635581	0.759999990463256	1	0.759999990463256	0.7368	0.910039999999999	D	10	0.53	0.90964	D	2.4550000000000001	0.71248	M	1	0.905839999999999	D	-3	0.662059999999999	D	0.166	0.30828	T	.	.	.	.	.	0.965902999999999	0.87416	D	1	0.0394
26466785	T	C	T	A	rs774713109	1477	36	0	6	0	0	0	6.0027200	1.10645	0.579999983310699	0.419999986886978	0	0.579999983310699	0.3251	0.69367	T	10	-0.487999999999999	0.69079	T	1.7949999999999999	0.4727	L	0.348999999999999	0.367609999999999	B	-0.9	0.242439999999999	N	0.666	0.0659799999999999	T	0.358999999999999	0.36209	Q9HC10	T1477A	Gain of disorder (P = 0.2356)	0.901109999999999	0.666399999999999	D	1	0.5030
26466785	T	G	T	P	.	1477	36	0	6	0	0	-2	6.0027200	1.10645	0.469999998807907	0.52999997138977	1	0.52999997138977	0.2761	0.647939999999999	T	10	-0.517599999999999	0.680039999999999	T	1.4450000000000001	0.36358	L	0.965999999999999	0.562019999999999	D	-1.54	0.3854	N	0.219	0.259869999999999	T	0.278	0.23154	Q9HC10	T1477P	Gain of phosphorylation at S1476 (P = 0.1208)	0.908309	0.698949999999999	D	1	0.4760
26466790	T	G	D	A	.	1475	36	0	6	0	0	-2	7.8447300	1.10645	0.370000004768371	0.629999995231628	1	0.629999995231628	0.580999999999999	0.849289999999999	D	10	0.0164	0.82584	D	2.65	0.775859999999999	M	0.990999999999999	0.6407	D	-4.32	0.766549999999999	D	0.105	0.38016	T	0.347999999999999	0.344229999999999	Q9HC10	D1475A	Gain of catalytic residue at Y1474 (P = 0.2344)	0.958704	0.844269999999999	D	1	0.4964
26466791	C	T	D	N	rs759839598	1475	36	0	6	0	0	1	7.7296100	0.983118	0.300000011920928	0.699999988079071	1	0.699999988079071	0.5936	0.85482	D	10	0.0376999999999999	0.83004	D	2.65	0.775859999999999	M	0.998	0.732199999999999	D	-3.04	0.62863	D	0.166	0.30828	T	0.347999999999999	0.344229999999999	Q9HC10	D1475N	Loss of disorder (P = 0.1525)	0.923707999999999	0.72135	D	1	0.6026
26466793	T	C	Y	C	rs752332157	1474	36	0	6	0	0	-3	2.8943200	0.202024	0.689999997615814	0.310000002384185	0	0.689999997615814	0.497699999999999	0.809899999999999	T	10	-0.0821	0.805069999999999	T	1.9550000000000001	0.52871	M	0.995	0.674869999999999	D	-3.29	0.65742	D	0.176999999999999	0.30241	T	0.33	0.31507	Q9HC10	Y1474C	Loss of glycosylation at S1476 (P = 0.3041)	0.859713999999999	0.551869999999999	D	1	0.6020
26466797	C	T	G	S	rs371051158	1473	36	0	6	0	0	-1	4.9665800	1.02423	0.490000009536743	0.509999990463256	1	0.509999990463256	0.3546	0.717659999999999	T	10	-0.5958	0.64988	T	0.83499999999999996	0.21042	L	0.1	0.28547	B	-3.29	0.65742	D	0.146999999999999	0.32783	T	.	.	.	.	.	0.871113	0.57669	D	1	0.6098
26466805	C	T	R	Q	rs757116157	1470	36	0	6	0	0	1	4.6212000	0.119803	0.579999983310699	0.419999986886978	0	0.579999983310699	0.228399999999999	0.59372	T	10	-0.7811	0.5624	T	1.1000000000000001	0.28011	L	0.079	0.32998	B	-0.49	0.15578	N	0.578999999999999	0.0853499999999999	T	0.321	0.30053	Q9HC10	R1470Q	Loss of glycosylation at S1469 (P = 0.461)	0.682031999999999	0.322359999999999	T	1	0.7480
26466806	G	A	R	W	rs141084986	1470	36	0	6	0	0	-4	3.3548200	0.202024	0.600000023841857	0.400000005960464	0	0.600000023841857	0.3306	0.698339999999999	T	10	-0.600099999999999	0.648129999999999	T	1.905	0.50856	L	0.016	0.24543	B	-2.7	0.57599	D	0.028	0.553409999999999	D	.	.	.	.	.	0.829516999999999	0.524859999999999	T	1	0.8500
26466808	G	C	S	C	rs750185599	1469	36	0	6	0	0	-2	5.7724600	1.14756	0.400000005960464	0.600000023841857	1	0.600000023841857	0.480399999999999	0.80134	T	10	-0.0213999999999999	0.8181	T	2.2850000000000001	0.651819999999999	M	0.62	0.429049999999999	P	-2.44	0.5342	N	0.0749999999999999	0.468619999999999	T	0.386	0.40611	Q9HC10	S1469C	Loss of solvent accessibility (P = 0.1322)	0.918408	0.70674	D	1	0.8407
26466811	A	G	V	A	rs186311765	1468	36	0	6	0	0	0	7.3842300	1.312	0.209999993443489	0.790000021457672	1	0.790000021457672	0.3627	0.72392	T	10	-0.5632	0.662819999999999	T	2.0499999999999998	0.56469	M	0.0379999999999999	0.295889999999999	B	-1.48	0.361889999999999	N	0.343	0.17857	T	0.318	0.29569	Q9HC10	V1468A	Loss of stability (P = 0.4419)	0.666132999999999	0.28448	T	1	0.7874
26466812	C	T	V	M	rs148191464	1468	36	0	6	0	0	1	1.7430600	1.02423	0.759999990463256	0.239999994635581	0	0.759999990463256	0.2725	0.64422	T	10	-0.809799999999999	0.545619999999999	T	1.355	0.33814	L	0.1	0.35064	B	-0.82	0.2359	N	0.117999999999999	0.362329999999999	T	.	.	.	.	.	0.840516	0.527719999999999	T	1	0.6288
26466815	C	A	D	Y	.	1467	36	0	6	0	0	-4	5.8875900	1.02423	0.219999998807907	0.77999997138977	1	0.77999997138977	0.6226	0.86714	D	10	0.3765	0.88744	D	1.61	0.41143	L	0.094	0.465619999999999	B	-5.69	0.873	D	0.212999999999999	0.313259999999999	T	0.466	0.53715	Q9HC10	D1467Y	Gain of sheet (P = 0.1945)	0.950805	0.811969999999999	D	1	0.4535
26466830	C	G	V	L	rs1174865041	1462	36	0	0	0	0	1	1.3976800	1.02423	0.860000014305114	0.140000000596046	0	0.860000014305114	0.1988	0.55442	T	10	-0.8756	0.50105	T	0.46	0.129509999999999	N	2E-3	0.11197	B	-0.13	0.0897099999999999	N	0.784	0.04274	T	0.372	0.38327	Q9HC10	V1462L	Loss of sheet (P = 0.1907)	0.917607999999999	0.7076	D	1	0.4875
26466836	A	G	Y	H	rs756250257	1460	36	0	0	0	0	2	9.2262400	1.312	0.109999999403953	0.889999985694885	1	0.889999985694885	0.690799999999999	0.89331	D	10	0.4101	0.89248	D	2.65	0.775859999999999	M	0.998	0.905839999999999	D	-4.54	0.784719999999999	D	0.029	0.55759	D	0.567999999999999	0.69023	Q9HC10	Y1460H	Loss of loop (P = 0.0804)	0.946905	0.89043	D	1	0.4935
26466836	A	T	Y	N	rs756250257	1460	36	0	0	0	0	-3	9.2262400	1.312	0.050000000745058	0.949999988079071	1	0.949999988079071	0.7339	0.909009999999999	D	10	0.5383	0.91076	D	2.9950000000000001	0.858029999999999	M	1	0.905839999999999	D	-8.5	0.972979999999999	D	0.003	0.794019999999999	D	0.580999999999999	0.707219999999999	Q9HC10	Y1460N	Loss of stability (P = 0.0764)	0.923907999999999	0.741829999999999	D	1	0.6719
26466839	C	T	V	M	rs749384668	1459	36	0	0	0	0	1	3.2396900	1.02423	0.819999992847442	0.180000007152557	0	0.819999992847442	0.361099999999999	0.72269	T	10	-0.3977	0.720999999999999	T	0.91	0.23283	L	0.0149999999999999	0.47319	B	-2.02	0.46503	N	0.106	0.3934	T	.	.	.	.	.	0.859713999999999	0.551869999999999	D	1	0.6664
26467106	C	T	R	H	rs768251297	1452	35	0	0	0	0	0	3.1245700	1.02423	0.9200000166893	0.0799999982118606	0	0.9200000166893	0.437599999999999	0.77702	T	10	-0.163099999999999	0.78595	T	2.085	0.577289999999999	M	0.980999999999999	0.59675	D	-2.44	0.5342	N	0.0509999999999999	0.571039999999999	T	0.531	0.638419999999999	Q9HC10	R1452H	Loss of stability (P = 0.1753)	0.983302	0.944629999999999	D	1	0.6228
26467107	G	A	R	C	rs560665036	1452	35	0	0	0	0	-4	1.5128000	0.160913	0.819999992847442	0.180000007152557	0	0.819999992847442	0.3008	0.67195	T	10	-0.598999999999999	0.64858	T	1.54	0.38927	L	0.397	0.34852	B	-3.99	0.738929999999999	D	0.1	0.40747	T	0.551	0.66703	Q9HC10	R1452C	Loss of catalytic residue at R1452 (P = 0.0625)	0.979302	0.9293	D	1	0.5283
26467107	G	T	R	S	rs560665036	1452	35	0	0	0	0	-1	1.5128000	0.160913	0.970000028610229	0.0299999993294477	0	0.970000028610229	0.3103	0.68066	T	10	-0.7205	0.594389999999999	T	1.54	0.38927	L	0.0509999999999999	0.22494	B	-1.96	0.45404	N	0.178999999999999	0.354549999999999	T	0.487999999999999	0.572429999999999	Q9HC10	R1452S	Loss of sheet (P = 0.1158)	0.951204999999999	0.817309999999999	D	1	0.5702
26467109	C	A	G	V	rs761359291	1451	35	0	0	0	0	-4	7.6144800	1.02389	0.189999997615814	0.810000002384185	1	0.810000002384185	0.8778	0.959409999999999	D	10	0.999399999999999	0.971779999999999	D	2.9950000000000001	0.858029999999999	M	1	0.905839999999999	D	-8.9	0.97928	D	1E-3	0.833509999999999	D	0.622	0.7568	Q9HC10	G1451V	Loss of loop (P = 0.2897)	0.954104999999999	0.83469	D	1	0.5957
26467115	A	G	I	T	rs533063201	1449	35	0	0	0	0	-1	3.3548200	1.312	0.839999973773956	0.159999996423721	0	0.839999973773956	0.3914	0.74539	T	10	-0.4662	0.698579999999999	T	2.585	0.755539999999999	M	0	0.15093	B	-4.18	0.764959999999999	D	0.095	0.571039999999999	T	0.543	0.655769999999999	Q9HC10	I1449T	Loss of ubiquitination at K1454 (P = 0.1191)	0.841716	0.540449999999999	T	1	0.2966
26467118	C	T	R	H	rs373858563	1448	35	0	0	0	0	0	7.6144800	1.02389	0.129999995231628	0.870000004768371	1	0.870000004768371	0.658399999999999	0.881249999999999	D	10	0.296499999999999	0.875029999999999	D	1.7949999999999999	0.4727	L	1	0.905839999999999	D	-4.5	0.8103	D	0.11	0.40586	T	.	.	.	.	.	0.937906	0.76702	D	1	0.4349
26467119	G	A	R	C	rs727503355	1448	35	0	0	0	0	-4	1.5128000	1.13913	0.759999990463256	0.239999994635581	0	0.759999990463256	0.744399999999999	0.912769999999999	D	10	0.6672	0.92761	D	2.89	0.83701	M	1	0.905839999999999	D	-7.33	0.94872	D	1E-3	0.833509999999999	D	.	.	.	.	.	0.981902	0.938699999999999	D	1	0.6228
26467120	C	G	E	D	.	1447	35	0	0	0	0	1	0.7069210	1.02389	0.990000009536743	0.00999999977648258	0	0.990000009536743	0.180499999999999	0.52736	T	10	-0.9352	0.43364	T	0.13500000000000001	0.08676	N	2E-3	0.11197	B	0.25	0.0648799999999999	N	0.887	0.03223	T	0.148999999999999	0.0523399999999999	Q9HC10	E1447D	Gain of phosphorylation at T1444 (P = 0.3419)	0.848914999999999	0.53103	T	1	0.6729
26467122	C	T	E	K	rs201493014	1447	35	0	0	0	0	1	7.4993500	1.02389	0.200000002980232	0.800000011920929	1	0.800000011920929	0.368099999999999	0.728029999999999	T	10	-0.542699999999999	0.670619999999999	T	1.27	0.320689999999999	L	0.017	0.203499999999999	B	-2.22	0.49846	N	0.284999999999999	0.26066	T	.	.	.	.	.	0.954504	0.82682	D	1	0.4536
26467127	T	C	E	G	rs1131691695	1445	35	0	0	0	0	-3	6.1178400	1.08151	0.389999985694885	0.610000014305114	1	0.610000014305114	0.5726	0.845539999999999	D	10	0.2494	0.86734	D	1.63	0.417499999999999	L	0.861999999999999	0.474349999999999	P	-2.85	0.600289999999999	D	0.101999999999999	0.402669999999999	T	0.16	0.06392	Q9HC10	E1445G	Gain of catalytic residue at T1444 (P = 0.182)	0.788220999999999	0.42759	T	1	0.5908
26467128	C	T	E	K	rs1443534731	1445	35	0	0	0	0	1	7.8447300	1.02389	0.310000002384185	0.689999997615814	1	0.689999997615814	0.539399999999999	0.83003	D	10	0.2056	0.860029999999999	D	2.3250000000000002	0.666309999999999	M	0.971999999999999	0.574049999999999	D	-2.82	0.59545	D	0.0429999999999999	0.51112	D	0.351999999999999	0.35071	Q9HC10	E1445K	Gain of methylation at E1445 (P = 0.1854)	0.956103999999999	0.833629999999999	D	1	0.6806
26467133	G	C	S	C	rs148506633	1443	35	0	0	0	0	-2	3.1245700	1.13913	0.930000007152557	0.0700000002980232	0	0.930000007152557	0.405899999999999	0.755789999999999	T	10	-0.5584	0.664649999999999	T	1.845	0.486779999999999	L	0	0.388129999999999	B	-1.74	0.43334	N	0.034	0.54934	D	0.274	0.22519	Q9HC10	S1443C	Gain of loop (P = 0.3485)	0.757723999999999	0.38135	T	1	0.7789
26467142	T	G	E	A	rs1273815768	1440	35	0	0	0	0	-1	7.9679800	1.08151	0.150000005960464	0.850000023841857	1	0.850000023841857	0.292499999999999	0.66412	T	10	-0.674499999999999	0.616249999999999	T	0.97499999999999998	0.24501	L	0.245	0.31074	B	-2.9	0.608269999999999	D	0.498	0.139529999999999	T	0.305999999999999	0.276349999999999	Q9HC10	E1440A	Loss of stability (P = 0.1931)	0.90251	0.669259999999999	D	1	0.7884
26467148	T	A	D	V	rs750517551	1438	35	0	0	0	0	-4	6.1368300	1.08151	0.379999995231628	0.620000004768371	1	0.620000004768371	0.603999999999999	0.859319999999999	D	10	0.2616	0.86936	D	2.625	0.768469999999999	M	0.916	0.63424	P	-5.98	0.89334	D	0.01	0.66756	D	0.350999999999999	0.34909	Q9HC10	D1438V	Loss of glycosylation at S1443 (P = 0.0983)	0.960254	0.85028	D	1	0.7844
26467152	C	G	G	R	rs952623680	1437	35	0	0	0	0	-3	3.0379400	1.02389	0.769999980926513	0.230000004172325	0	0.769999980926513	0.413499999999999	0.76109	T	10	-0.3905	0.72326	T	2.2650000000000001	0.644399999999999	M	0.298999999999999	0.42542	B	-3.36	0.67129	D	0.096	0.3934	T	0.25	0.18748	Q9HC10	G1437R	Loss of sheet (P = 0.1907)	0.90031	0.65351	D	1	0.7799
26467152	C	G	G	R	rs952623680	1437	35	0	0	0	0	-3	3.0379400	1.02389	0.769999980926513	0.230000004172325	0	0.769999980926513	0.413499999999999	0.76109	T	10	-0.3905	0.72326	T	2.2650000000000001	0.644399999999999	M	0.298999999999999	0.42542	B	-3.36	0.67129	D	0.096	0.3934	T	0.25	0.18748	Q9HC10	G1437R	Loss of sheet (P = 0.1907)	0.90031	0.65351	D	1	0.7026
26467154	G	A	T	I	rs41286011	1436	35	0	0	0	0	-1	4.5873900	1.13913	0.759999990463256	0.239999994635581	0	0.759999990463256	0.193099999999999	0.546229999999999	T	10	-0.792799999999999	0.55566	T	-0.69	0.01958	N	0	0.02946	B	-3.64	0.69835	D	0.235999999999999	0.246939999999999	T	.	.	.	.	.	0.810019	0.470399999999999	T	1	0.6722
26467163	C	T	R	Q	rs747354464	1433	35	0	0	0	0	1	5.9959700	1.02389	0.479999989271163	0.519999980926513	1	0.519999980926513	0.7256	0.906039999999999	D	10	0.5259	0.90907	D	2.97	0.85306	M	1	0.905839999999999	D	-3.96	0.73579	D	0.003	0.76473	D	0.471999999999999	0.546849999999999	Q9HC10	R1433Q	Gain of loop (P = 0.2045)	0.882712	0.88985	D	1	0.5776
26467164	G	A	R	W	rs769051185	1433	35	0	0	0	0	-4	2.1928000	0.159559	0.75	0.25	0	0.75	0.760299999999999	0.91837	D	10	0.529499999999999	0.909569999999999	D	2.97	0.85306	M	1	0.905839999999999	D	-7.91	0.96218	D	0.01	0.66756	D	0.604999999999999	0.736949999999999	Q9HC10	R1433W	Loss of ubiquitination at K1435 (P = 0.0449)	0.981352	0.936429999999999	D	1	0.6328
26467169	A	G	L	S	rs780822156	1431	35	0	0	0	0	-3	9.2357100	1.312	0.0599999986588954	0.939999997615814	1	0.939999997615814	0.893299999999999	0.964579999999999	D	10	1.01509999999999	0.974459999999999	D	3.0150000000000001	0.861339999999999	M	1	0.905839999999999	D	-5.93	0.89029	D	0	0.928239999999999	D	0.663	0.800889999999999	Q9HC10	L1431S	Gain of helix (P = 0.0854)	0.90061	0.669259999999999	D	1	0.4192
26467172	T	C	N	S	rs146572730	1430	35	0	0	0	0	0	6.1368300	1.08151	0.46000000834465	0.540000021457672	1	0.540000021457672	0.2853	0.65715	T	10	-0.7699	0.568629999999999	T	1.7	0.438249999999999	L	0.0379999999999999	0.21002	B	-1.22	0.329909999999999	N	0.343999999999999	0.21078	T	.	.	.	.	.	0.935505999999999	0.75965	D	1	0.3782
26467178	G	C	T	S	rs772531728	1428	35	0	0	0	0	0	9.9400000	1.13913	0.0799999982118606	0.9200000166893	1	0.9200000166893	0.3861	0.7415	T	10	-0.500099999999999	0.686459999999999	T	1.2	0.302999999999999	L	0.0379999999999999	0.21002	B	-2.08	0.47514	N	0.401	0.16766	T	0.303999999999999	0.273139999999999	Q9HC10	T1428S	Gain of disorder (P = 0.0597)	0.882411999999999	0.610949999999999	D	1	0.3330
26467178	G	T	T	N	rs772531728	1428	35	0	0	0	0	1	9.9400000	1.13913	0.11999999731779	0.879999995231628	1	0.879999995231628	0.653699999999999	0.879469999999999	D	10	0.4909	0.904209999999999	D	1.98	0.537159999999999	M	0.911	0.50336	P	-3.51	0.68298	D	0.023	0.616419999999999	D	0.358999999999999	0.36209	Q9HC10	T1428N	Gain of catalytic residue at T1428 (P = 0.0441)	0.931207	0.751959999999999	D	1	0.7818
26467192	C	A	E	D	.	1423	35	0	0	0	0	1	1.2067900	1.02389	0.930000007152557	0.0700000002980232	0	0.930000007152557	0.4324	0.77368	T	10	-0.2214	0.77114	T	1.865	0.4929	L	0.943999999999999	0.53183	P	-2.5	0.543819999999999	D	0.155	0.337799999999999	T	0.279	0.23313	Q9HC10	E1423D	Loss of stability (P = 0.2563)	0.935105999999999	0.75644	D	1	0.0818
26467200	T	C	N	D	rs770945533	1421	35	0	0	0	0	1	4.0239500	1.08151	0.860000014305114	0.140000000596046	0	0.860000014305114	0.4615	0.79129	T	10	-0.2127	0.773429999999999	T	2.54	0.7408	M	0.745	0.43117	P	-3.24	0.65171	D	0.155	0.33554	T	0.262	0.20621	Q9HC10	N1421D	Gain of phosphorylation at S1417 (P = 0.1446)	0.890110999999999	0.64256	D	1	0.0653
26467201	A	C	D	E	.	1420	35	0	0	0	0	1	0.9250710	0.217181	0.970000028610229	0.0299999993294477	0	0.970000028610229	0.3173	0.68691	T	10	-0.726099999999999	0.591589999999999	T	1.4450000000000001	0.36358	L	0.101999999999999	0.25827	B	-1.39	0.34397	N	0.136	0.34716	T	0.247	0.18285	Q9HC10	D1420E	Gain of disorder (P = 0.1429)	0.763224	0.38939	T	1	0.0564
26467202	T	C	D	G	rs1416813237	1420	35	0	0	0	0	-2	3.3196600	1.08151	0.819999992847442	0.180000007152557	0	0.819999992847442	0.368599999999999	0.72841	T	10	-0.5348	0.673599999999999	T	0.78	0.19475	N	0.004	0.141839999999999	B	-2.14	0.485229999999999	N	0.517	0.10967	T	0.32	0.2989	Q9HC10	D1420G	Loss of phosphorylation at S1417 (P = 0.1755)	0.749924999999999	0.37107	T	1	0.0486
26467209	C	T	E	K	rs200144841	1418	35	0	0	0	0	1	7.8271300	1.02389	0.300000011920928	0.699999988079071	1	0.699999988079071	0.591199999999999	0.85377	D	10	0.2999	0.875569999999999	D	2.2999999999999998	0.65703	M	0.953999999999999	0.544	P	-3.83	0.721199999999999	D	0.0149999999999999	0.623519999999999	D	.	.	.	.	.	0.920607999999999	0.71304	D	0	-0.2829
26467212	A	C	S	A	rs369235766	1417	35	0	0	0	0	1	0.0799213	1.25438	0.910000026226043	0.0900000035762786	0	0.910000026226043	0.247799999999999	0.61704	T	10	-0.9284	0.443709999999999	T	0.57499999999999996	0.15311	N	0	0.09854	B	-1.67	0.39887	N	0.339	0.18071	T	.	.	.	.	.	0.529846999999999	0.1776	T	0	-0.3718
26467232	A	G	V	A	rs761870724	1410	35	0	0	0	0	0	9.2357100	1.312	0.050000000745058	0.949999988079071	1	0.949999988079071	0.7195	0.903819999999999	D	10	0.578899999999999	0.916209999999999	D	2.375	0.683719999999999	M	0.991999999999999	0.68779	D	-3.86	0.724709999999999	D	2E-3	0.794019999999999	D	0.37	0.38	Q9HC10	V1410A	Loss of stability (P = 0.1827)	0.935006	0.76932	D	1	0.7543
26467233	C	A	V	L	rs911057526	1410	35	0	0	0	0	1	4.8691000	1.02389	0.610000014305114	0.389999985694885	0	0.610000014305114	0.6663	0.88422	D	10	0.270899999999999	0.87085	D	1.0549999999999999	0.26876	L	0.93	0.549769999999999	P	-1.7	0.404679999999999	N	0.108	0.40426	T	0.401	0.43067	Q9HC10	V1410L	Loss of phosphorylation at Y1411 (P = 0.1395)	0.933007	0.76326	D	1	0.7493
26467367	T	C	K	E	rs1320406513	1409	34	0	0	0	0	1	3.4605200	1.08151	0.889999985694885	0.109999999403953	0	0.889999985694885	0.4955	0.80883	T	10	-0.2772	0.75617	T	2.25	0.638109999999999	M	0.005	0.14655	B	-1.19	0.395029999999999	N	0.062	0.47097	T	0.312	0.286009999999999	Q9HC10	K1409E	Gain of loop (P = 0.2045)	0.900209999999999	0.6568	D	0	-0.0535
26467372	T	C	E	G	rs768044722	1407	34	0	0	0	0	-3	4.4465300	1.08151	0.759999990463256	0.239999994635581	0	0.759999990463256	0.431099999999999	0.772839999999999	T	10	-0.313199999999999	0.746149999999999	T	2.395	0.6921	M	0.321	0.330289999999999	B	-2.33	0.59545	N	0.3	0.23984	T	0.235999999999999	0.166	Q9HC10	E1407G	Gain of catalytic residue at P1403 (P = 0.1194)	0.960404	0.861829999999999	D	0	-0.3747
26467376	C	T	D	N	rs111033352	1406	34	0	0	0	0	1	7.1228300	1.02389	0.230000004172325	0.769999980926513	1	0.769999980926513	0.5291	0.82506	D	10	-0.0681999999999999	0.808189999999999	T	1.9550000000000001	0.52871	M	0.651	0.436589999999999	P	-1.77	0.42763	N	0.49	0.13832	T	.	.	.	.	.	0.884012	0.64256	D	0	-0.7851
26467379	T	C	I	V	rs201123430	1405	34	4	0	0	0	3	3.0379400	1.08151	0.980000019073486	0.0199999995529651	0	0.980000019073486	0.3745	0.73287	T	10	-0.469299999999999	0.69749	T	1.105	0.285959999999999	L	2E-3	0.121829999999999	B	-0.28	0.12661	N	0.291999999999999	0.20877	T	.	.	.	.	.	0.922108	0.724099999999999	D	0	-0.2985
26467397	C	T	E	K	rs777285104	1399	34	4	0	0	0	1	5.1508200	1.02389	0.720000028610229	0.280000001192092	0	0.720000028610229	0.229	0.59447	T	10	-0.806	0.547889999999999	T	-0.30499999999999999	0.0361399999999999	N	0.039	0.21357	B	0.19	0.05917	N	0.825999999999999	0.04603	T	0.31	0.282779999999999	Q9HC10	E1399K	Gain of glycosylation at E1399 (P = 0.0471)	0.854214999999999	0.59406	D	0	-0.7146
26467406	C	T	E	K	rs745399096	1396	34	4	0	0	0	1	2.6153700	1.02389	0.980000019073486	0.0199999995529651	0	0.980000019073486	0.266	0.637379999999999	T	10	-0.7205	0.594389999999999	T	0.77	0.1937	N	0.147999999999999	0.279079999999999	B	-0.01	0.07155	N	0.539	0.0979499999999999	T	0.343999999999999	0.33776	Q9HC10	E1396K	Gain of glycosylation at E1396 (P = 0.0362)	0.935305999999999	0.757589999999999	D	0	-0.6564
26467412	C	A	G	W	rs1468822048	1394	34	4	0	0	0	-4	2.0519400	1.02389	0.889999985694885	0.109999999403953	0	0.889999985694885	0.5664	0.84272	D	10	0.1467	0.85001	D	1.79	0.46772	L	0.911	0.549769999999999	P	-2.06999999999999	0.47344	N	0.0219999999999999	0.66756	D	0.365999999999999	0.373489999999999	Q9HC10	G1394W	Gain of glycosylation at P1398 (P = 0.1455)	0.891911	0.635029999999999	D	0	-0.5292
26467446	C	A	K	N	rs774375916	1382	34	4	0	0	1	0	1.3476500	-0.243795	1	0	0	1	0.4698	0.79583	T	10	-0.2505	0.76346	T	2.0049999999999999	0.54552	M	0.98	0.59353	D	-1.57	0.391189999999999	N	0.212999999999999	0.32461	T	0.238999999999999	0.170559999999999	Q9HC10	K1382N	Loss of helix (P = 0.1299)	0.768023	0.40554	T	0	-0.8912
26467451	C	T	E	K	rs575722396	1381	34	4	0	0	1	1	4.1648100	1.02389	0.980000019073486	0.0199999995529651	0	0.980000019073486	0.3178	0.68735	T	10	-0.646399999999999	0.6287	T	-0.08	0.04796	N	2E-3	0.09854	B	-0.38	0.134179999999999	N	0.706999999999999	0.05582	T	0.196	0.10833	Q9HC10	E1381K	Gain of glycosylation at E1381 (P = 0.1735)	0.885611	0.610949999999999	D	0	-0.9968
26467453	T	C	E	G	rs767890806	1380	34	4	0	0	1	-3	2.0519400	1.08151	0.930000007152557	0.0700000002980232	0	0.930000007152557	0.4233	0.7677	T	10	-0.3845	0.725119999999999	T	1.175	0.2987	L	1E-3	0.0747099999999999	B	-1.93	0.6995	N	0.367999999999999	0.18617	T	0.18	0.08745	Q9HC10	E1380G	Gain of glycosylation at K1379 (P = 0.1452)	0.739426	0.38228	T	0	-0.9968
26467454	C	T	E	K	rs753311693	1380	34	4	0	0	1	1	4.0239500	1.02389	0.980000019073486	0.0199999995529651	0	0.980000019073486	0.362599999999999	0.72384	T	10	-0.4837	0.692339999999999	T	0.78	0.19475	N	0.19	0.322579999999999	B	-0.32	0.567869999999999	N	0.782	0.0530899999999999	T	0.234999999999999	0.16449	Q9HC10	E1380K	Loss of helix (P = 0.1299)	0.805919	0.477619999999999	T	0	-0.9675
26467462	G	A	A	V	.	1377	34	4	0	0	1	0	2.0519400	1.13913	0.970000028610229	0.0299999993294477	0	0.970000028610229	0.3836	0.739659999999999	T	10	-0.5108	0.68257	T	0.80500000000000005	0.20218	L	0.004	0.166089999999999	B	-0.33	0.17624	N	0.300999999999999	0.20293	T	0.171999999999999	0.0776799999999999	Q9HC10	A1377V	Loss of ubiquitination at K1372 (P = 0.2113)	0.758423999999999	0.397139999999999	T	0	-0.9369
26467464	C	A	R	S	rs764461086	1376	34	4	0	0	1	-1	1.3476500	-0.243795	1	0	0	1	0.340399999999999	0.7064	T	10	-0.7014	0.603709999999999	T	0.11	0.08516	N	0.007	0.21573	B	-0.71	0.21215	N	0.728999999999999	0.05416	T	0.290999999999999	0.252309999999999	Q9HC10	R1376S	Loss of helix (P = 0.079)	0.781822	0.41691	T	0	-0.7062
26467471	T	G	K	T	rs754259065	1374	34	4	0	0	1	-1	1.4885000	0.159559	1	0	0	1	0.4083	0.75748	T	10	-0.585999999999999	0.6538	T	1.4550000000000001	0.36767	L	0.417999999999999	0.370039999999999	B	-1.14999999999999	0.313749999999999	N	0.33	0.220159999999999	T	0.277	0.229949999999999	Q9HC10	K1374T	Loss of helix (P = 0.0558)	0.848415	0.531519999999999	T	0	-0.6538
26467482	C	G	K	N	rs1213700050	1370	34	4	0	0	1	0	1.0659300	1.02389	1	0	0	1	0.4849	0.803599999999999	T	10	-0.2479	0.764159999999999	T	1.2	0.302999999999999	L	0.007	0.58535	B	-1.31	0.367869999999999	N	0.293999999999999	0.24549	T	0.282999999999999	0.239499999999999	Q9HC10	K1370N	Loss of MoRF binding (P = 0.0618)	0.807618999999999	0.457569999999999	T	0	-0.5553
26467484	T	C	K	E	rs182667271	1370	34	4	0	0	1	1	6.8411200	1.08151	0.699999988079071	0.300000011920928	0	0.699999988079071	0.428099999999999	0.77088	T	10	-0.3225	0.743519999999999	T	1.31	0.32734	L	0.703999999999999	0.51395	P	-0.579999999999999	0.20358	N	0.556	0.12037	T	.	.	.	.	.	0.739426	0.358119999999999	T	0	-0.5625
26467495	T	A	K	M	rs55758144	1366	34	4	0	0	1	-2	1.0659300	1.08151	0.970000028610229	0.0299999993294477	0	0.970000028610229	0.502299999999999	0.81213	D	10	-0.4138	0.71589	T	2.16	0.603809999999999	M	0.946999999999999	0.549769999999999	P	-1.62	0.614349999999999	N	0.0589999999999999	0.49663	T	.	.	.	.	.	0.900209999999999	0.653	D	0	-0.9397
26467501	C	T	G	D	rs138037294	1364	34	4	0	0	1	-2	3.8830900	1.02389	0.990000009536743	0.00999999977648258	0	0.990000009536743	0.4299	0.772059999999999	T	10	-0.406299999999999	0.71828	T	1.74	0.45129	L	0.482999999999999	0.39849	P	-0.43	0.276689999999999	N	0.382	0.201	T	0.193	0.10431	Q9HC10	G1364D	Gain of sheet (P = 0.1208)	0.866213	0.56644	D	1	0.3132
26468411	C	T	E	K	rs769620123	1363	33	4	0	0	1	1	3.9880500	0.993071	0.949999988079071	0.050000000745058	0	0.949999988079071	0.353499999999999	0.716809999999999	T	10	-0.4131	0.71611	T	1.175	0.2987	L	0.931	0.518989999999999	P	-1.37	0.33998	N	0.615999999999999	0.11371	T	.	.	.	.	.	0.753225	0.392079999999999	T	0	-0.9259
26468429	C	G	E	Q	.	1357	33	4	0	0	0	1	3.9880500	0.993071	0.879999995231628	0.11999999731779	0	0.879999995231628	0.5198	0.82057	D	10	-0.0661999999999999	0.80862	T	1.61	0.41143	L	0.241999999999999	0.51395	B	-1.22	0.30964	N	0.278	0.235699999999999	T	0.159	0.06282	Q9HC10	E1357Q	Loss of glycosylation at K1356 (P = 0.2695)	0.776822	0.478109999999999	T	0	-0.5788
26468429	C	T	E	K	rs779092014	1357	33	4	0	0	0	2	3.9880500	0.993071	0.889999985694885	0.109999999403953	0	0.889999985694885	0.4459	0.78215	T	10	-0.2584	0.76131	T	1.61	0.41143	L	0.241999999999999	0.40281	B	-1.62	0.389239999999999	N	0.366999999999999	0.16964	T	0.282999999999999	0.239499999999999	Q9HC10	E1357K	Gain of glycosylation at E1357 (P = 0.052)	0.849215	0.55722	T	0	-0.7080
26468435	C	T	E	K	rs183309645	1355	33	4	0	0	0	1	3.9880500	0.993071	0.879999995231628	0.11999999731779	0	0.879999995231628	0.321799999999999	0.690819999999999	T	10	-0.6891	0.6095	T	1.5	0.37844	L	0.22	0.302879999999999	B	-1.02	0.26843	N	0.51	0.110409999999999	T	.	.	.	.	.	0.922507999999999	0.729899999999999	D	0	-0.8850
26468452	G	A	S	F	rs375343015	1349	33	4	0	0	0	-3	3.0059200	1.15254	1	0	0	1	0.472999999999999	0.797529999999999	T	10	-0.856199999999999	0.51534	T	0.80500000000000005	0.20218	L	0.0129999999999999	0.27266	B	-2.84	0.598729999999999	D	0.016	0.60972	D	.	.	.	.	.	0.913609	0.703019999999999	D	0	-0.9661
26468462	G	C	Q	E	rs764606007	1346	33	4	0	0	0	2	6.7380000	1.15254	0.589999973773956	0.409999996423721	0	0.589999973773956	0.393199999999999	0.7467	T	10	-0.385	0.72497	T	1.61	0.41143	L	0.348999999999999	0.33622	B	-0.76	0.24898	N	0.963999999999999	0.0252199999999999	T	.	.	.	.	.	0.856613999999999	0.55578	D	0	-0.9962
26468462	G	T	Q	K	rs764606007	1346	33	4	0	0	0	1	6.7380000	1.15254	0.579999983310699	0.419999986886978	0	0.579999983310699	0.4434	0.78063	T	10	-0.2446	0.76505	T	1.2050000000000001	0.303889999999999	L	0.92	0.51019	P	-0.67	0.19297	N	0.894	0.03099	T	0.454	0.51761	Q9HC10	Q1346K	Gain of relative solvent accessibility (P = 0.0479)	0.867612999999999	0.581439999999999	D	0	-0.7414
26468467	C	T	R	Q	rs765756263	1344	33	4	0	0	0	1	2.1220100	0.993071	0.939999997615814	0.0599999986588954	0	0.939999997615814	0.335299999999999	0.70223	T	10	-0.531299999999999	0.674919999999999	T	1.7	0.438249999999999	L	0.443	0.37512	B	-1.46	0.35792	N	0.43	0.185599999999999	T	0.348999999999999	0.345849999999999	Q9HC10	R1344Q	Loss of MoRF binding (P = 0.052)	0.878912	0.59457	D	0	-0.8315
26470595	C	T	E	K	rs1229086311	1341	32	0	0	0	0	1	6.0857600	0.994354	0.319999992847442	0.680000007152557	1	0.680000007152557	0.4364	0.77625	T	10	-0.3934	0.722339999999999	T	1.1200000000000001	0.28775	L	0.141999999999999	0.30359	B	-0.579999999999999	0.23808	N	0.3	0.20357	T	0.453	0.515979999999999	Q9HC10	E1341K	Loss of loop (P = 0.0235)	0.963304	0.87634	D	1	0.8068
26470597	T	G	K	T	rs759084466	1340	32	0	0	0	0	-1	1.9507200	1.13049	0.9200000166893	0.0799999982118606	0	0.9200000166893	0.371099999999999	0.73031	T	10	-0.5862	0.653719999999999	T	1.53	0.388	L	0.03	0.260809999999999	B	-1.29	0.351939999999999	N	0.242999999999999	0.24193	T	0.433	0.483219999999999	Q9HC10	K1340T	Loss of MoRF binding (P = 0.0442)	0.893711	0.70062	D	0	-0.8724
26470606	T	A	D	V	rs1333360471	1337	32	0	0	0	0	-4	6.0857600	1.13049	0.370000004768371	0.629999995231628	1	0.629999995231628	0.4526	0.78615	T	10	-0.1575	0.78732	T	1.355	0.33814	L	0.951999999999999	0.541359999999999	P	-3.07	0.666649999999999	D	0.016	0.616419999999999	D	0.363999999999999	0.37024	Q9HC10	D1337V	Gain of methylation at K1340 (P = 0.1786)	0.974701999999999	0.91539	D	0	-0.8927
26470632	C	A	W	C	.	1328	32	0	0	0	0	-3	7.7397800	0.994354	0.150000005960464	0.850000023841857	1	0.850000023841857	0.932	0.97757	D	10	1.0539	0.98202	D	3.02	0.86243	M	1	0.905839999999999	D	-12.02	0.99694	D	0	0.928239999999999	D	0.443	0.49961	Q9HC10	W1328C	Loss of helix (P = 0.2022)	0.982402	0.94055	D	0	-0.3241
26470637	C	G	D	H	rs764036733	1327	32	0	0	0	0	-2	7.7397800	0.994354	0.129999995231628	0.870000004768371	1	0.870000004768371	0.864399999999999	0.95489	D	10	0.885499999999999	0.95476	D	3.02	0.86243	M	0.993999999999999	0.779129999999999	D	-6.32	0.913529999999999	D	1E-3	0.833509999999999	D	0.456	0.52088	Q9HC10	D1327H	Loss of phosphorylation at S1330 (P = 0.1971)	0.975068999999999	0.911649999999999	D	0	-0.3114
26470637	C	T	D	N	rs764036733	1327	32	0	0	0	0	1	7.7397800	0.994354	0.100000001490116	0.899999976158142	1	0.899999976158142	0.839799999999999	0.94645	D	10	0.821799999999999	0.94679	D	3.02	0.86243	M	0.957999999999999	0.6407	D	-4.54	0.791429999999999	D	0.005	0.794019999999999	D	0.420999999999999	0.463509999999999	Q9HC10	D1327N	Loss of ubiquitination at K1331 (P = 0.1741)	0.981002	0.934559999999999	D	1	0.1712
26470643	T	A	M	L	rs139231840	1325	32	0	0	0	0	2	1.7853200	1.13049	0.889999985694885	0.109999999403953	0	0.889999985694885	0.345899999999999	0.710829999999999	T	10	-0.6078	0.64495	T	1.5	0.37844	L	0	0.02946	B	-0.89	0.24026	N	0.311	0.19782	T	.	.	.	.	.	0.821517999999999	0.534479999999999	T	0	-0.0152
26470647	C	G	E	D	rs757041871	1323	32	3	0	0	0	1	0.6275120	0.994354	0.990000009536743	0.00999999977648258	0	0.990000009536743	0.548799999999999	0.834509999999999	D	10	-0.0293	0.81645	T	2.0699999999999998	0.568289999999999	M	0.992999999999999	0.65571	D	-1.68	0.40082	N	0.173999999999999	0.387419999999999	T	0.124	0.03015	Q9HC10	E1323D	Loss of MoRF binding (P = 0.2717)	0.832416999999999	0.50212	T	0	-0.0152
26470649	C	T	E	K	rs546115388	1323	32	3	0	0	0	1	7.7397800	0.994354	0.469999998807907	0.52999997138977	1	0.52999997138977	0.595199999999999	0.855519999999999	D	10	0.0918999999999999	0.84025	D	1.56	0.394899999999999	L	0.996	0.68779	D	-2.52	0.55339	D	0.18	0.30534	T	0.351999999999999	0.35071	Q9HC10	E1323K	Gain of MoRF binding (P = 0.0435)	0.979882	0.933139999999999	D	1	0.2900
26470650	G	C	D	E	rs80356576	1322	32	3	0	0	0	1	-0.3648980	-0.45774	1	0	0	1	0.4662	0.793889999999999	T	10	0.0373	0.82996	D	1.28	0.32218	L	0.995	0.674869999999999	D	-1.49	0.45404	N	0.281	0.21612	T	.	.	.	.	.	0.839616	0.54342	T	1	0.0438
26470652	C	G	D	H	rs1416466786	1322	32	3	0	0	0	-2	7.7397800	0.994354	0.449999988079071	0.550000011920929	1	0.550000011920929	0.733299999999999	0.9088	D	10	0.532	0.9099	D	2.6949999999999998	0.78878	M	1	0.905839999999999	D	-3.58	0.71882	D	0.004	0.76473	D	0.140999999999999	0.04458	Q9HC10	D1322H	Gain of MoRF binding (P = 0.2375)	0.953204999999999	0.84101	D	0	-0.0443
26470655	G	A	P	S	rs755265887	1321	32	3	0	0	0	-1	2.1161300	1.17587	0.980000019073486	0.0199999995529651	0	0.980000019073486	0.3244	0.693069999999999	T	10	-0.6168	0.641209999999999	T	0.93500000000000005	0.235949999999999	L	0.22	0.302879999999999	B	-1.02	0.26843	N	0.345999999999999	0.204859999999999	T	0.189	0.09901	Q9HC10	P1321S	Loss of loop (P = 0.1242)	0.936906	0.76326	D	1	0.0997
26470655	G	C	P	A	rs755265887	1321	32	3	0	0	0	-1	2.1161300	1.17587	0.980000019073486	0.0199999995529651	0	0.980000019073486	0.4365	0.776309999999999	T	10	-0.356499999999999	0.733659999999999	T	2.46	0.714629999999999	M	0.104	0.259409999999999	B	-1.9	0.44284	N	0.266	0.255139999999999	T	0.232	0.15997	Q9HC10	P1321A	Loss of stability (P = 0.1101)	0.869313	0.573259999999999	D	1	0.1565
26470671	C	G	E	D	rs1461302980	1315	32	3	0	0	1	1	-0.0340945	0.994354	1	0	0	1	0.502499999999999	0.81222	D	10	-0.2295	0.769	T	1.5	0.37844	L	0.993999999999999	0.66517	D	-0.33	0.12472	N	0.267	0.22561	T	0.151	0.05437	Q9HC10	E1315D	Loss of methylation at K1310 (P = 0.3243)	0.735226	0.37284	T	1	0.7444
26470684	C	T	G	D	rs774042072	1311	32	3	0	0	1	-2	4.5971500	0.994354	0.9200000166893	0.0799999982118606	0	0.9200000166893	0.4098	0.758519999999999	T	10	-0.5207	0.67888	T	1.7350000000000001	0.448919999999999	L	0.006	0.141839999999999	B	-1.82	0.42763	N	0.475999999999999	0.12211	T	0.215	0.13491	Q9HC10	G1311D	Gain of solvent accessibility (P = 0.1683)	0.882812	0.606639999999999	D	1	0.4735
26470690	T	A	K	M	rs1291297360	1309	32	3	0	0	1	-2	7.9051800	1.13049	0.5	0.5	0	0.5	0.659599999999999	0.881709999999999	D	10	0.3377	0.88148	D	2.0150000000000001	0.550329999999999	M	0.999	0.779129999999999	D	-2.67	0.63207	D	0.0259999999999999	0.616419999999999	D	0.361999999999999	0.366979999999999	Q9HC10	K1309M	Loss of ubiquitination at K1309 (P = 0.0283)	0.905309	0.666399999999999	D	1	0.2153
26470692	C	G	K	N	rs759041936	1308	32	3	0	0	1	0	0.9583150	-0.276228	1	0	0	1	0.3729	0.73167	T	10	-0.6326	0.6346	T	2.14	0.59869	M	0.003	0.342399999999999	B	-2.38	0.567869999999999	N	0.0909999999999999	0.4011	T	0.317	0.29408	Q9HC10	K1308N	Gain of relative solvent accessibility (P = 0.1571)	0.875411999999999	0.61165	D	1	0.5722
26470698	C	A	K	N	.	1306	32	3	0	0	1	0	2.2815300	0.0867953	1	0	0	1	0.449799999999999	0.78449	T	10	-0.2872	0.75343	T	1.845	0.486779999999999	L	0.0259999999999999	0.33731	B	-2.25	0.503369999999999	N	0.107	0.410739999999999	T	0.281999999999999	0.23791	Q9HC10	K1306N	Loss of MoRF binding (P = 0.1416)	0.825817	0.488599999999999	T	1	0.5701
26470699	T	G	K	T	rs62641623	1306	32	3	0	0	1	-1	6.0857600	1.08511	0.699999988079071	0.300000011920928	0	0.699999988079071	0.403399999999999	0.75402	T	10	-0.5046	0.68483	T	1.845	0.486779999999999	L	0.0259999999999999	0.24389	B	-1.91	0.47852	N	0.117999999999999	0.363649999999999	T	.	.	.	.	.	0.770023	0.47426	T	1	0.9050
26470709	T	C	K	E	rs1427804724	1303	32	3	0	0	1	1	3.2739400	1.13049	0.990000009536743	0.00999999977648258	0	0.990000009536743	0.3521	0.715729999999999	T	10	-0.6742	0.61638	T	1.5	0.37844	L	1E-3	0.0747099999999999	B	-1.67	0.412389999999999	N	0.838999999999999	0.08217	T	0.28	0.234729999999999	Q9HC10	K1303E	Loss of glycosylation at K1303 (P = 0.121)	0.518548	0.31835	T	1	0.4183
26470712	C	T	E	K	rs1166504509	1302	32	3	0	0	1	1	4.4317500	0.994354	0.949999988079071	0.050000000745058	0	0.949999988079071	0.3714	0.73053	T	10	-0.4293	0.710899999999999	T	0.78500000000000003	0.19527	N	0.877	0.482229999999999	P	-0.47	0.15178	N	0.787	0.05901	T	.	.	.	.	.	0.643236	0.493879999999999	T	1	0.2301
26470714	T	C	E	G	rs753785118	1301	32	3	0	0	1	-3	4.9279500	1.13049	0.879999995231628	0.11999999731779	0	0.879999995231628	0.3143	0.684239999999999	T	10	-0.222	0.77098	T	1.67	0.42885	L	0.799	0.4491	P	-1.53	0.37178	N	0.375	0.16328	T	0.24	0.1721	Q9HC10	E1301G	Loss of methylation at K1305 (P = 0.0827)	0.663533999999999	0.31362	T	1	0.2673
26471122	A	G	V	A	rs397517946	1298	31	0	0	0	0	0	7.9051800	1.312	0.0599999986588954	0.939999997615814	1	0.939999997615814	0.3483	0.712729999999999	T	10	-0.5704	0.659989999999999	T	1.67	0.42885	L	0.006	0.28827	B	-1.23	0.311699999999999	N	0.687	0.0893	T	0.136	0.0400399999999999	Q9HC10	V1298A	Gain of helix (P = 0.1736)	0.788521	0.475229999999999	T	1	0.5674
26471123	C	T	V	M	rs373388294	1298	31	0	0	0	0	1	1.6199200	0.994354	0.889999985694885	0.109999999403953	0	0.889999985694885	0.3956	0.748439999999999	T	10	-0.4556	0.702139999999999	T	0.86499999999999999	0.214129999999999	L	0.068	0.24734	B	-0.31	0.14978	N	0.315	0.194209999999999	T	.	.	.	.	.	0.864412999999999	0.595509999999999	D	1	0.5701
26471128	A	C	V	G	.	1296	31	0	0	0	0	-4	4.9279500	1.312	0.349999994039535	0.649999976158142	1	0.649999976158142	0.427599999999999	0.770549999999999	T	10	-0.3003	0.74977	T	1.75	0.454419999999999	L	0.808	0.45299	P	-1.69	0.402739999999999	N	0.291999999999999	0.20877	T	0.245	0.17976	Q9HC10	V1296G	Loss of helix (P = 0.1706)	0.774522999999999	0.468399999999999	T	1	0.3511
26471131	T	A	K	M	rs1249833817	1295	31	0	0	0	0	-2	5.0933500	1.13049	0.46000000834465	0.540000021457672	1	0.540000021457672	0.532699999999999	0.826799999999999	D	10	-0.0274	0.81686	T	1.7	0.438249999999999	L	0.302999999999999	0.562019999999999	B	-2.50999999999999	0.545459999999999	D	0.0449999999999999	0.50514	D	0.461	0.52902	Q9HC10	K1295M	Loss of methylation at K1295 (P = 0.0043)	0.929907	0.752809999999999	D	1	0.4469
26471132	T	G	K	Q	rs1465239468	1295	31	0	0	0	0	1	6.7473700	1.13049	0.400000005960464	0.600000023841857	1	0.600000023841857	0.454	0.786969999999999	T	10	-0.2514	0.76321	T	2.0499999999999998	0.56469	M	0.302999999999999	0.48942	B	-1.42	0.34992	N	0.217	0.2821	T	0.465	0.53552	Q9HC10	K1295Q	Loss of methylation at K1295 (P = 0.0043)	0.938405999999999	0.77964	D	1	0.5474
26471149	G	A	T	I	rs727504839	1289	31	0	0	0	0	-1	0.1313070	1.17587	0.959999978542327	0.0399999991059303	0	0.959999978542327	0.2943	0.66583	T	10	-0.601299999999999	0.64763	T	0.97	0.24054	L	0.012	0.25584	B	-1.79	0.45949	N	0.315	0.2821	T	0.22	0.142169999999999	Q9HC10	T1289I	Loss of glycosylation at T1289 (P = 0.1062)	0.927306999999999	0.732149999999999	D	1	0.0216
26472520	G	A	A	V	rs200476647	1288	30	0	0	0	0	0	7.0197200	1.14641	0.200000002980232	0.800000011920929	1	0.800000011920929	0.455199999999999	0.787669999999999	T	10	-0.309199999999999	0.747269999999999	T	1.75	0.454419999999999	L	0.016	0.17332	B	-1.19	0.32185	N	0.461	0.28032	T	.	.	.	.	.	0.957953999999999	0.84623	D	1	0.0236
26472521	C	A	A	S	rs747407421	1288	30	0	0	0	0	1	3.2106700	0.980819	0.790000021457672	0.209999993443489	0	0.790000021457672	0.3159	0.68566	T	10	-0.547	0.669	T	1.0549999999999999	0.26876	L	0.007	0.141839999999999	B	-0.82	0.22508	N	0.517	0.13752	T	0.168	0.0729699999999999	Q9HC10	A1288S	Gain of MoRF binding (P = 0.1766)	0.894110999999999	0.64163	D	0	-0.1331
26472521	C	T	A	T	rs747407421	1288	30	0	0	0	0	0	3.2106700	0.980819	0.829999983310699	0.170000001788139	0	0.829999983310699	0.3839	0.739879999999999	T	10	-0.3049	0.74848	T	1.75	0.454419999999999	L	0.384	0.34453	B	-0.84	0.22944	N	0.495	0.12776	T	0.186	0.09511	Q9HC10	A1288T	Gain of MoRF binding (P = 0.2109)	0.897209999999999	0.64861	D	0	-0.6595
26472544	A	C	L	R	rs1252798441	1280	30	0	0	0	0	-3	6.3848800	1.312	0.239999994635581	0.759999990463256	1	0.759999990463256	0.4559	0.78808	T	10	-0.2833	0.754499999999999	T	0.69499999999999995	0.17993	N	0.779	0.51395	P	-0.99	0.29114	N	0.49	0.175309999999999	T	0.351999999999999	0.35071	Q9HC10	L1280R	Gain of phosphorylation at T1282 (P = 0.0673)	0.916108	0.70203	D	1	0.5739
26472550	T	C	K	R	rs1423388526	1278	30	0	0	0	0	2	0.1634250	1.09121	0.959999978542327	0.0399999991059303	0	0.959999978542327	0.344499999999999	0.70972	T	10	-0.659499999999999	0.622979999999999	T	0.42499999999999999	0.12573	N	0	0.129959999999999	B	-0.95	0.26422	N	0.323	0.18959	T	0.347999999999999	0.344229999999999	Q9HC10	K1278R	Loss of disorder (P = 0.2852)	0.782522	0.421559999999999	T	1	0.3016
26472581	C	G	V	L	rs769417135	1268	30	0	0	0	0	1	1.5600800	0.980819	0.819999992847442	0.180000007152557	0	0.819999992847442	0.4082	0.75741	T	10	-0.4622	0.69994	T	0.97499999999999998	0.24501	L	1E-3	0.13644	B	-1.2	0.305549999999999	N	0.783	0.0624499999999999	T	0.317	0.29408	Q9HC10	V1268L	Loss of disorder (P = 0.2078)	0.89671	0.68017	D	1	0.3610
26472583	A	C	V	G	.	1267	30	0	0	0	0	-4	8.2894100	1.312	0.140000000596046	0.860000014305114	1	0.860000014305114	0.4071	0.75663	T	10	-0.3648	0.731199999999999	T	0.55000000000000004	0.14455	N	0	0.37095	B	-1.79	0.5342	N	0.371	0.16619	T	0.434	0.48486	Q9HC10	V1267G	Loss of glycosylation at T1270 (P = 0.0924)	0.723527999999999	0.39255	T	1	0.4028
26472584	C	T	V	I	rs773273385	1267	30	0	0	0	0	3	2.1949200	0.980819	0.839999973773956	0.159999996423721	0	0.839999973773956	0.1885	0.539449999999999	T	10	-0.9139	0.46364	T	-0.42499999999999999	0.02884	N	0	0.02946	B	-0.3	0.11913	N	0.847999999999999	0.0659799999999999	T	0.315	0.29085	Q9HC10	V1267I	Loss of glycosylation at T1270 (P = 0.1396)	0.785621	0.47137	T	1	0.3448
26472592	G	A	T	I	rs145866262	1264	30	0	0	0	0	-1	4.6073200	1.14641	0.740000009536743	0.259999990463256	0	0.740000009536743	0.4309	0.77271	T	9	-0.3336	0.74029	T	0.55000000000000004	0.14455	N	0.0129999999999999	0.27759	B	-1.63	0.391189999999999	N	0.139	0.352049999999999	T	.	.	.	.	.	0.794020999999999	0.435939999999999	T	1	0.3448
26472597	G	T	H	Q	.	1262	30	0	0	0	0	1	3.4646100	1.14641	0.930000007152557	0.0700000002980232	0	0.930000007152557	0.270299999999999	0.64193	T	9	-0.793599999999999	0.5552	T	0.55000000000000004	0.14455	N	0.0219999999999999	0.186769999999999	B	-0.22	0.1048	N	0.614999999999999	0.07766	T	0.282999999999999	0.239499999999999	Q9HC10	H1262Q	Gain of MoRF binding (P = 0.0995)	0.521348	0.172279999999999	T	1	0.1857
26472599	G	T	H	N	rs759422139	1262	30	0	0	0	0	0	2.8297600	1.14641	0.980000019073486	0.0199999995529651	0	0.980000019073486	0.2549	0.625179999999999	T	9	-0.8558	0.51563	T	0.55000000000000004	0.14455	N	0.00899999999999999	0.15093	B	-0.12	0.08809	N	0.512	0.11078	T	0.286999999999999	0.2459	Q9HC10	H1262N	Loss of stability (P = 0.1529)	0.687730999999999	0.301669999999999	T	1	0.2371
26472605	A	C	S	A	rs764187598	1260	30	0	0	0	0	1	1.6870500	1.312	0.850000023841857	0.150000005960464	0	0.850000023841857	0.303999999999999	0.674919999999999	T	9	-0.810599999999999	0.545139999999999	T	0.55000000000000004	0.14455	N	0	0.13644	B	-0.56	0.170029999999999	N	0.77	0.0484199999999999	T	0.407999999999999	0.44217	Q9HC10	S1260A	Loss of phosphorylation at T1264 (P = 0.1109)	0.516047999999999	0.16641	T	1	0.1857
26472607	G	A	S	F	rs1296758252	1259	30	0	0	0	0	-3	4.4803500	1.14641	0.709999978542327	0.289999991655349	0	0.709999978542327	0.3173	0.68691	T	9	-0.823699999999999	0.53702	T	0	0.0653799999999999	N	0	0.129959999999999	B	-2	0.461459999999999	N	0.0369999999999999	0.520599999999999	D	0.416999999999999	0.45695	Q9HC10	S1259F	Loss of MoRF binding (P = 0.0865)	0.651335	0.26216	T	1	0.1028
26472619	C	A	C	F	rs761784960	1255	30	0	0	0	0	-3	3.8455100	0.980819	0.660000026226043	0.340000003576278	0	0.660000026226043	0.2655	0.636839999999999	T	9	-0.7426	0.583189999999999	T	0.55000000000000004	0.14455	N	0.0109999999999999	0.179889999999999	B	-1.42	0.34992	N	0.065	0.447019999999999	T	0.288999999999999	0.24911	Q9HC10	C1255F	Gain of MoRF binding (P = 0.0822)	0.70223	0.31206	T	1	0.2925
26472623	G	T	L	M	rs765242160	1254	30	0	0	0	0	2	4.9882300	1.14641	0.600000023841857	0.400000005960464	0	0.600000023841857	0.2897	0.661429999999999	T	9	-0.6068	0.64536	T	0.55000000000000004	0.14455	N	0.008	0.237279999999999	B	-0.24	0.293229999999999	N	0.214	0.263859999999999	T	0.352999999999999	0.352329999999999	Q9HC10	L1254M	Gain of loop (P = 0.0166)	0.651035	0.26183	T	1	0.2203
26472634	C	T	R	H	rs755411269	1250	30	0	0	0	0	0	2.8297600	-0.288709	1	0	0	1	0.279	0.650889999999999	T	9	-0.887599999999999	0.491379999999999	T	0	0.0653799999999999	N	0	0.09854	B	0.13	0.05503	N	0.578999999999999	0.08991	T	0.454	0.51761	Q9HC10	R1250H	Gain of loop (P = 0.0312)	0.660233999999999	0.26965	T	1	0.2456
26472635	G	A	R	C	rs780704826	1250	30	0	0	0	0	-4	1.1791700	0.0976693	0.949999988079071	0.050000000745058	0	0.949999988079071	0.317199999999999	0.686819999999999	T	9	-0.4631	0.69964	T	0	0.0653799999999999	N	0.430999999999999	0.51285	B	-1.57	0.37955	N	0.19	0.29153	T	0.525	0.629539999999999	Q9HC10	R1250C	Loss of helix (P = 0.0237)	0.836416	0.50788	T	1	0.1490
26472637	C	G	R	P	rs200312028	1249	30	0	0	0	0	-2	0.5443310	-0.288709	0.970000028610229	0.0299999993294477	0	0.970000028610229	0.347999999999999	0.712489999999999	T	9	-0.7346	0.5873	T	0.69499999999999995	0.17993	N	0	0.28858	B	0	0.07008	N	0.323	0.19016	T	.	.	.	.	.	0.714628999999999	0.33571	T	0	-0.0392
26472637	C	T	R	Q	rs200312028	1249	30	0	0	0	0	1	0.5443310	-0.288709	1	0	0	1	0.279	0.650889999999999	T	9	-0.9052	0.474239999999999	T	0.69499999999999995	0.17993	N	0	0.11197	B	0.41	0.03407	N	0.617999999999999	0.07716	T	.	.	.	.	.	0.680831999999999	0.294379999999999	T	0	-0.0317
26472638	G	A	R	W	rs778205630	1249	30	0	0	0	0	-4	0.6712990	1.14641	0.829999983310699	0.170000001788139	0	0.829999983310699	0.344899999999999	0.71004	T	9	-0.5766	0.657519999999999	T	0.69499999999999995	0.17993	N	0	0.09854	B	-1.95	0.45222	N	0.035	0.530719999999999	D	0.52	0.62204	Q9HC10	R1249W	Loss of disorder (P = 0.0153)	0.762924	0.39623	T	1	0.0537
26472640	A	G	L	P	rs1465185759	1248	30	0	0	0	0	-3	1.5600800	1.312	0.850000023841857	0.150000005960464	0	0.850000023841857	0.2474	0.61658	T	9	-0.930799999999999	0.440209999999999	T	0.69499999999999995	0.17993	N	0	0.0747099999999999	B	-0.33	0.12472	N	0.168	0.30631	T	0.66	0.79783	Q9HC10	L1248P	Loss of helix (P = 0.0123)	0.532447	0.18203	T	1	0.0841
26473138	T	G	T	P	.	1243	29	0	0	0	0	-2	2.4488600	1.09121	0.839999973773956	0.159999996423721	0	0.839999973773956	0.4363	0.776179999999999	T	10	-0.571999999999999	0.659349999999999	T	0.89500000000000002	0.22405	L	0.337	0.37661	B	-1.64	0.393139999999999	N	0.268	0.22828	T	0.451	0.51271	Q9HC10	T1243P	Loss of MoRF binding (P = 0.0793)	0.574841999999999	0.20648	T	1	0.0989
26473152	G	A	A	V	rs767943975	1238	29	0	5	0	0	0	4.3533900	1.14641	0.709999978542327	0.289999991655349	0	0.709999978542327	0.387	0.74217	T	10	-0.4657	0.698749999999999	T	0.80500000000000005	0.20218	L	0.003	0.202419999999999	B	-1.69	0.50502	N	0.174999999999999	0.33442	T	0.265	0.210939999999999	Q9HC10	A1238V	Gain of MoRF binding (P = 0.1055)	0.869313	0.573259999999999	D	1	0.2370
26473153	C	T	A	T	rs753080614	1238	29	0	5	0	0	0	1.8140200	0.980819	0.819999992847442	0.180000007152557	0	0.819999992847442	0.1075	0.39051	T	10	-0.9555	0.40006	T	0.46	0.129509999999999	N	1E-3	0.11197	B	-1.2	0.319809999999999	N	0.367999999999999	0.19073	T	0.315	0.29085	Q9HC10	A1238T	Gain of disorder (P = 0.0618)	0.825917	0.48908	T	1	0.2021
26473159	G	A	R	C	rs199904558	1236	29	0	5	0	0	-4	0.1634250	1.14641	0.699999988079071	0.300000011920928	0	0.699999988079071	0.497099999999999	0.80961	T	10	-0.0524	0.811549999999999	T	0.55000000000000004	0.14455	N	0.940999999999999	0.674869999999999	P	-3.9	0.729319999999999	D	0.0129999999999999	0.63109	D	.	.	.	.	.	0.906409	0.670209999999999	D	1	0.1775
26473159	G	C	R	G	rs199904558	1236	29	0	5	0	0	-3	0.1634250	1.14641	0.77999997138977	0.219999998807907	0	0.77999997138977	0.3916	0.745539999999999	T	10	-0.263	0.760059999999999	T	0.55000000000000004	0.14455	N	0.035	0.332739999999999	B	-2.81	0.59389	D	0.193	0.32461	T	.	.	.	.	.	0.920008	0.71084	D	1	0.1756
26473160	G	T	D	E	.	1235	29	0	5	0	0	1	0.0364567	1.14641	0.9200000166893	0.0799999982118606	0	0.9200000166893	0.259799999999999	0.63066	T	10	-0.6834	0.612149999999999	T	1.04	0.26193	L	1E-3	0.21875	B	-0.42	0.18042	N	0.704999999999999	0.0562199999999999	T	0.290999999999999	0.252309999999999	Q9HC10	D1235E	Loss of phosphorylation at Y1231 (P = 0.2018)	0.679031999999999	0.29365	T	1	0.2566
26473162	C	T	D	N	.	1235	29	0	5	0	0	1	2.5758300	0.980819	0.829999983310699	0.170000001788139	0	0.829999983310699	0.3638	0.724759999999999	T	10	-0.351999999999999	0.734949999999999	T	0.69499999999999995	0.17993	N	2E-3	0.17332	B	-1.79	0.43906	N	0.138	0.34359	T	0.308	0.279559999999999	Q9HC10	D1235N	Loss of phosphorylation at S1237 (P = 0.1305)	0.913209	0.698949999999999	D	1	0.3552
26473164	G	A	P	L	rs746790245	1234	29	0	5	0	0	-3	5.4961000	1.14641	0.409999996423721	0.589999973773956	1	0.589999973773956	0.4259	0.769429999999999	T	10	-0.2467	0.76448	T	1.04	0.26193	L	0.834999999999999	0.46254	P	-1.67	0.55501	N	0.401	0.28958	T	0.383	0.40121	Q9HC10	P1234L	Gain of MoRF binding (P = 0.0432)	0.967303	0.894909999999999	D	1	0.5825
26473168	G	A	P	S	rs768506241	1233	29	0	5	0	0	-1	1.5600800	1.14641	0.910000026226043	0.0900000035762786	0	0.910000026226043	0.560699999999999	0.84008	D	10	0.0483	0.83208	D	0.97499999999999998	0.24501	L	0.716999999999999	0.499199999999999	P	-2.36	0.686509999999999	N	0.161	0.32568	T	0.426999999999999	0.47336	Q9HC10	P1233S	Gain of loop (P = 0.024)	0.887110999999999	0.61484	D	1	0.5493
26473170	C	T	R	Q	rs371588016	1232	29	0	5	0	0	1	1.1791700	0.980819	0.769999980926513	0.230000004172325	0	0.769999980926513	0.407899999999999	0.757199999999999	T	10	-0.152299999999999	0.788599999999999	T	0.97499999999999998	0.24501	L	0.995	0.674869999999999	D	-1.4	0.345959999999999	N	0.192	0.282999999999999	T	.	.	.	.	.	0.986200999999999	0.953169999999999	D	1	0.5465
26473171	G	A	R	W	rs749458515	1232	29	0	5	0	0	-4	1.1791700	0.152866	0.889999985694885	0.109999999403953	0	0.889999985694885	0.555899999999999	0.837849999999999	D	10	0.270399999999999	0.87077	D	0.97499999999999998	0.24501	L	1	0.905839999999999	D	-4.13999999999999	0.76254	D	0.008	0.76473	D	.	.	.	.	.	0.989863999999999	0.967729999999999	D	1	0.5731
26473182	C	T	R	H	rs553313212	1228	29	0	5	0	0	0	0.5443310	0.980819	0.699999988079071	0.300000011920928	0	0.699999988079071	0.0785	0.312539999999999	T	10	-1.1045	0.03588	T	0.97499999999999998	0.24501	L	0.980999999999999	0.732199999999999	D	-3.2	0.6471	D	0.01	0.66756	D	0.437	0.48979	Q9HC10	R1228H	Gain of phosphorylation at Y1231 (P = 0.125)	0.961404	0.85511	D	1	0.5293
26473183	G	A	R	C	rs774452184	1228	29	0	5	0	0	-4	1.5600800	1.14641	0.680000007152557	0.319999992847442	0	0.680000007152557	0.2399	0.607739999999999	T	10	-0.7405	0.584269999999999	T	0.97499999999999998	0.24501	L	0.998	0.905839999999999	D	-5.74	0.87687	D	1E-3	0.833509999999999	D	0.525	0.629539999999999	Q9HC10	R1228C	Loss of phosphorylation at S1225 (P = 0.1087)	0.988801	0.96179	D	1	0.5755
26473185	C	G	R	P	rs759559737	1227	29	0	5	0	0	-2	3.3376400	0.980819	0.629999995231628	0.370000004768371	0	0.629999995231628	0.0961999999999999	0.36212	T	10	-1.06509999999999	0.10526	T	1.1000000000000001	0.28011	L	1	0.905839999999999	D	-3.66	0.70067	D	0.173999999999999	0.300449999999999	T	0.623	0.757929999999999	Q9HC10	R1227P	Loss of helix (P = 0.1299)	0.966303	0.880939999999999	D	1	0.5479
26473185	C	T	R	Q	rs759559737	1227	29	0	5	0	0	1	3.3376400	0.980819	0.759999990463256	0.239999994635581	0	0.759999990463256	0.0735999999999999	0.297389999999999	T	10	-1.0821	0.0694599999999999	T	1.1000000000000001	0.28011	L	1	0.905839999999999	D	-1.42	0.35991	N	0.35	0.174779999999999	T	0.539	0.65005	Q9HC10	R1227Q	Loss of disorder (P = 0.1572)	0.971802999999999	0.899989999999999	D	1	0.2382
26473188	A	G	L	P	rs764493097	1226	29	0	5	0	0	-3	7.2736600	1.312	0.0399999991059303	0.959999978542327	1	0.959999978542327	0.1178	0.414289999999999	T	10	-0.950699999999999	0.408509999999999	T	1.1000000000000001	0.28011	L	1	0.905839999999999	D	-6.01	0.899469999999999	D	1E-3	0.833509999999999	D	.	.	.	.	.	0.950805	0.811969999999999	D	1	0.6420
26473198	C	T	V	I	rs571712315	1223	29	0	5	0	0	3	3.3376400	0.980819	0.810000002384185	0.189999997615814	0	0.810000002384185	0.0344	0.14813	T	10	-1.0989	0.04227	T	1.1000000000000001	0.28011	L	0.916	0.506719999999999	P	0.14	0.05405	N	0.952999999999999	0.03241	T	0.407999999999999	0.44217	Q9HC10	V1223I	Gain of sheet (P = 0.1945)	0.945705	0.79334	D	1	0.4932
26473200	G	C	A	G	rs1428857692	1222	29	0	5	0	0	0	8.0354700	1.14641	0.0700000002980232	0.930000007152557	1	0.930000007152557	0.191599999999999	0.544039999999999	T	10	-0.856099999999999	0.51541	T	0.89500000000000002	0.22405	L	0.913	0.504739999999999	P	-2.71	0.57762	D	1E-3	0.833509999999999	D	0.423999999999999	0.46843	Q9HC10	A1222G	Gain of disorder (P = 0.1725)	0.952304999999999	0.83996	D	1	0.5749
26473202	A	C	H	Q	rs764819016	1221	29	0	5	0	0	1	-1.3602000	-0.675087	0.980000019073486	0.0199999995529651	0	0.980000019073486	0.664	0.88336	D	10	0.1641	0.852979999999999	D	2.9649999999999999	0.851979999999999	M	0.996	0.905839999999999	D	-7.01	0.94537	D	0.005	0.7415	D	0.639	0.775689999999999	Q9HC10	H1221Q	Loss of sheet (P = 0.1907)	0.834017	0.527229999999999	T	1	0.4417
26473202	A	C	H	Q	rs764819016	1221	29	0	5	0	0	1	-1.3602000	-0.675087	0.980000019073486	0.0199999995529651	0	0.980000019073486	0.664	0.88336	D	10	0.1641	0.852979999999999	D	2.9649999999999999	0.851979999999999	M	0.996	0.905839999999999	D	-7.01	0.94537	D	0.005	0.7415	D	0.639	0.775689999999999	Q9HC10	H1221Q	Loss of sheet (P = 0.1907)	0.834017	0.527229999999999	T	1	0.5688
26473203	T	C	H	R	.	1221	29	0	5	0	0	0	4.9882300	1.09121	0.569999992847442	0.430000007152557	0	0.569999992847442	0.7173	0.903009999999999	D	10	0.387	0.889009999999999	D	2.9649999999999999	0.851979999999999	M	0.996	0.905839999999999	D	-7.14	0.948139999999999	D	0.005	0.7415	D	0.701999999999999	0.83862	Q9HC10	H1221R	Loss of sheet (P = 0.1907)	0.922507999999999	0.73262	D	1	0.5280
26473206	G	A	S	F	rs757887566	1220	29	0	5	0	0	-3	7.9085000	1.14641	0.050000000745058	0.949999988079071	1	0.949999988079071	0.0999	0.37162	T	10	-1.0294	0.20649	T	1.9350000000000001	0.51832	L	0.992999999999999	0.732199999999999	D	-3.84	0.733779999999999	D	1E-3	0.833509999999999	D	0.498	0.58821	Q9HC10	S1220F	Loss of phosphorylation at S1220 (P = 0.1447)	0.957903999999999	0.89563	D	1	0.4875
26473210	C	T	G	S	rs1273916972	1219	29	0	5	0	0	-1	6.0039800	0.980819	0.379999995231628	0.620000004768371	1	0.620000004768371	0.942999999999999	0.981319999999999	D	10	1.09729999999999	0.995469999999999	D	3.46	0.923359999999999	M	1	0.905839999999999	D	-5.93	0.89029	D	0	0.928239999999999	D	0.755	0.8848	Q9HC10	G1219S	Loss of sheet (P = 0.1907)	0.974603	0.94177	D	1	0.5175
26473213	C	T	V	M	rs1443042686	1218	29	0	5	0	0	1	6.0039800	0.980819	0.389999985694885	0.610000014305114	1	0.610000014305114	0.7851	0.92705	D	10	0.7718	0.940629999999999	D	3.4049999999999998	0.917329999999999	M	1	0.905839999999999	D	-2.97	0.61865	D	1E-3	0.833509999999999	D	0.407999999999999	0.44217	Q9HC10	V1218M	Gain of phosphorylation at S1220 (P = 0.2657)	0.978852	0.94093	D	1	0.2154
26473224	C	T	R	H	rs751557477	1214	29	0	5	0	0	0	6.0039800	0.980819	0.379999995231628	0.620000004768371	1	0.620000004768371	0.1521	0.481009999999999	T	10	-0.742099999999999	0.583439999999999	T	2.7949999999999999	0.81503	M	1	0.905839999999999	D	-4.94	0.81835	D	1E-3	0.833509999999999	D	0.565999999999999	0.687559999999999	Q9HC10	R1214H	Loss of sheet (P = 0.1907)	0.946505	0.827169999999999	D	1	0.1913
26473225	G	A	R	C	rs754923389	1214	29	0	5	0	0	-4	4.7342900	1.14641	0.379999995231628	0.620000004768371	1	0.620000004768371	0.334899999999999	0.701899999999999	T	10	-0.431499999999999	0.710169999999999	T	2.54	0.7408	M	1	0.905839999999999	D	-7.91	0.96218	D	0	0.928239999999999	D	0.667	0.80493	Q9HC10	R1214C	Loss of sheet (P = 0.1907)	0.978701999999999	0.94093	D	1	0.2205
26473225	G	C	R	G	rs754923389	1214	29	0	5	0	0	-3	4.7342900	1.14641	0.469999998807907	0.52999997138977	1	0.52999997138977	0.4199	0.76543	T	10	-0.101999999999999	0.80052	T	3	0.85872	M	1	0.905839999999999	D	-6.92	0.93366	D	1E-3	0.833509999999999	D	0.601999999999999	0.73336	Q9HC10	R1214G	Gain of catalytic residue at R1214 (P = 0.1893)	0.952204999999999	0.84855	D	1	0.1721
26473228	C	G	G	R	rs140023414	1213	29	0	5	0	0	-3	7.7815400	0.980819	0.0799999982118606	0.9200000166893	1	0.9200000166893	0.526499999999999	0.823799999999999	D	10	0.227399999999999	0.863709999999999	D	3.5049999999999999	0.928159999999999	H	1	0.905839999999999	D	-7.91	0.96218	D	0	0.928239999999999	D	0.700999999999999	0.8377	Q9HC10	G1213R	Loss of sheet (P = 0.1907)	0.951104999999999	0.91818	D	0	-0.0534
26473228	C	T	G	S	rs140023414	1213	29	0	5	0	0	-1	7.7815400	0.980819	0.0799999982118606	0.9200000166893	1	0.9200000166893	0.526499999999999	0.823799999999999	D	10	0.227399999999999	0.863709999999999	D	3.5049999999999999	0.928159999999999	H	1	0.905839999999999	D	-5.93	0.89029	D	0	0.928239999999999	D	.	.	.	.	.	0.946405	0.907769999999999	D	0	-0.1870
26473233	G	A	A	V	rs1341969080	1211	29	0	5	0	0	0	6.7657900	1.14641	0.270000010728836	0.730000019073486	1	0.730000019073486	0.1542	0.48464	T	10	-0.84	0.526469999999999	T	3.02	0.86243	M	1	0.905839999999999	D	-3.42	0.672409999999999	D	0.004	0.7415	D	0.511	0.60833	Q9HC10	A1211V	Loss of methylation at R1210 (P = 0.2072)	0.955504	0.93381	D	0	-0.6682
26473233	G	C	A	G	rs1341969080	1211	29	0	5	0	0	0	6.7657900	1.14641	0.270000010728836	0.730000019073486	1	0.730000019073486	0.1189	0.41669	T	10	-1.04919999999999	0.14621	T	2.125	0.590489999999999	M	1	0.905839999999999	D	-2.89	0.608269999999999	D	0.004	0.7415	D	0.46	0.527399999999999	Q9HC10	A1211G	Gain of loop (P = 0.2045)	0.936706	0.89805	D	0	-0.2399
26473236	C	T	R	Q	rs563775041	1210	29	0	5	0	0	1	7.7815400	0.980819	0.100000001490116	0.899999976158142	1	0.899999976158142	0.7315	0.90815	D	10	0.5756	0.91578	D	2.5	0.727709999999999	M	1	0.905839999999999	D	-3.96	0.73579	D	0	0.928239999999999	D	0.666	0.803919999999999	Q9HC10	R1210Q	Loss of solvent accessibility (P = 0.239)	0.962203999999999	0.93361	D	0	-0.2298
26473237	G	A	R	W	rs397517945	1210	29	0	5	0	0	-4	0.2903940	1.14641	0.649999976158142	0.349999994039535	0	0.649999976158142	0.7264	0.906329999999999	D	10	0.445699999999999	0.8977	D	3.47	0.92451	M	1	0.905839999999999	D	-7.91	0.96218	D	0	0.928239999999999	D	0.667	0.80493	Q9HC10	R1210W	Gain of catalytic residue at C1209 (P = 0.1125)	0.977902	0.97209	D	0	-0.3472
26473239	C	A	C	F	rs1483798432	1209	29	0	5	0	0	-3	4.9882300	0.980819	0.280000001192092	0.720000028610229	1	0.720000028610229	0.0710999999999999	0.28936	T	10	-1.0961	0.0459699999999999	T	1.625	0.416109999999999	L	1	0.905839999999999	D	-6.88	0.93217	D	0.183	0.4511	T	0.522	0.625049999999999	Q9HC10	C1209F	Loss of sheet (P = 0.302)	0.885811	0.64163	D	0	-0.5543
26473242	T	C	D	G	rs1236340105	1208	29	0	5	0	0	-2	6.1309400	1.09121	0.280000001192092	0.720000028610229	1	0.720000028610229	0.8569	0.952339999999999	D	10	0.9118	0.958409999999999	D	3.415	0.918479999999999	M	1	0.905839999999999	D	-6.72	0.930599999999999	D	2E-3	0.833509999999999	D	0.723999999999999	0.858439999999999	Q9HC10	D1208G	Gain of catalytic residue at C1209 (P = 0.1253)	0.949004999999999	0.88031	D	0	-0.5132
26473245	A	G	V	A	rs1195466904	1207	29	0	5	0	0	0	7.4006300	1.312	0.050000000745058	0.949999988079071	1	0.949999988079071	0.694999999999999	0.894839999999999	D	10	0.333799999999999	0.88087	D	2.99	0.85699	M	0.998	0.732199999999999	D	-3.76	0.712759999999999	D	0.0149999999999999	0.70582	D	0.381	0.39794	Q9HC10	V1207A	Loss of sheet (P = 0.302)	0.884712	0.823219999999999	D	0	-0.8114
26473246	C	T	V	M	rs772099526	1207	29	0	5	0	0	1	6.0039800	0.980819	0.389999985694885	0.610000014305114	1	0.610000014305114	0.7206	0.90422	D	10	0.5464	0.91186	D	2.645	0.773859999999999	M	1	0.905839999999999	D	-2.8	0.59226	D	0.0449999999999999	0.53788	D	0.374	0.386539999999999	Q9HC10	V1207M	Loss of methylation at R1210 (P = 0.2384)	0.944006	0.907059999999999	D	0	-0.2886
26473251	C	T	R	H	rs760584431	1205	29	0	5	0	0	0	4.9882300	0.980819	0.419999986886978	0.579999983310699	1	0.579999983310699	0.0830999999999999	0.326139999999999	T	10	-1.1227	0.02168	T	1.52	0.3836	L	1	0.905839999999999	D	-3.31	0.674769999999999	D	0.21	0.310259999999999	T	0.602999999999999	0.734559999999999	Q9HC10	R1205H	Loss of MoRF binding (P = 0.226)	0.959003999999999	0.874639999999999	D	0	-0.2886
26473252	G	A	R	C	rs747452208	1205	29	0	5	0	0	-4	3.4646100	1.14641	0.569999992847442	0.430000007152557	0	0.569999992847442	0.0483999999999999	0.206719999999999	T	10	-1.1104	0.03036	T	0.09	0.0838399999999999	N	1	0.905839999999999	D	-2.64	0.617219999999999	D	0.0719999999999999	0.48336	T	.	.	.	.	.	0.923907999999999	0.727879999999999	D	0	-0.2567
26473255	T	A	I	F	rs1166422960	1204	29	0	5	0	0	-1	6.1309400	1.13178	0.300000011920928	0.699999988079071	1	0.699999988079071	0.7235	0.905279999999999	D	10	0.525	0.90895	D	2.78	0.81115	M	1	0.905839999999999	D	-3.96	0.73579	D	1E-3	0.833509999999999	D	0.51	0.6068	Q9HC10	I1204F	Loss of MoRF binding (P = 0.3474)	0.938305999999999	0.80823	D	0	-0.2398
26473264	G	T	P	T	rs1432445379	1201	29	0	5	0	0	-2	9.9400000	1.13178	0.0399999991059303	0.959999978542327	1	0.959999978542327	0.104899999999999	0.384149999999999	T	10	-0.9535	0.403629999999999	T	3.1349999999999998	0.881519999999999	M	1	0.905839999999999	D	-7.91	0.96218	D	2E-3	0.928239999999999	D	0.519	0.62053	Q9HC10	P1201T	Loss of disorder (P = 0.185)	0.961903999999999	0.86792	D	0	-0.2669
26473266	G	A	P	L	rs762316974	1200	29	0	5	0	0	-3	9.9400000	1.13178	0.050000000745058	0.949999988079071	1	0.949999988079071	0.7072	0.899329999999999	D	10	0.53	0.90964	D	2.6850000000000001	0.785529999999999	M	1	0.905839999999999	D	-9.89	0.98733	D	1E-3	0.833509999999999	D	0.598999999999999	0.729729999999999	Q9HC10	P1200L	Loss of helix (P = 0.2662)	0.981302	0.93576	D	1	0.8221
26473269	T	G	H	P	.	1199	29	0	5	0	0	-3	6.1309400	1.13178	0.209999993443489	0.790000021457672	1	0.790000021457672	0.603199999999999	0.858979999999999	D	10	0.1481	0.850249999999999	D	2.67	0.78151	M	0.999	0.779129999999999	D	-6.56	0.91868	D	0.0909999999999999	0.410739999999999	T	0.548	0.662839999999999	Q9HC10	H1199P	Loss of sheet (P = 0.302)	0.920008	0.71084	D	1	0.8650
26473279	C	T	E	K	rs375854707	1196	29	0	5	0	0	1	6.0039800	0.996614	0.360000014305114	0.639999985694885	1	0.639999985694885	0.408899999999999	0.757889999999999	T	10	-0.180999999999999	0.781549999999999	T	3.2549999999999999	0.898769999999999	M	1	0.905839999999999	D	-3.62	0.71882	D	0.082	0.47097	T	.	.	.	.	.	0.972453	0.90064	D	1	0.7866
26473280	G	C	N	K	rs1338036516	1195	29	0	5	0	0	0	-1.8680700	-0.129764	0.910000026226043	0.0900000035762786	0	0.910000026226043	0.229199999999999	0.59472	T	10	-0.711799999999999	0.598639999999999	T	1.4650000000000001	0.369089999999999	L	0.999	0.779129999999999	D	-3.36	0.66896	D	0.084	0.47336	T	0.509	0.605269999999999	Q9HC10	N1195K	Gain of disorder (P = 0.0936)	0.931907	0.746049999999999	D	1	0.6203
26473283	C	G	E	D	rs764913419	1194	29	0	5	0	0	1	0.0364567	-0.0396535	0.970000028610229	0.0299999993294477	0	0.970000028610229	0.0918	0.35038	T	10	-1.08339999999999	0.0670199999999999	T	2.52	0.73523	M	0.999	0.905839999999999	D	-2.37	0.522889999999999	N	0.048	0.4939	D	0.339	0.32966	Q9HC10	E1194D	Loss of catalytic residue at E1194 (P = 0.2727)	0.913108999999999	0.74412	D	1	0.7864
26473290	A	G	L	P	.	1192	29	0	5	0	0	-3	6.1429800	1.312	0.0900000035762786	0.910000026226043	1	0.910000026226043	0.705699999999999	0.89878	D	10	0.5856	0.91708	D	3.09	0.87444	M	1	0.905839999999999	D	-6.92	0.93366	D	0	0.928239999999999	D	0.706999999999999	0.843199999999999	Q9HC10	L1192P	Gain of glycosylation at L1192 (P = 0.0693)	0.923008	0.76258	D	1	0.8297
26473293	T	G	D	A	.	1191	29	0	5	0	0	-2	5.0598300	1.13178	0.259999990463256	0.740000009536743	1	0.740000009536743	0.5479	0.834069999999999	D	10	-0.1192	0.796529999999999	T	1.73	0.44655	L	1	0.905839999999999	D	-5.24	0.83967	D	0.00899999999999999	0.678899999999999	D	0.531	0.638419999999999	Q9HC10	D1191A	Gain of methylation at K1186 (P = 0.1467)	0.913708999999999	0.69301	D	0	-0.6595
26473294	C	A	D	Y	rs772807679	1191	29	0	5	0	0	-4	6.0075800	0.996614	0.209999993443489	0.790000021457672	1	0.790000021457672	0.1786	0.524429999999999	T	10	-0.889399999999999	0.48986	T	0.53	0.136559999999999	N	1	0.905839999999999	D	-6.23	0.9049	D	1E-3	0.833509999999999	D	0.590999999999999	0.719879999999999	Q9HC10	D1191Y	Gain of sheet (P = 0.1208)	0.957071	0.83814	D	0	-0.5865
26473408	C	G	V	L	rs1327835518	1190	28	0	5	0	0	1	7.6323100	0.996614	0.0599999986588954	0.939999997615814	1	0.939999997615814	0.664599999999999	0.883589999999999	D	10	0.3088	0.87697	D	1.05	0.26816	L	0.998	0.732199999999999	D	-1.5	0.36586	N	0.249	0.274139999999999	T	0.366999999999999	0.37511	Q9HC10	V1190L	Loss of ubiquitination at K1186 (P = 0.1647)	0.934406999999999	0.803109999999999	D	0	-0.2319
26473422	A	T	V	D	rs762447452	1185	28	0	5	0	0	-4	5.0598300	1.312	0.180000007152557	0.819999992847442	1	0.819999992847442	0.7187	0.90353	D	10	0.5872	0.9173	D	2.86	0.83026	M	1	0.905839999999999	D	-5.25	0.842459999999999	D	1E-3	0.833509999999999	D	0.658	0.795769999999999	Q9HC10	V1185D	Loss of stability (P = 0.1463)	0.959504	0.847419999999999	D	1	0.7659
26473423	C	T	V	I	rs766090648	1185	28	0	5	0	0	3	4.9244300	0.996614	0.620000004768371	0.379999995231628	0	0.620000004768371	0.4501	0.784669999999999	T	10	-0.267	0.758929999999999	T	1.66	0.42513	L	0.958999999999999	0.583099999999999	D	-0.63	0.18459	N	0.162	0.32355	T	0.356999999999999	0.35885	Q9HC10	V1185I	Gain of loop (P = 0.2045)	0.926107	0.727879999999999	D	1	0.0590
26473426	G	A	L	F	rs373418979	1184	28	0	5	0	0	0	3.2997100	1.13178	0.800000011920929	0.200000002980232	0	0.800000011920929	0.216099999999999	0.577969999999999	T	10	-0.771	0.56803	T	2.39	0.688819999999999	M	1	0.905839999999999	D	-2.36	0.52451	N	0.36	0.300449999999999	T	.	.	.	.	.	0.851615	0.735609999999999	D	0	-0.2580
26473428	G	A	T	I	rs1394616588	1183	28	0	5	0	0	-1	3.2997100	1.13178	0.790000021457672	0.209999993443489	0	0.790000021457672	0.5227	0.821969999999999	D	10	0.0665	0.835529999999999	D	0.06	0.08197	N	1	0.905839999999999	D	-2.31999999999999	0.51478	N	0.251	0.299449999999999	T	0.52	0.62204	Q9HC10	T1183I	Gain of ubiquitination at K1186 (P = 0.1215)	0.836416	0.50788	T	1	0.3686
26473429	T	G	T	P	rs767414811	1183	28	0	5	0	0	-2	2.0811700	1.13178	0.699999988079071	0.300000011920928	0	0.699999988079071	0.6108	0.86221	D	10	0.129099999999999	0.846929999999999	D	1.65	0.422319999999999	L	1	0.905839999999999	D	-3.5	0.703139999999999	D	0.159	0.337799999999999	T	0.614999999999999	0.748739999999999	Q9HC10	T1183P	Loss of sheet (P = 0.1398)	0.866612999999999	0.566919999999999	D	1	0.5996
26473441	G	A	P	S	rs752686446	1179	28	0	5	0	0	-1	8.0384900	1.13178	0.0399999991059303	0.959999978542327	1	0.959999978542327	0.936699999999999	0.979169999999999	D	10	1.0665	0.98499	D	2.59	0.757179999999999	M	1	0.905839999999999	D	-7.91	0.96218	D	0	0.928239999999999	D	0.700999999999999	0.8377	Q9HC10	P1179S	Gain of MoRF binding (P = 0.0832)	0.963803999999999	0.87848	D	1	0.2849
26473443	T	G	N	T	.	1178	28	0	5	0	0	0	4.9244300	1.13178	0.430000007152557	0.569999992847442	1	0.569999992847442	0.7903	0.928889999999999	D	10	0.6855	0.929939999999999	D	2.4500000000000002	0.71042	M	0.999	0.905839999999999	D	-5.93	0.89029	D	0.004	0.76473	D	0.569999999999999	0.69288	Q9HC10	N1178T	Loss of disorder (P = 0.1778)	0.951004999999999	0.813039999999999	D	1	0.2662
26473448	C	G	K	N	rs1463444090	1176	28	0	5	0	0	0	2.0811700	0.996614	0.839999973773956	0.159999996423721	0	0.839999973773956	0.6358	0.8725	D	10	0.328699999999999	0.880079999999999	D	2.8849999999999998	0.83555	M	0.992999999999999	0.706729999999999	D	-4.07	0.77637	D	0.039	0.530719999999999	D	0.513	0.6114	Q9HC10	K1176N	Loss of solvent accessibility (P = 0.1177)	0.873913	0.64041	D	0	-0.0211
26473452	T	C	Y	C	rs148484769	1175	28	0	5	0	0	-3	3.1643100	1.13178	0.629999995231628	0.370000004768371	0	0.629999995231628	0.618199999999999	0.865299999999999	D	10	0.2383	0.8655	D	2.52	0.73523	M	1	0.905839999999999	D	-5.23	0.858439999999999	D	0.101	0.44302	T	.	.	.	.	.	0.957604	0.87848	D	0	-0.4897
26473455	T	C	N	S	rs1411375244	1174	28	0	5	0	0	0	3.2997100	1.13178	0.819999992847442	0.180000007152557	0	0.819999992847442	0.454699999999999	0.78737	T	10	-0.2177	0.77212	T	-0.24	0.0389499999999999	N	0.999	0.905839999999999	D	-2.61	0.601879999999999	D	0.684	0.06033	T	0.277	0.229949999999999	Q9HC10	N1174S	Loss of methylation at K1176 (P = 0.1172)	0.881912	0.606639999999999	D	0	-0.5154
26473470	G	A	S	L	rs753696158	1169	28	0	5	0	0	-3	9.7986100	1.13178	0.0399999991059303	0.959999978542327	1	0.959999978542327	0.796	0.93089	D	10	0.6991	0.931629999999999	D	2.665	0.77964	M	1	0.905839999999999	D	-5.93	0.89029	D	0.0129999999999999	0.639179999999999	D	0.443	0.49961	Q9HC10	S1169L	Gain of ubiquitination at K1165 (P = 0.1162)	0.983302	0.94937	D	1	0.0715
26473476	A	C	V	G	.	1167	28	0	5	0	0	-4	9.1216400	1.312	0.0799999982118606	0.9200000166893	1	0.9200000166893	0.116	0.41031	T	10	-0.9593	0.39311	T	2.94	0.84723	M	1	0.905839999999999	D	-6.52	0.91695	D	1E-3	0.928239999999999	D	0.605999999999999	0.738149999999999	Q9HC10	V1167G	Gain of catalytic residue at V1167 (P = 0.1051)	0.844814999999999	0.61653	T	1	0.0236
26473477	C	T	V	M	rs780473101	1167	28	0	5	0	0	1	3.1643100	0.996614	0.839999973773956	0.159999996423721	0	0.839999973773956	0.112699999999999	0.402839999999999	T	10	-1.0286	0.209079999999999	T	2.5950000000000002	0.75868	M	1	0.905839999999999	D	-2.02999999999999	0.466729999999999	N	2E-3	0.794019999999999	D	0.333	0.319929999999999	Q9HC10	V1167M	Loss of catalytic residue at V1167 (P = 0.1951)	0.953104999999999	0.9093	D	1	0.0580
26473480	C	G	G	R	rs1406433503	1166	28	0	5	0	0	-3	4.9244300	0.996614	0.349999994039535	0.649999976158142	1	0.649999976158142	0.0582	0.24428	T	10	-1.0809	0.0717499999999999	T	0.86499999999999999	0.214129999999999	L	1	0.905839999999999	D	-3.81	0.749	D	0.457	0.14158	T	0.468999999999999	0.542009999999999	Q9HC10	G1166R	Loss of ubiquitination at K1165 (P = 0.0561)	0.933406999999999	0.81406	D	1	0.8321
26473482	T	C	K	R	rs1349405635	1165	28	0	5	0	0	2	1.9457700	1.13178	0.850000023841857	0.150000005960464	0	0.850000023841857	0.228899999999999	0.594339999999999	T	10	-0.778299999999999	0.56398	T	0.86499999999999999	0.214129999999999	L	2E-3	0.09854	B	-0.43	0.1439	N	0.696999999999999	0.06071	T	0.373	0.3849	Q9HC10	K1165R	Loss of sheet (P = 0.1158)	0.758124	0.44827	T	1	0.7187
26473485	C	T	G	E	rs1226036843	1164	28	0	5	0	0	-3	7.7677000	0.996614	0.0799999982118606	0.9200000166893	1	0.9200000166893	0.1039	0.381689999999999	T	10	-1.05539999999999	0.12934	T	2.4049999999999998	0.695679999999999	M	1	0.905839999999999	D	-7.64	0.95455	D	1E-3	0.833509999999999	D	0.55	0.66564	Q9HC10	G1164E	Gain of disorder (P = 0.1302)	0.962203999999999	0.857349999999999	D	1	0.3239
26473488	G	A	A	V	rs755175941	1163	28	0	5	0	0	-1	9.9340000	1.13178	0.0199999995529651	0.980000019073486	1	0.980000019073486	0.1201	0.41929	T	10	-1.0014	0.295159999999999	T	2.92	0.84325	M	1	0.905839999999999	D	-3.67	0.704319999999999	D	0.003	0.76473	D	0.612999999999999	0.746419999999999	Q9HC10	A1163V	Gain of relative solvent accessibility (P = 0.1259)	0.950004999999999	0.81786	D	0	-0.0101
26473488	G	T	A	E	rs755175941	1163	28	0	5	0	0	0	9.9340000	1.13178	0.0299999993294477	0.970000028610229	1	0.970000028610229	0.336399999999999	0.703139999999999	T	10	-0.530599999999999	0.675189999999999	T	2.92	0.84325	M	1	0.905839999999999	D	-3.98	0.75058	D	1E-3	0.833509999999999	D	0.66	0.79783	Q9HC10	A1163E	Gain of ubiquitination at K1165 (P = 0.0523)	0.824018	0.48674	T	0	-0.9092
26473489	C	A	A	S	rs1390450802	1163	28	0	5	0	0	1	7.7677000	0.996614	0.100000001490116	0.899999976158142	1	0.899999976158142	0.6128	0.863049999999999	D	10	0.287399999999999	0.87356	D	1.875	0.499139999999999	L	1	0.905839999999999	D	-1.8	0.45404	N	0.078	0.433439999999999	T	0.618999999999999	0.753369999999999	Q9HC10	A1163S	Gain of ubiquitination at K1165 (P = 0.0482)	0.866213	0.57032	D	0	-0.7528
26473491	C	T	C	Y	rs1351238448	1162	28	0	5	0	0	-3	7.7677000	0.996614	0.0799999982118606	0.9200000166893	1	0.9200000166893	0.702999999999999	0.897789999999999	D	10	0.576799999999999	0.915939999999999	D	3.3450000000000002	0.91022	M	0.999	0.905839999999999	D	-10.14	0.988929999999999	D	1E-3	0.833509999999999	D	0.720999999999999	0.85579	Q9HC10	C1162Y	Gain of sheet (P = 0.1208)	0.949805	0.82682	D	1	0.3484
26473493	C	G	E	D	.	1161	28	0	5	0	0	1	0.9980160	0.996614	0.899999976158142	0.100000001490116	0	0.899999976158142	0.3496	0.71375	T	10	-0.388699999999999	0.723829999999999	T	2.8650000000000002	0.83145	M	0.144999999999999	0.346459999999999	B	-2.73	0.580849999999999	D	0.0379999999999999	0.53788	D	0.420999999999999	0.463509999999999	Q9HC10	E1161D	Gain of loop (P = 0.3485)	0.920308	0.711489999999999	D	1	0.1116
26473495	C	T	E	K	rs758983524	1161	28	0	5	0	0	1	7.7677000	0.996614	0.100000001490116	0.899999976158142	1	0.899999976158142	0.3501	0.714149999999999	T	10	-0.406	0.718369999999999	T	2.7250000000000001	0.79712	M	0.997	0.706729999999999	D	-3.92	0.731509999999999	D	0.023	0.58613	D	0.553	0.66983	Q9HC10	E1161K	Loss of sheet (P = 0.1501)	0.949505	0.80559	D	1	0.0015
26473497	A	T	I	N	rs1490769405	1160	28	0	5	0	0	-4	9.2570300	1.312	0.0799999982118606	0.9200000166893	1	0.9200000166893	0.7879	0.928039999999999	D	10	0.749	0.937799999999999	D	2.97	0.85306	M	1	0.905839999999999	D	-6.79	0.928629999999999	D	0	0.928239999999999	D	0.843999999999999	0.948439999999999	Q9HC10	I1160N	Loss of stability (P = 0.1474)	0.953905	0.847419999999999	D	0	-0.0299
26473503	A	C	V	G	.	1158	28	0	5	0	0	-4	7.3615200	0.275732	0.430000007152557	0.569999992847442	1	0.569999992847442	0.8376	0.94567	D	10	0.7922	0.94313	D	3.105	0.87672	M	0.953999999999999	0.905839999999999	P	-6.5	0.91998	D	0	0.928239999999999	D	0.837999999999999	0.944779999999999	Q9HC10	V1158G	Gain of catalytic residue at V1158 (P = 0.1295)	0.835915999999999	0.578119999999999	T	0	-0.1632
26473507	G	A	R	W	rs749687326	1157	28	0	5	0	0	-4	4.6536500	0.185622	0.720000028610229	0.280000001192092	0	0.720000028610229	0.3019	0.672969999999999	T	10	-0.5745	0.658359999999999	T	1.845	0.486779999999999	L	1	0.905839999999999	D	-6.24	0.908519999999999	D	1E-3	0.833509999999999	D	.	.	.	.	.	0.964203999999999	0.912819999999999	D	0	-0.2776
26473512	C	T	R	Q	rs532405862	1155	28	0	5	0	0	1	4.9244300	0.996614	0.540000021457672	0.46000000834465	0	0.540000021457672	0.677799999999999	0.88851	D	10	0.267299999999999	0.87028	D	1.75	0.454419999999999	L	1	0.905839999999999	D	-2.62	0.63782	D	0.388	0.170639999999999	T	.	.	.	.	.	0.934906	0.87848	D	1	0.7579
26473513	G	A	R	W	rs774036068	1155	28	0	5	0	0	-4	0.8626220	1.13178	0.639999985694885	0.360000014305114	0	0.639999985694885	0.72	0.904009999999999	D	10	0.5038	0.906	D	2.9	0.83903	M	1	0.905839999999999	D	-6.78	0.936209999999999	D	1E-3	0.833509999999999	D	0.512	0.609859999999999	Q9HC10	R1155W	Loss of disorder (P = 0.3881)	0.979701999999999	0.932549999999999	D	1	0.6420
26473522	G	T	Q	K	rs1161947728	1152	28	0	5	0	0	1	4.1120700	1.13178	0.740000009536743	0.259999990463256	0	0.740000009536743	0.4932	0.807719999999999	T	10	-0.0551999999999999	0.810949999999999	T	0.34499999999999997	0.11182	N	0.39	0.54515	B	-1.22	0.30964	N	0.0539999999999999	0.499419999999999	T	0.497	0.58664	Q9HC10	Q1152K	Loss of stability (P = 0.2758)	0.889511	0.66442	D	1	0.6996
26473534	C	T	V	M	rs774982859	1148	28	0	5	0	0	1	3.0289200	0.996614	0.899999976158142	0.100000001490116	0	0.899999976158142	0.643499999999999	0.875519999999999	D	10	0.2676	0.870319999999999	D	2.8	0.81625	M	0.953999999999999	0.578289999999999	P	-2.42	0.53898	N	0.003	0.794019999999999	D	0.36	0.363719999999999	Q9HC10	V1148M	Loss of helix (P = 0.2662)	0.955404	0.917429999999999	D	1	0.6344
26473536	C	T	R	Q	rs369188910	1147	28	0	5	0	0	1	3.9766800	0.996614	0.77999997138977	0.219999998807907	0	0.77999997138977	0.0831999999999999	0.326419999999999	T	10	-1.11179999999999	0.0292	T	1.43	0.3584	L	0.984999999999999	0.779129999999999	D	-3.19	0.64593	D	0.007	0.722239999999999	D	.	.	.	.	.	0.962103999999999	0.896859999999999	D	1	0.6866
26473537	G	A	R	W	rs760487390	1147	28	0	5	0	0	-4	2.6227400	0.140567	0.800000011920929	0.200000002980232	0	0.800000011920929	0.1004	0.3729	T	10	-1.0474	0.151299999999999	T	1.78	0.461849999999999	L	0.999	0.905839999999999	D	-7.08	0.93927	D	0	0.928239999999999	D	0.523	0.62655	Q9HC10	R1147W	Gain of sheet (P = 0.1208)	0.971702999999999	0.92845	D	1	0.7032
26473544	G	C	D	E	.	1144	28	0	5	0	0	1	1.5395900	0.185622	0.959999978542327	0.0399999991059303	0	0.959999978542327	0.518299999999999	0.819849999999999	D	10	-0.081	0.805309999999999	T	-0.62	0.0218	N	0.981999999999999	0.60036	D	-1.52	0.3698	N	0.573999999999999	0.0868499999999999	T	0.401	0.43067	Q9HC10	D1144E	Loss of ubiquitination at K1146 (P = 0.2572)	0.852415	0.53747	D	1	0.6660
26473548	C	T	R	Q	rs1330253297	1143	28	0	5	0	0	1	7.6323100	0.996614	0.0599999986588954	0.939999997615814	1	0.939999997615814	0.6581	0.88114	D	10	0.436199999999999	0.89632	D	2.7650000000000001	0.80766	M	0.2	0.732199999999999	B	-3.91	0.730419999999999	D	0.019	0.63109	D	.	.	.	.	.	0.969203	0.88895	D	1	0.7087
26473549	G	A	R	W	rs1336309183	1143	28	0	5	0	0	-4	1.9457700	-0.805591	0.939999997615814	0.0599999986588954	0	0.939999997615814	0.6793	0.88907	D	10	0.2702	0.870739999999999	D	3.11	0.877569999999999	M	0.999	0.905839999999999	D	-7.79	0.958969999999999	D	0	0.928239999999999	D	0.587999999999999	0.716119999999999	Q9HC10	R1143W	Loss of loop (P = 0.2237)	0.978102	0.922549999999999	D	1	0.7087
26473567	C	A	V	L	.	1137	28	0	5	0	0	1	3.2997100	0.996614	0.839999973773956	0.159999996423721	0	0.839999973773956	0.7468	0.913619999999999	D	10	0.5955	0.918399999999999	D	2.88	0.834509999999999	M	0.428999999999999	0.52105	B	-2.56	0.56301	D	0.062	0.54934	T	0.473999999999999	0.550069999999999	Q9HC10	V1137L	Loss of methylation at R1134 (P = 0.3355)	0.937906	0.82493	D	0	-0.1015
26473998	C	T	R	Q	rs397517943	1134	27	0	5	0	0	1	7.6323100	0.996614	0.0599999986588954	0.939999997615814	1	0.939999997615814	0.723099999999999	0.905139999999999	D	10	0.448299999999999	0.89809	D	3.25	0.898159999999999	M	1	0.905839999999999	D	-3.86	0.724709999999999	D	2E-3	0.794019999999999	D	0.608999999999999	0.741709999999999	Q9HC10	R1134Q	Gain of loop (P = 0.2045)	0.910209	0.68156	D	1	0.9050
26474003	C	G	K	N	rs759792845	1132	27	0	5	0	0	0	0.7272280	-0.0396535	0.990000009536743	0.00999999977648258	0	0.990000009536743	0.4572	0.78883	T	10	-0.3713	0.729219999999999	T	1.46	0.368319999999999	L	0.968999999999999	0.706729999999999	D	-3.73	0.7092	D	0.084	0.44501	T	0.559	0.678089999999999	Q9HC10	K1132N	Loss of loop (P = 0.1242)	0.841416	0.51702	T	1	0.6390
26474014	C	T	V	M	rs138249243	1129	27	0	5	0	0	1	4.7890400	0.996614	0.540000021457672	0.46000000834465	0	0.540000021457672	0.757199999999999	0.917279999999999	D	10	0.6592	0.926599999999999	D	3.2549999999999999	0.898769999999999	M	0.993999999999999	0.779129999999999	D	-2	0.46503	N	0.006	0.722239999999999	D	.	.	.	.	.	0.964704	0.89388	D	1	0.6606
26474016	G	A	P	L	rs1465110068	1128	27	0	5	0	0	-3	9.6632100	1.13178	0.0299999993294477	0.970000028610229	1	0.970000028610229	0.786399999999999	0.927499999999999	D	10	0.7568	0.938779999999999	D	3.605	0.93784	H	1	0.905839999999999	D	-9.89	0.98733	D	2E-3	0.833509999999999	D	0.707999999999999	0.84411	Q9HC10	P1128L	Loss of disorder (P = 0.3822)	0.969303	0.88939	D	1	0.6606
26474017	G	A	P	S	rs369851260	1128	27	0	5	0	0	-1	9.6632100	1.13178	0.00999999977648258	0.990000009536743	1	0.990000009536743	0.8163	0.938119999999999	D	10	0.8226	0.94689	D	3.605	0.93784	H	1	0.905839999999999	D	-7.91	0.96218	D	2E-3	0.794019999999999	D	.	.	.	.	.	0.958404	0.8434	D	1	0.6425
26474019	C	T	R	Q	rs1408254984	1127	27	0	5	0	0	1	7.6323100	0.996614	0.0599999986588954	0.939999997615814	1	0.939999997615814	0.783	0.926309999999999	D	10	0.6872	0.930159999999999	D	3.5150000000000001	0.92918	H	1	0.905839999999999	D	-3.86	0.724709999999999	D	0.003	0.76473	D	0.651	0.78849	Q9HC10	R1127Q	Gain of loop (P = 0.3485)	0.973702999999999	0.9132	D	1	0.6348
26474020	G	A	R	W	rs918324092	1127	27	0	5	0	0	-4	4.3828600	1.13178	0.419999986886978	0.579999983310699	1	0.579999983310699	0.739399999999999	0.91098	D	10	0.622	0.921849999999999	D	3.165	0.88605	M	1	0.905839999999999	D	-7.81	0.9595	D	0.0129999999999999	0.639179999999999	D	0.755	0.8848	Q9HC10	R1127W	Loss of disorder (P = 0.2934)	0.980902	0.94028	D	1	0.5328
26474025	C	T	G	D	rs1319786921	1125	27	0	5	0	0	-2	4.7890400	0.996614	0.409999996423721	0.589999973773956	1	0.589999973773956	0.652	0.878809999999999	D	10	0.1704	0.85406	D	2.3050000000000002	0.659569999999999	M	1	0.905839999999999	D	-3.26	0.65397	D	0.176999999999999	0.33442	T	0.519	0.62053	Q9HC10	G1125D	Gain of solvent accessibility (P = 0.2987)	0.862414	0.5635	D	1	0.5422
26474026	C	T	G	S	rs929693209	1125	27	0	5	0	0	-1	4.7890400	0.996614	0.490000009536743	0.509999990463256	1	0.509999990463256	0.6821	0.890109999999999	D	10	0.2107	0.86089	D	2.71	0.792919999999999	M	1	0.905839999999999	D	-2.91	0.60982	D	0.171999999999999	0.37872	T	0.410999999999999	0.447089999999999	Q9HC10	G1125S	Loss of catalytic residue at M1124 (P = 0.1642)	0.806319	0.47186	T	1	0.1038
26474035	C	T	V	M	rs1296569219	1122	27	0	5	0	0	1	7.6323100	0.996614	0.0599999986588954	0.939999997615814	1	0.939999997615814	0.7822	0.92603	D	10	0.715899999999999	0.933729999999999	D	3.4350000000000001	0.920699999999999	M	1	0.905839999999999	D	-2.8	0.59226	D	0.003	0.833509999999999	D	0.350999999999999	0.34909	Q9HC10	V1122M	Gain of sheet (P = 0.1451)	0.976302	0.917429999999999	D	1	0.1010
26474037	G	A	P	L	rs779205233	1121	27	0	5	0	0	-3	9.6632100	1.13178	0.0299999993294477	0.970000028610229	1	0.970000028610229	0.648599999999999	0.877499999999999	D	10	0.1274	0.846629999999999	D	2.2000000000000002	0.620149999999999	M	0.998	0.732199999999999	D	-8.56	0.978759999999999	D	0.024	0.571039999999999	D	0.514	0.612929999999999	Q9HC10	P1121L	Loss of solvent accessibility (P = 0.1813)	0.975302	0.91493	D	1	0.0338
26474040	A	T	M	K	rs1265038438	1120	27	0	5	0	0	-2	5.8721900	1.26694	0.259999990463256	0.740000009536743	1	0.740000009536743	0.2892	0.660939999999999	T	10	-0.43	0.71067	T	0.55000000000000004	0.14455	N	0.323	0.37351	B	-2.93	0.639009999999999	D	0.142999999999999	0.3773	T	0.642	0.778939999999999	Q9HC10	M1120K	Gain of methylation at M1120 (P = 0.0371)	0.941706	0.78551	D	1	0.0676
26474044	T	C	I	V	rs746251151	1119	27	0	5	0	0	3	7.7677000	1.13178	0.239999994635581	0.759999990463256	1	0.759999990463256	0.4823	0.8023	T	10	-0.2117	0.773689999999999	T	1.165	0.297229999999999	L	0.915	0.583099999999999	P	-0.79	0.218599999999999	N	0.19	0.33	T	0.345999999999999	0.341	Q9HC10	I1119V	Loss of sheet (P = 0.437)	0.846914999999999	0.53598	T	0	-0.4071
26474047	G	C	P	A	.	1118	27	0	5	0	0	-1	6.6845500	1.13178	0.270000010728836	0.730000019073486	1	0.730000019073486	0.6107	0.86216	D	10	-0.0803999999999999	0.80545	T	2.0150000000000001	0.550329999999999	M	0.997	0.779129999999999	D	-4.44	0.77637	D	0.293999999999999	0.23984	T	0.46	0.527399999999999	Q9HC10	P1118A	Gain of MoRF binding (P = 0.3611)	0.921607999999999	0.803699999999999	D	0	-0.4866
26474062	C	T	D	N	rs779794812	1113	27	0	0	0	0	1	7.4969100	0.996614	0.0599999986588954	0.939999997615814	1	0.939999997615814	0.454799999999999	0.787429999999999	T	10	-0.2992	0.75007	T	1.6	0.40776	L	0.968999999999999	0.567679999999999	D	-2.73	0.580849999999999	D	0.081	0.45961	T	0.401	0.43067	Q9HC10	D1113N	Gain of methylation at R1116 (P = 0.4429)	0.947204999999999	0.796749999999999	D	0	-0.4711
26474065	C	A	V	L	.	1112	27	0	0	0	0	1	0.5918350	0.996614	0.990000009536743	0.00999999977648258	0	0.990000009536743	0.170699999999999	0.51197	T	10	-0.919799999999999	0.455809999999999	T	-0.2	0.04182	N	0.004	0.202419999999999	B	-0.89	0.24026	N	0.767	0.0452299999999999	T	0.304999999999999	0.274739999999999	Q9HC10	V1112L	Gain of catalytic residue at V1112 (P = 0.357)	0.947905	0.799069999999999	D	0	-0.9032
26474067	G	A	P	L	rs141972928	1111	27	0	0	0	0	-3	7.9030900	1.13178	0.100000001490116	0.899999976158142	1	0.899999976158142	0.6649	0.8837	D	10	0.422599999999999	0.894349999999999	D	1.2549999999999999	0.318139999999999	L	0.993999999999999	0.66517	D	-7.68	0.95574	D	1E-3	0.833509999999999	D	.	.	.	.	.	0.900009999999999	0.65253	D	0	-0.7015
26474067	G	T	P	Q	rs141972928	1111	27	0	0	0	0	-2	7.9030900	1.13178	0.0700000002980232	0.930000007152557	1	0.930000007152557	0.5867	0.8518	D	10	0.1834	0.85629	D	1.1399999999999999	0.29013	L	0.993999999999999	0.706729999999999	D	-6.49	0.91564	D	0.003	0.76473	D	0.386	0.40611	Q9HC10	P1111Q	Loss of stability (P = 0.1856)	0.938505999999999	0.768859999999999	D	0	-0.6631
26474079	G	A	P	L	rs769885718	1107	27	0	0	0	0	-3	7.7677000	1.13178	0.259999990463256	0.740000009536743	1	0.740000009536743	0.419499999999999	0.765159999999999	T	10	-0.2837	0.754399999999999	T	1.41	0.35535	L	0.968999999999999	0.567679999999999	D	-6.02	0.896839999999999	D	0.0179999999999999	0.66756	D	0.467	0.538769999999999	Q9HC10	P1107L	Loss of catalytic residue at P1106 (P = 0.1952)	0.982767999999999	0.943389999999999	D	0	-0.5731
26474083	G	T	P	T	rs727505141	1106	27	0	0	0	0	-2	9.6632100	1.13178	0.0299999993294477	0.970000028610229	1	0.970000028610229	0.7802	0.925329999999999	D	10	0.717199999999999	0.93389	D	3.1949999999999998	0.89043	M	0.999	0.779129999999999	D	-6.8	0.92903	D	0.006	0.7415	D	0.43	0.4783	Q9HC10	P1106T	Loss of stability (P = 0.222)	0.981402	0.937119999999999	D	0	-0.7745
26474088	T	G	D	A	rs1343294081	1104	27	0	0	0	0	-2	3.1643100	1.13178	0.740000009536743	0.259999990463256	0	0.740000009536743	0.391299999999999	0.74531	T	10	-0.484099999999999	0.6922	T	1.6	0.40776	L	0.005	0.14655	B	-2.58	0.584069999999999	D	0.249	0.332189999999999	T	0.417999999999999	0.45859	Q9HC10	D1104A	Loss of solvent accessibility (P = 0.1868)	0.779622	0.41374	T	0	-0.8623
26474091	G	A	A	V	rs762893229	1103	27	0	0	0	0	0	4.2474600	1.13178	0.75	0.25	0	0.75	0.443699999999999	0.78081	T	10	-0.380699999999999	0.726289999999999	T	2.1349999999999998	0.59519	M	0.004	0.141839999999999	B	-1.39	0.38151	N	0.528	0.10465	T	0.458	0.524129999999999	Q9HC10	A1103V	Loss of ubiquitination at K1102 (P = 0.1675)	0.904908999999999	0.66542	D	0	-0.6593
26474093	C	G	K	N	.	1102	27	0	0	0	0	0	0.3210470	0.996614	0.980000019073486	0.0199999995529651	0	0.980000019073486	0.3159	0.68566	T	10	-0.569899999999999	0.66019	T	0.80500000000000005	0.20218	L	0.703999999999999	0.419499999999999	P	-0.96	0.25551	N	0.481999999999999	0.12386	T	0.4	0.42903	Q9HC10	K1102N	Loss of methylation at K1102 (P = 0.0688)	0.918807999999999	0.71084	D	0	-0.5111
26474098	C	T	G	R	rs775852186	1101	27	0	0	0	0	-3	7.4969100	0.996614	0.0799999982118606	0.9200000166893	1	0.9200000166893	0.7065	0.89907	D	9	0.4036	0.89151	D	1.7649999999999999	0.458	L	1	0.905839999999999	D	-4.88	0.8135	D	0.078	0.678899999999999	T	0.472999999999999	0.548459999999999	Q9HC10	G1101R	Loss of disorder (P = 0.1933)	0.956404	0.842339999999999	D	0	-0.4636
26474109	A	G	I	T	rs764162969	1097	27	0	0	0	0	-4	6.0075800	1.26694	0.280000001192092	0.720000028610229	1	0.720000028610229	0.3859	0.74136	T	10	-0.405299999999999	0.7186	T	1.59	0.403129999999999	L	0.731999999999999	0.42714	P	-3.27	0.664359999999999	D	0.023	0.575869999999999	D	0.559	0.678089999999999	Q9HC10	I1097T	Gain of glycosylation at I1097 (P = 0.1102)	0.852014999999999	0.5674	D	1	0.0242
26474109	A	T	I	N	rs764162969	1097	27	0	0	0	0	-1	6.0075800	1.26694	0.330000013113021	0.6700000166893	1	0.6700000166893	0.491599999999999	0.80693	T	10	-0.155299999999999	0.78786	T	1.73	0.44655	L	0.950999999999999	0.539919999999999	P	-4.59999999999999	0.78976	D	0.0179999999999999	0.603369999999999	D	0.556	0.673969999999999	Q9HC10	I1097N	Gain of relative solvent accessibility (P = 0.1571)	0.955704	0.860519999999999	D	0	-0.0447
26474524	C	T	E	K	rs1064795233	1093	26	0	0	0	0	1	7.7545400	1.00499	0.109999999403953	0.889999985694885	1	0.889999985694885	0.593899999999999	0.854949999999999	D	10	0.32	0.87875	D	3.59	0.936429999999999	H	1	0.905839999999999	D	-3.96	0.73579	D	2E-3	0.794019999999999	D	0.610999999999999	0.74407	Q9HC10	E1093K	Gain of sheet (P = 0.1451)	0.966702999999999	0.90829	D	0	-0.2189
26474532	G	A	A	V	rs370609551	1090	26	0	0	0	0	0	7.9104300	1.13657	0.0599999986588954	0.939999997615814	1	0.939999997615814	0.3814	0.738029999999999	T	10	-0.406299999999999	0.71828	T	2.0499999999999998	0.56469	M	0.997	0.905839999999999	D	-3.94	0.733779999999999	D	2E-3	0.833509999999999	D	.	.	.	.	.	0.950705	0.834149999999999	D	0	-0.2753
26474536	G	T	L	M	rs200826848	1089	26	0	0	0	0	2	5.7279800	1.13657	0.52999997138977	0.469999998807907	0	0.52999997138977	0.533599999999999	0.82723	D	10	0.171699999999999	0.85428	D	3.54	0.93167	H	0.999	0.905839999999999	D	-1.91	0.45404	N	0.006	0.7415	D	.	.	.	.	.	0.89531	0.669259999999999	D	0	-0.3024
26474539	G	T	L	M	rs763462892	1088	26	0	0	0	0	2	5.5720900	1.13657	0.569999992847442	0.430000007152557	0	0.569999992847442	0.445	0.78161	T	10	-0.1544	0.78808	T	2.2999999999999998	0.65703	M	0.449	0.55854	B	-1.77	0.41809	N	0.047	0.50514	D	0.433	0.483219999999999	Q9HC10	L1088M	Gain of loop (P = 0.4248)	0.823317999999999	0.51273	T	0	-0.2872
26474540	G	C	D	E	.	1087	26	0	0	0	0	1	0.2718350	0.215543	0.970000028610229	0.0299999993294477	0	0.970000028610229	0.0632999999999999	0.26279	T	10	-0.9844	0.33975	T	-1.0149999999999999	0.0114299999999999	N	0.012	0.162649999999999	B	-0.05	0.0773599999999999	N	1	0.01155	T	0.598999999999999	0.729729999999999	Q9HC10	D1087E	Loss of phosphorylation at T1084 (P = 0.3315)	0.862314	0.572729999999999	D	0	-0.4516
26474551	T	C	T	A	rs1454938974	1084	26	0	0	0	0	0	2.1425100	1.13657	0.879999995231628	0.11999999731779	0	0.879999995231628	0.1172	0.41297	T	10	-0.9381	0.429159999999999	T	-0.14000000000000001	0.0448399999999999	N	0.003	0.129959999999999	B	-1.41	0.37375	N	0.690999999999999	0.05901	T	0.415999999999999	0.455309999999999	Q9HC10	T1084A	Loss of stability (P = 0.2921)	0.732927	0.373269999999999	T	0	-0.4543
26474562	C	T	R	H	rs397515598	1080	26	0	0	0	0	0	6.0397600	1.00499	0.219999998807907	0.77999997138977	1	0.77999997138977	0.492999999999999	0.80762	T	10	-0.0224999999999999	0.817869999999999	T	2.4300000000000002	0.70455	M	1	0.905839999999999	D	-3.64	0.69835	D	0.082	0.42436	T	0.471999999999999	0.546849999999999	Q9HC10	R1080H	Loss of methylation at R1080 (P = 0.4281)	0.984601999999999	0.947219999999999	D	0	-0.4229
26474563	G	A	R	C	rs368151410	1080	26	0	0	0	0	-4	1.5189500	0.171685	0.870000004768371	0.129999995231628	0	0.870000004768371	0.404899999999999	0.755079999999999	T	10	-0.322199999999999	0.7436	T	1.595	0.406909999999999	L	1	0.905839999999999	D	-3.04	0.62863	D	0.225	0.277669999999999	T	.	.	.	.	.	0.952004999999999	0.817309999999999	D	0	-0.3143
26474565	T	C	Y	C	rs1204522993	1079	26	0	0	0	0	-3	4.9485300	1.13657	0.430000007152557	0.569999992847442	1	0.569999992847442	0.4111	0.75943	T	10	-0.283999999999999	0.75431	T	2.38	0.685579999999999	M	1	0.905839999999999	D	-5	0.823409999999999	D	0.104	0.41913	T	0.522	0.625049999999999	Q9HC10	Y1079C	Loss of solvent accessibility (P = 0.4995)	0.982002	0.94055	D	0	-0.0138
26474570	C	G	Q	H	.	1077	26	0	0	0	0	1	1.0512800	-0.266898	0.990000009536743	0.00999999977648258	0	0.990000009536743	0.4091	0.758029999999999	T	10	-0.3209	0.743959999999999	T	2.25	0.638109999999999	M	0.998	0.905839999999999	D	-2.54999999999999	0.58569	D	0.0379999999999999	0.545409999999999	D	0.451	0.51271	Q9HC10	Q1077H	Gain of disorder (P = 0.5004)	0.941606	0.78551	D	1	0.0009
26474571	T	C	Q	R	rs749183807	1077	26	0	0	0	0	1	4.1690800	1.13657	0.77999997138977	0.219999998807907	0	0.77999997138977	0.448	0.78342	T	10	-0.159399999999999	0.78686	T	1.9	0.5057	L	0.993999999999999	0.68779	D	-2.46	0.54059	N	0.0609999999999999	0.530719999999999	T	0.487999999999999	0.572429999999999	Q9HC10	Q1077R	Loss of loop (P = 0.3664)	0.923907999999999	0.72589	D	0	-0.0294
26474575	A	G	Y	H	rs150782952	1076	26	0	0	0	0	2	6.1956500	1.312	0.270000010728836	0.730000019073486	1	0.730000019073486	0.201	0.557509999999999	T	10	-0.8164	0.541579999999999	T	0.67500000000000004	0.16386	N	0.864999999999999	0.475569999999999	P	-0.68	0.45949	N	0.580999999999999	0.10281	T	.	.	.	.	.	0.943305999999999	0.818239999999999	D	0	-0.0904
26474577	T	C	Y	C	rs778717110	1075	26	0	0	0	0	-3	4.9485300	1.13657	0.430000007152557	0.569999992847442	1	0.569999992847442	0.4587	0.789699999999999	T	10	-0.0410999999999999	0.81394	T	2.4849999999999999	0.72352	M	1	0.905839999999999	D	-6.1	0.91017	D	0.004	0.833509999999999	D	0.602999999999999	0.734559999999999	Q9HC10	Y1075C	Loss of stability (P = 0.2334)	0.980102	0.932549999999999	D	0	-0.0766
26474581	C	T	E	K	rs768889857	1074	26	0	0	0	0	1	3.2337400	1.00499	0.77999997138977	0.219999998807907	0	0.77999997138977	0.436699999999999	0.77644	T	10	-0.273399999999999	0.75719	T	2.3050000000000002	0.659569999999999	M	0.999	0.905839999999999	D	-2.6	0.58733	D	0.078	0.433439999999999	T	0.434	0.48486	Q9HC10	E1074K	Loss of phosphorylation at Y1075 (P = 0.0837)	0.979821999999999	0.934379999999999	D	0	-0.2603
26474583	A	G	L	P	rs1421839607	1073	26	0	0	0	0	-3	9.1575500	1.312	0	1	1	1	0.527	0.824039999999999	D	10	0.0709	0.836359999999999	D	3.605	0.93784	H	1	0.905839999999999	D	-5.83	0.891519999999999	D	1E-3	0.833509999999999	D	0.554	0.671209999999999	Q9HC10	L1073P	Gain of relative solvent accessibility (P = 0.1066)	0.952204999999999	0.83015	D	0	-0.2629
26474589	G	A	P	L	rs776904407	1071	26	0	0	0	0	-3	9.7811100	1.13657	0.050000000745058	0.949999988079071	1	0.949999988079071	0.4519	0.78573	T	10	-0.069	0.808019999999999	T	2.72	0.795409999999999	M	1	0.905839999999999	D	-5.99	0.904109999999999	D	1E-3	0.833509999999999	D	0.483999999999999	0.566069999999999	Q9HC10	P1071L	Loss of glycosylation at P1070 (P = 0.1309)	0.979701999999999	0.93081	D	0	-0.1441
26474590	G	A	P	S	rs761867685	1071	26	0	0	0	0	-1	7.9104300	1.13657	0.0599999986588954	0.939999997615814	1	0.939999997615814	0.433699999999999	0.774519999999999	T	10	-0.0791	0.805729999999999	T	1.915	0.512229999999999	L	1	0.905839999999999	D	-4.78	0.8191	D	0.0769999999999999	0.42436	T	0.468999999999999	0.542009999999999	Q9HC10	P1071S	Loss of glycosylation at P1070 (P = 0.1406)	0.953705	0.82399	D	0	-0.1096
26474598	C	T	R	H	rs180748688	1068	26	0	4	0	0	0	5.8838700	1.00499	0.409999996423721	0.589999973773956	1	0.589999973773956	0.381699999999999	0.738249999999999	T	10	-0.2969	0.750709999999999	T	1.355	0.33814	L	1	0.905839999999999	D	-2.23	0.50175	N	0.066	0.485939999999999	T	.	.	.	.	.	0.950605	0.815869999999999	D	0	-0.1130
26474599	G	A	R	C	rs1471267138	1068	26	0	4	0	0	-4	4.4808600	1.13657	0.449999988079071	0.550000011920929	1	0.550000011920929	0.4716	0.79679	T	10	-0.1217	0.79595	T	2.0449999999999999	0.560159999999999	M	1	0.905839999999999	D	-3.79	0.74821	D	0.021	0.597319999999999	D	0.555	0.67259	Q9HC10	R1068C	Gain of sheet (P = 0.1945)	0.983701999999999	0.94749	D	0	-0.1207
26474601	G	T	P	H	rs763477940	1067	26	0	4	0	0	-3	7.9104300	1.13657	0.0599999986588954	0.939999997615814	1	0.939999997615814	0.5897	0.853119999999999	D	10	0.3245	0.87944	D	3.5350000000000001	0.931189999999999	H	1	0.905839999999999	D	-5.4	0.858439999999999	D	0	0.928239999999999	D	0.336	0.32479	Q9HC10	P1067H	Loss of catalytic residue at P1066 (P = 0.0876)	0.956304	0.84482	D	0	-0.0984
26474602	G	A	P	S	rs1429056165	1067	26	0	4	0	0	-1	9.7811100	1.13657	0.0199999995529651	0.980000019073486	1	0.980000019073486	0.5783	0.84809	D	10	0.2422	0.866149999999999	D	2.9849999999999999	0.85602	M	1	0.905839999999999	D	-4.61	0.797429999999999	D	0.004	0.7415	D	0.307	0.277949999999999	Q9HC10	P1067S	Gain of phosphorylation at P1067 (P = 0.1861)	0.974203	0.91493	D	0	-0.0984
26474617	C	T	E	K	rs767276475	1062	26	0	4	0	0	1	4.0131900	1.00499	0.740000009536743	0.259999990463256	0	0.740000009536743	0.434099999999999	0.77478	T	10	-0.218099999999999	0.772009999999999	T	2.65	0.775859999999999	M	1	0.905839999999999	D	-2.82	0.600289999999999	D	0.0109999999999999	0.647859999999999	D	0.541	0.652909999999999	Q9HC10	E1062K	Loss of catalytic residue at E1062 (P = 0.1659)	0.957704	0.84069	D	0	-0.0144
26474639	T	A	K	N	.	1054	26	0	4	0	0	0	-0.1958350	0.0839685	0.910000026226043	0.0900000035762786	0	0.910000026226043	0.3012	0.67232	T	10	-0.693799999999999	0.607299999999999	T	1.98	0.537159999999999	M	0.999	0.905839999999999	D	-3.1	0.664359999999999	D	0.19	0.32355	T	.	.	.	.	.	0.90351	0.661619999999999	D	0	-0.0012
26474644	C	T	A	T	rs148852653	1053	26	0	4	0	0	0	7.7545400	1.00499	0.0700000002980232	0.930000007152557	1	0.930000007152557	0.511	0.81632	D	10	0.00689999999999999	0.823969999999999	D	2.36	0.67893	M	1	0.905839999999999	D	-3.69	0.715189999999999	D	0.003	0.76473	D	.	.	.	.	.	0.963003999999999	0.86214	D	1	0.2458
26474650	T	G	T	P	.	1051	26	0	4	0	0	-2	5.1044200	1.13657	0.449999988079071	0.550000011920929	1	0.550000011920929	0.597099999999999	0.856349999999999	D	10	0.287899999999999	0.873639999999999	D	3.02	0.86243	M	1	0.905839999999999	D	-4.26999999999999	0.77637	D	0.006	0.70582	D	0.761	0.88968	Q9HC10	T1051P	Gain of disorder (P = 0.1092)	0.920408	0.761909999999999	D	1	0.2356
26474652	C	T	R	Q	rs371487098	1050	26	0	4	0	0	1	4.0131900	1.00499	0.730000019073486	0.270000010728836	0	0.730000019073486	0.4132	0.76088	T	10	-0.2325	0.76822	T	1.98	0.537159999999999	M	1	0.905839999999999	D	-2.65	0.57762	D	0.068	0.46182	T	.	.	.	.	.	0.954705	0.857349999999999	D	0	-0.4329
26474653	G	A	R	W	rs142557342	1050	26	0	4	0	0	-4	2.6101800	1.13657	0.569999992847442	0.430000007152557	0	0.569999992847442	0.5886	0.85263	D	10	0.151	0.85075	D	3.44	0.921229999999999	M	1	0.905839999999999	D	-6.34	0.90937	D	1E-3	0.833509999999999	D	.	.	.	.	.	0.989912	0.968219999999999	D	1	0.0330
26474659	T	G	M	L	.	1048	26	0	4	0	0	2	4.9485300	1.13657	0.629999995231628	0.370000004768371	0	0.629999995231628	0.0497	0.21182	T	10	-0.907599999999999	0.471449999999999	T	-0.44500000000000001	0.0281999999999999	N	0.167	0.31472	B	0.2	0.05217	N	1	0.01155	T	0.617999999999999	0.75222	Q9HC10	M1048L	Loss of phosphorylation at T1051 (P = 0.1679)	0.89551	0.63622	D	0	-0.1449
26474659	T	C	M	V	rs569552393	1048	26	0	4	0	0	1	4.9485300	1.13657	0.600000023841857	0.400000005960464	0	0.600000023841857	0.150499999999999	0.478219999999999	T	10	-0.9261	0.447019999999999	T	1.01	0.253089999999999	L	0.064	0.31472	B	-0.25	0.11008	N	0.017	0.647859999999999	D	.	.	.	.	.	0.926706999999999	0.729899999999999	D	0	-0.1246
26474660	G	C	F	L	.	1047	26	0	4	0	0	0	3.8573000	1.13657	0.810000002384185	0.189999997615814	0	0.810000002384185	0.4334	0.774329999999999	T	10	-0.3395	0.738589999999999	T	2.0049999999999999	0.54552	M	0.990999999999999	0.732199999999999	D	-5.33	0.84601	D	0.01	0.69154	D	0.732999999999999	0.866269999999999	Q9HC10	F1047L	Gain of disorder (P = 0.2)	0.962304	0.87909	D	1	0.0856
26474664	T	A	D	V	rs1427345205	1046	26	0	4	0	0	-4	7.9104300	1.13657	0.189999997615814	0.810000002384185	1	0.810000002384185	0.4647	0.793059999999999	T	10	-0.149299999999999	0.789329999999999	T	2.9350000000000001	0.846389999999999	M	0.992999999999999	0.65571	D	-5.56	0.862959999999999	D	0.164	0.319359999999999	T	0.801	0.92015	Q9HC10	D1046V	Gain of MoRF binding (P = 0.0684)	0.985761	0.957929999999999	D	1	0.4917
26474665	C	T	D	N	rs537119349	1046	26	0	4	0	0	1	7.7545400	1.00499	0.11999999731779	0.879999995231628	1	0.879999995231628	0.480999999999999	0.801649999999999	T	10	-0.00929999999999999	0.82064	T	2.9350000000000001	0.846389999999999	M	0.950999999999999	0.539919999999999	P	-2.94	0.614349999999999	D	0.025	0.561919999999999	D	0.782	0.906129999999999	Q9HC10	D1046N	Gain of ubiquitination at K1044 (P = 0.115)	0.986300999999999	0.95938	D	1	0.5053
26475361	T	C	M	V	rs727505142	1042	25	0	4	0	0	1	6.0084000	1.13696	0.600000023841857	0.400000005960464	0	0.600000023841857	0.0427999999999999	0.1841	T	10	-1.01099999999999	0.26604	T	-1.905	0.00237	N	1E-3	0.0747099999999999	B	2023-06-01	0.01297	N	1	0.01155	T	0.576999999999999	0.702049999999999	Q9HC10	M1042V	Loss of methylation at K1044 (P = 0.1356)	0.824218	0.54393	T	0	-0.2959
26475363	G	A	S	F	rs267599307	1041	25	0	4	0	0	-3	2.7813400	0.145071	0.790000021457672	0.209999993443489	0	0.790000021457672	0.2209	0.58421	T	10	-0.771499999999999	0.567749999999999	T	0.625	0.1584	N	0.346999999999999	0.3386	B	-3.03	0.627469999999999	D	0.041	0.51737	D	0.5	0.591339999999999	Q9HC10	S1041F	Loss of phosphorylation at Y1037 (P = 0.1732)	0.938405999999999	0.79334	D	1	0.8414
26475372	T	C	D	G	rs758336292	1038	25	0	4	0	0	-2	7.8323900	1.13696	0.270000010728836	0.730000019073486	1	0.730000019073486	0.767	0.920719999999999	D	10	0.8576	0.951219999999999	D	4.6100000000000003	0.9928	H	1	0.905839999999999	D	-6.72	0.930599999999999	D	0.006	0.76473	D	0.932	0.989609999999999	Q9HC10	D1038G	Gain of disorder (P = 0.2506)	0.957003999999999	0.837189999999999	D	1	0.8414
26475384	A	G	I	T	rs779785339	1034	25	0	4	0	0	-1	9.2354600	1.312	0.0199999995529651	0.980000019073486	1	0.980000019073486	0.614399999999999	0.863709999999999	D	10	0.4612	0.89995	D	3.5550000000000002	0.93317	H	0.916	0.62824	P	-4.16	0.75375	D	1E-3	0.833509999999999	D	0.698999999999999	0.835849999999999	Q9HC10	I1034T	Gain of disorder (P = 0.1685)	0.919807999999999	0.782619999999999	D	1	0.8297
26475390	A	G	I	T	rs1160763345	1032	25	0	4	0	0	-1	7.4114700	1.312	0.0900000035762786	0.910000026226043	1	0.910000026226043	0.6256	0.868369999999999	D	10	0.480899999999999	0.90276	D	3.585	0.935969999999999	H	2E-3	0.732199999999999	B	-4.26999999999999	0.77637	D	0.01	0.794019999999999	D	.	.	.	.	.	0.830817	0.52437	T	1	0.7996
26475394	T	C	I	V	rs113433719	1031	25	0	4	0	0	3	5.0262500	1.13696	0.660000026226043	0.340000003576278	0	0.660000026226043	0.242999999999999	0.611419999999999	T	10	-0.650699999999999	0.626839999999999	T	0.47	0.13106	N	0.995	0.674869999999999	D	-0.28	0.11547	N	0.425999999999999	0.14679	T	.	.	.	.	.	0.924208	0.72277	D	1	0.5843
26475396	G	A	P	L	rs1405139682	1030	25	0	4	0	0	-3	9.9370000	1.13696	0.050000000745058	0.949999988079071	1	0.949999988079071	0.539799999999999	0.830219999999999	D	10	0.1389	0.848639999999999	D	2.2599999999999998	0.64354	M	1	0.905839999999999	D	-9.89	0.98733	D	2E-3	0.794019999999999	D	0.53	0.63695	Q9HC10	P1030L	Loss of loop (P = 0.0986)	0.980902	0.94028	D	1	0.4862
26475399	G	A	P	L	rs778011514	1029	25	0	4	0	0	-3	9.9370000	1.13696	0.050000000745058	0.949999988079071	1	0.949999988079071	0.7244	0.90561	D	10	0.511499999999999	0.90708	D	2.145	0.600809999999999	M	1	0.905839999999999	D	-9.22	0.986559999999999	D	1E-3	0.833509999999999	D	0.562999999999999	0.683529999999999	Q9HC10	P1029L	Loss of methylation at R1026 (P = 0.563)	0.978168999999999	0.945819999999999	D	1	0.5293
26475401	A	T	D	E	.	1028	25	0	4	0	0	1	-0.3054170	-0.088315	0.970000028610229	0.0299999993294477	0	0.970000028610229	0.433199999999999	0.7742	T	10	0.102499999999999	0.842199999999999	D	0.61499999999999999	0.15706	N	1	0.905839999999999	D	-2.19	0.545459999999999	N	0.591999999999999	0.08161	T	0.47	0.543619999999999	Q9HC10	D1028E	Loss of loop (P = 0.2237)	0.835416	0.510299999999999	T	1	0.4782
26475403	C	T	D	N	rs990441718	1028	25	0	4	0	0	1	4.8859400	1.02027	0.589999973773956	0.409999996423721	0	0.589999973773956	0.516299999999999	0.81888	D	10	-0.276899999999999	0.756249999999999	T	0.47	0.13106	N	1	0.905839999999999	D	-2.95	0.64593	D	0.111	0.373099999999999	T	0.458	0.524129999999999	Q9HC10	D1028N	Gain of helix (P = 0.2684)	0.955504	0.833629999999999	D	1	0.3216
26475405	T	C	D	G	rs774506833	1027	25	0	4	0	0	-2	7.8323900	1.13696	0.270000010728836	0.730000019073486	1	0.730000019073486	0.4617	0.791399999999999	T	10	-0.1405	0.79152	T	0.88500000000000001	0.216079999999999	L	0.241999999999999	0.336019999999999	B	-3.72	0.707929999999999	D	0.033	0.534259999999999	D	0.518	0.61902	Q9HC10	D1027G	Loss of disorder (P = 0.2115)	0.862414	0.572729999999999	D	1	0.1959
26475429	T	C	Y	C	rs772741047	1019	25	0	4	0	0	-3	5.0262500	1.13696	0.449999988079071	0.550000011920929	1	0.550000011920929	0.413999999999999	0.76143	T	10	-0.2843	0.754229999999999	T	1.94	0.522179999999999	M	0.999	0.779129999999999	D	-6.12	0.91268	D	0.127	0.39799	T	0.533	0.641349999999999	Q9HC10	Y1019C	Gain of loop (P = 0.3485)	0.981402	0.938209999999999	D	1	0.2345
26475433	G	A	L	F	rs1439639692	1018	25	0	4	0	0	0	5.5874800	1.13696	0.620000004768371	0.379999995231628	0	0.620000004768371	0.4268	0.77002	T	10	-0.173999999999999	0.7833	T	2.2250000000000001	0.630249999999999	M	1	0.905839999999999	D	-3.36	0.678239999999999	D	0.005	0.722239999999999	D	0.506	0.60065	Q9HC10	L1018F	Loss of stability (P = 0.2479)	0.972802999999999	0.91007	D	1	0.1998
26475439	G	C	L	V	rs775969871	1016	25	0	4	0	0	1	3.3425700	1.13696	0.769999980926513	0.230000004172325	0	0.769999980926513	0.0956999999999999	0.36081	T	10	-0.9995	0.30058	T	-0.73	0.01772	N	0.004	0.121829999999999	B	-0.289999999999999	0.11728	N	0.526	0.13403	T	0.490999999999999	0.577189999999999	Q9HC10	L1016V	Loss of disorder (P = 0.2929)	0.893011	0.66017	D	1	0.2445
26475445	C	G	D	H	rs199771991	1014	25	0	4	0	0	-2	2.6410300	1.02027	0.610000014305114	0.389999985694885	0	0.610000014305114	0.4796	0.80093	T	10	-0.0866999999999999	0.804019999999999	T	2.0099999999999998	0.547459999999999	M	0.966999999999999	0.59675	D	-4.05	0.74504	D	0.007	0.69154	D	0.574999999999999	0.69945	Q9HC10	D1014H	Loss of phosphorylation at Y1019 (P = 0.2046)	0.957103999999999	0.838539999999999	D	1	0.2741
26475445	C	T	D	N	rs199771991	1014	25	0	4	0	0	1	2.6410300	1.02027	0.759999990463256	0.239999994635581	0	0.759999990463256	0.171699999999999	0.513569999999999	T	10	-0.917599999999999	0.45877	T	1.5	0.37844	L	0.055	0.294109999999999	B	-1.54	0.37375	N	0.373	0.16717	T	.	.	.	.	.	0.889011	0.62461	D	1	0.2591
26475451	C	G	V	L	.	1012	25	0	4	0	0	1	4.0441000	1.02027	0.680000007152557	0.319999992847442	0	0.680000007152557	0.2725	0.64422	T	10	-0.7185	0.59536	T	1.08	0.27187	L	0.984999999999999	0.611179999999999	D	-0.3	0.14978	N	0.84	0.04603	T	0.538	0.648619999999999	Q9HC10	V1012L	Loss of stability (P = 0.4695)	0.90161	0.65783	D	1	0.3003
26475468	G	C	T	S	rs764594629	1006	25	0	4	0	0	1	9.9370000	1.13696	0.0900000035762786	0.910000026226043	1	0.910000026226043	0.5018	0.81188	D	10	0.0275	0.82801	D	2.14	0.59869	M	0.999	0.905839999999999	D	-3.69	0.730419999999999	D	0.0749999999999999	0.76473	T	0.425999999999999	0.471719999999999	Q9HC10	T1006S	Gain of catalytic residue at T1006 (P = 0.4696)	0.896009999999999	0.669749999999999	D	1	0.3911
26475469	T	A	T	S	rs1184688055	1006	25	0	4	0	0	1	7.8323900	1.13696	0.330000013113021	0.6700000166893	1	0.6700000166893	0.4797	0.80098	T	10	0.00959999999999999	0.824509999999999	D	2.14	0.59869	M	0.999	0.905839999999999	D	-3.69	0.730419999999999	D	0.0749999999999999	0.76473	T	0.425999999999999	0.471719999999999	Q9HC10	T1006S	Gain of catalytic residue at T1006 (P = 0.4696)	0.896009999999999	0.669749999999999	D	1	0.1640
26475477	A	C	L	R	rs928708843	1003	25	0	4	0	0	-3	9.2354600	1.312	0	1	1	1	0.5764	0.847249999999999	D	10	0.2636	0.86968	D	2.64	0.77224	M	1	0.905839999999999	D	-5.5	0.858439999999999	D	0.057	0.50514	T	0.81	0.926479999999999	Q9HC10	L1003R	Loss of sheet (P = 0.1398)	0.864412999999999	0.741829999999999	D	1	0.2652
26475493	C	G	V	L	.	998	25	0	4	0	0	1	4.0441000	1.02027	0.689999997615814	0.310000002384185	0	0.689999997615814	0.626499999999999	0.868739999999999	D	10	0.403899999999999	0.891549999999999	D	3.43	0.92015	M	0.918	0.590439999999999	P	-2.39	0.530959999999999	N	0.0509999999999999	0.722239999999999	T	0.563999999999999	0.684869999999999	Q9HC10	V998L	Loss of phosphorylation at T996 (P = 0.5354)	0.977202	0.93081	D	0	-0.3090
26475919	T	C	T	A	rs747462303	996	24	0	4	0	0	0	6.1487100	1.07861	0.550000011920929	0.449999988079071	0	0.550000011920929	0.873199999999999	0.95786	D	10	1.0367	0.97845	D	4.5449999999999999	0.991099999999999	H	0.999	0.905839999999999	D	-4.36	0.77881	D	2E-3	0.794019999999999	D	0.864999999999999	0.9605	Q9HC10	T996A	Gain of loop (P = 0.3485)	0.958604	0.84374	D	1	0.3013
26475919	T	G	T	P	rs747462303	996	24	0	4	0	0	-2	6.1487100	1.07861	0.389999985694885	0.610000014305114	1	0.610000014305114	0.873199999999999	0.95786	D	10	1.0367	0.97845	D	4.5449999999999999	0.991099999999999	H	1	0.905839999999999	D	-5.23	0.84387	D	1E-3	0.833509999999999	D	0.87	0.963189999999999	Q9HC10	T996P	Loss of glycosylation at T996 (P = 0.5059)	0.949755	0.807189999999999	D	1	0.1264
26475922	A	G	C	R	rs1265540448	995	24	0	4	0	0	-4	3.2022600	1.25365	0.430000007152557	0.569999992847442	1	0.569999992847442	0.1451	0.46859	T	10	-0.956799999999999	0.39771	T	-0.70499999999999996	0.0182	N	0.972999999999999	0.57599	D	-2.76	0.64478	D	0.078	0.447019999999999	T	0.464	0.5339	Q9HC10	C995R	Gain of phosphorylation at T996 (P = 0.2031)	0.918208	0.746519999999999	D	1	0.0042
26475924	T	C	Q	R	rs769229324	994	24	0	4	0	0	1	6.1487100	1.07861	0.579999983310699	0.419999986886978	0	0.579999983310699	0.395299999999999	0.74822	T	10	-0.266799999999999	0.75899	T	0.65500000000000003	0.16177	N	0.997	0.706729999999999	D	-1.9	0.44284	N	0.057	0.478279999999999	T	0.439	0.49307	Q9HC10	Q994R	Gain of solvent accessibility (P = 0.3194)	0.942405999999999	0.783839999999999	D	0	-0.2180
26475931	G	C	Q	E	rs903310718	992	24	0	4	0	0	2	6.7099400	1.13696	0.46000000834465	0.540000021457672	1	0.540000021457672	0.2233	0.587289999999999	T	10	-0.733299999999999	0.58796	T	0.54	0.13725	N	0.679	0.41742	P	-0.75	0.210029999999999	N	0.187	0.35582	T	0.512	0.609859999999999	Q9HC10	Q992E	Gain of loop (P = 0.3485)	0.967203	0.880939999999999	D	1	0.2911
26475932	A	T	N	K	rs1426321286	991	24	0	4	0	0	0	-0.4457240	0.145071	0.810000002384185	0.189999997615814	0	0.810000002384185	0.1613	0.496649999999999	T	10	-0.8799	0.497699999999999	T	0.98	0.249159999999999	L	0.101	0.28433	B	-1.22	0.30964	N	0.085	0.51112	T	0.508	0.603729999999999	Q9HC10	N991K	Gain of solvent accessibility (P = 0.2689)	0.966303	0.884129999999999	D	0	-0.0071
26475941	G	C	F	L	rs748585019	988	24	0	4	0	0	0	4.8859400	1.13696	0.620000004768371	0.379999995231628	0	0.620000004768371	0.2594	0.63021	T	10	-0.7609	0.573559999999999	T	0.73499999999999999	0.18861	N	0.958999999999999	0.55135	D	-0.87	0.25551	N	0.836999999999999	0.09425	T	0.527	0.63251	Q9HC10	F988L	Loss of stability (P = 0.5204)	0.908708999999999	0.698219999999999	D	0	-0.1468
26475942	A	C	F	C	rs769307615	988	24	0	4	0	0	-3	5.1665600	1.25365	0.360000014305114	0.639999985694885	1	0.639999985694885	0.354999999999999	0.71796	T	10	-0.417499999999999	0.71472	T	0.69499999999999995	0.17993	N	1	0.905839999999999	D	-2.27999999999999	0.511569999999999	N	0.182	0.50514	T	0.583999999999999	0.711069999999999	Q9HC10	F988C	Loss of disorder (P = 0.438)	0.916108	0.72182	D	0	-0.1757
26475943	A	C	F	V	rs753813808	988	24	0	4	0	0	-1	3.3425700	1.25365	0.6700000166893	0.330000013113021	0	0.6700000166893	0.1854	0.53481	T	10	-0.804899999999999	0.548549999999999	T	-0.26500000000000001	0.0377699999999999	N	0.982999999999999	0.603809999999999	D	-0.27	0.18042	N	0.727999999999999	0.05203	T	0.549	0.66424	Q9HC10	F988V	Gain of loop (P = 0.3485)	0.897209999999999	0.66112	D	0	-0.2077
26475946	C	T	V	I	rs772973509	987	24	0	4	0	0	3	7.8323900	1.02027	0.310000002384185	0.689999997615814	1	0.689999997615814	0.2997	0.670919999999999	T	10	-0.4978	0.687289999999999	T	1	0.251359999999999	L	0.803	0.55554	P	-0.77	0.21429	N	0.126	0.3597	T	0.486999999999999	0.57084	Q9HC10	V987I	Gain of catalytic residue at N991 (P = 0.5016)	0.928506999999999	0.741829999999999	D	0	-0.0822
26475948	C	G	R	P	rs762442956	986	24	0	4	0	0	0	4.8859400	1.02027	0.569999992847442	0.430000007152557	0	0.569999992847442	0.6135	0.86334	D	10	0.4032	0.891449999999999	D	3.65	0.94181	H	1	0.905839999999999	D	-4.54	0.784719999999999	D	0.004	0.76473	D	0.653	0.79059	Q9HC10	R986P	Gain of catalytic residue at R986 (P = 0.2121)	0.939006	0.77019	D	1	0.4474
26475948	C	T	R	H	rs762442956	986	24	0	4	0	0	-2	4.8859400	1.02027	0.430000007152557	0.569999992847442	1	0.569999992847442	0.493599999999999	0.80791	T	10	-0.166399999999999	0.78515	T	2.1749999999999998	0.60977	M	1	0.905839999999999	D	-3.53	0.68532	D	0.027	0.553409999999999	D	0.625	0.76019	Q9HC10	R986H	Loss of sheet (P = 0.1907)	0.962103999999999	0.85685	D	1	0.7896
26475949	G	A	R	C	rs201198797	986	24	0	4	0	0	-4	1.2379600	1.13696	0.629999995231628	0.370000004768371	0	0.629999995231628	0.5471	0.83369	D	10	0.2851	0.87319	D	2.9550000000000001	0.850289999999999	M	1	0.905839999999999	D	-5.74	0.87687	D	0	0.928239999999999	D	.	.	.	.	.	0.960504	0.85148	D	1	0.7743
26475951	G	A	A	V	rs759416977	985	24	0	4	0	0	0	7.8323900	1.13696	0.310000002384185	0.689999997615814	1	0.689999997615814	0.226	0.5907	T	10	-0.8477	0.52127	T	0.59	0.154439999999999	N	1	0.905839999999999	D	-3.36	0.69118	D	0.0539999999999999	0.514209999999999	T	0.568999999999999	0.691559999999999	Q9HC10	A985V	Loss of phosphorylation at S981 (P = 0.3744)	0.955003999999999	0.828459999999999	D	1	0.5886
26475960	T	G	D	A	.	982	24	0	4	0	0	-2	7.8323900	1.07861	0.300000011920928	0.699999988079071	1	0.699999988079071	0.716899999999999	0.902869999999999	D	10	0.5733	0.91547	D	4.0949999999999998	0.97289	H	0.999	0.905839999999999	D	-7.24	0.943259999999999	D	2E-3	0.928239999999999	D	0.947999999999999	0.99368	Q9HC10	D982A	Gain of catalytic residue at D982 (P = 0.2607)	0.908808999999999	0.705319999999999	D	1	0.2781
26475969	C	T	G	E	rs1324833296	979	24	0	4	0	0	-3	7.8323900	1.02027	0.189999997615814	0.810000002384185	1	0.810000002384185	0.7055	0.89871	D	10	0.7143	0.933529999999999	D	3.835	0.956629999999999	H	1	0.905839999999999	D	-7.24	0.943259999999999	D	0	0.928239999999999	D	0.713999999999999	0.84955	Q9HC10	G979E	Gain of disorder (P = 0.1412)	0.951204999999999	0.946389999999999	D	1	0.4842
26475970	C	G	G	R	.	979	24	0	4	0	0	-3	7.8323900	1.02027	0.189999997615814	0.810000002384185	1	0.810000002384185	0.629199999999999	0.86985	D	10	0.3991	0.89083	D	2.8450000000000002	0.826629999999999	M	1	0.905839999999999	D	-7.24	0.943259999999999	D	0	0.928239999999999	D	0.772	0.89841	Q9HC10	G979R	Loss of catalytic residue at L980 (P = 0.1575)	0.965203	0.965879999999999	D	1	0.3990
26475979	C	A	D	Y	rs148042715	976	24	0	4	0	0	1	7.8323900	1.02027	0.300000011920928	0.699999988079071	1	0.699999988079071	0.759299999999999	0.918019999999999	D	10	0.846199999999999	0.94982	D	4.05	0.97045	H	1	0.905839999999999	D	-8.11999999999999	0.967069999999999	D	1E-3	0.928239999999999	D	0.922	0.986389999999999	Q9HC10	D976Y	Gain of MoRF binding (P = 0.2179)	0.963203999999999	0.863179999999999	D	1	0.3385
26475979	C	T	D	N	rs148042715	976	24	0	4	0	0	-4	7.8323900	1.02027	0.270000010728836	0.730000019073486	1	0.730000019073486	0.6671	0.884519999999999	D	10	0.537599999999999	0.91066	D	3.45	0.92227	M	1	0.905839999999999	D	-4.53	0.78388	D	0.005	0.928239999999999	D	.	.	.	.	.	0.968902999999999	0.887669999999999	D	0	-0.0046
26475982	C	T	A	T	rs200142505	975	24	0	4	0	0	0	7.8323900	1.02027	0.239999994635581	0.759999990463256	1	0.759999990463256	0.4665	0.79405	T	10	-0.244799999999999	0.764989999999999	T	1.115	0.28702	L	1	0.905839999999999	D	-2.16	0.50175	N	0.005	0.794019999999999	D	0.352999999999999	0.352329999999999	Q9HC10	A975T	Loss of catalytic residue at A975 (P = 0.1971)	0.945705	0.825509999999999	D	0	-0.0647
26475984	G	A	A	V	rs1433741292	974	24	0	4	0	0	0	9.7966900	1.13696	0.050000000745058	0.949999988079071	1	0.949999988079071	0.578899999999999	0.84836	D	10	0.2152	0.86167	D	1.7649999999999999	0.458	L	0.999	0.905839999999999	D	-3.09	0.65627	D	0.007	0.7415	D	0.5	0.591339999999999	Q9HC10	A974V	Loss of phosphorylation at S977 (P = 0.1905)	0.955604	0.89922	D	1	0.0650
26475992	G	C	S	R	rs553174850	971	24	0	4	0	0	-1	0.8170390	1.13696	0.889999985694885	0.109999999403953	0	0.889999985694885	0.3709	0.73016	T	10	-0.440599999999999	0.707099999999999	T	1.9750000000000001	0.535059999999999	M	1	0.905839999999999	D	-3.76	0.712759999999999	D	0.003	0.794019999999999	D	0.570999999999999	0.6942	Q9HC10	S971R	Loss of disorder (P = 0.0983)	0.915108	0.720879999999999	D	1	0.1799
26475997	G	A	R	C	rs140613217	970	24	0	4	0	0	-4	4.6053300	1.13696	0.419999986886978	0.579999983310699	1	0.579999983310699	0.6381	0.873399999999999	D	10	0.383299999999999	0.888449999999999	D	4.2549999999999999	0.9807	H	1	0.905839999999999	D	-7.24	0.943259999999999	D	1E-3	0.928239999999999	D	.	.	.	.	.	0.972103	0.924749999999999	D	1	0.4886
26476002	T	C	Q	R	rs755408329	968	24	0	4	0	0	1	7.8323900	1.13696	0.349999994039535	0.649999976158142	1	0.649999976158142	0.4121	0.760129999999999	T	10	-0.1766	0.78266	T	1.7649999999999999	0.458	L	0.967999999999999	0.905839999999999	D	-3.62	0.69593	D	0.003	0.928239999999999	D	0.653	0.79059	Q9HC10	Q968R	Gain of relative solvent accessibility (P = 0.1259)	0.909509	0.7223	D	1	0.4671
26476005	T	G	Y	S	.	967	24	0	4	0	0	-2	7.8323900	1.13696	0.289999991655349	0.709999978542327	1	0.709999978542327	0.5339	0.82738	D	10	0.2109	0.860929999999999	D	2.95	0.84923	M	1	0.905839999999999	D	-8.15	0.9675	D	2E-3	0.928239999999999	D	0.756	0.885619999999999	Q9HC10	Y967S	Gain of MoRF binding (P = 0.0919)	0.926706999999999	0.76632	D	1	0.3002
26476009	T	C	M	V	rs921891243	966	24	0	4	0	0	1	5.0262500	1.13696	0.620000004768371	0.379999995231628	0	0.620000004768371	0.0821999999999999	0.323529999999999	T	10	-0.980199999999999	0.34955	T	-0.94499999999999995	0.01271	N	0.515	0.374209999999999	P	-2.02	0.51319	N	0.173999999999999	0.37872	T	0.491999999999999	0.57877	Q9HC10	M966V	Loss of catalytic residue at H965 (P = 0.2733)	0.906109	0.703479999999999	D	1	0.3017
26476011	T	C	H	R	rs781747029	965	24	0	4	0	0	0	7.8323900	1.13696	0.310000002384185	0.689999997615814	1	0.689999997615814	0.4389	0.77783	T	10	-0.160599999999999	0.78656	T	1.825	0.478999999999999	L	0.999	0.905839999999999	D	-6.98	0.935819999999999	D	2E-3	0.833509999999999	D	0.574999999999999	0.69945	Q9HC10	H965R	Gain of relative solvent accessibility (P = 0.1259)	0.920408	0.77861	D	1	0.2931
26476012	G	A	H	Y	rs748446812	965	24	0	4	0	0	2	9.7966900	1.13696	0.11999999731779	0.879999995231628	1	0.879999995231628	0.3881	0.742979999999999	T	10	-0.544	0.67013	T	1.0549999999999999	0.26876	L	0.995	0.674869999999999	D	-4.7	0.79829	D	0.063	0.46632	T	0.586999999999999	0.71486	Q9HC10	H965Y	Loss of disorder (P = 0.1492)	0.927306999999999	0.791479999999999	D	1	0.0851
26476014	G	A	A	V	rs201329629	964	24	0	4	0	0	0	2.3604200	0.203417	0.509999990463256	0.490000009536743	0	0.509999990463256	0.1022	0.377429999999999	T	10	-1.04289999999999	0.164429999999999	T	0.01	0.0794799999999999	N	0.594999999999999	0.42036	P	-3.23	0.65056	D	0.0719999999999999	0.44501	T	.	.	.	.	.	0.880311999999999	0.59977	D	0	-0.0270
26476014	G	C	A	G	rs201329629	964	24	0	4	0	0	0	2.3604200	0.203417	0.509999990463256	0.490000009536743	0	0.509999990463256	0.5633	0.84128	D	10	0.2826	0.87277	D	3.27	0.90083	M	0.99	0.779129999999999	D	-3.45	0.675889999999999	D	0.007	0.69154	D	0.658	0.795769999999999	Q9HC10	A964G	Gain of methylation at R963 (P = 0.1783)	0.935706	0.764199999999999	D	0	-0.0270
26476017	C	T	R	Q	rs770588695	963	24	0	4	0	0	1	7.8323900	1.02027	0.300000011920928	0.699999988079071	1	0.699999988079071	0.498599999999999	0.810329999999999	T	10	0.098	0.84138	D	2.5750000000000002	0.752979999999999	M	1	0.905839999999999	D	-3.62	0.69593	D	0	0.928239999999999	D	0.682	0.81974	Q9HC10	R963Q	Loss of methylation at R963 (P = 0.2098)	0.937305999999999	0.803699999999999	D	0	-0.0270
26476021	G	A	L	F	rs1305473648	962	24	0	4	0	0	0	6.7099400	1.13696	0.409999996423721	0.589999973773956	1	0.589999973773956	0.757499999999999	0.917379999999999	D	10	0.714199999999999	0.933509999999999	D	3.73	0.94857	H	1	0.905839999999999	D	-3.49	0.68056	D	0.003	0.794019999999999	D	0.763	0.89129	Q9HC10	L962F	Loss of stability (P = 0.2578)	0.932807	0.7902	D	0	-0.1273
26476022	C	A	Q	H	.	961	24	0	4	0	0	1	4.8859400	1.02027	0.579999983310699	0.419999986886978	0	0.579999983310699	0.347899999999999	0.712409999999999	T	10	-0.5119	0.68217	T	1.27	0.320689999999999	L	0.998	0.732199999999999	D	-4.23	0.759349999999999	D	2E-3	0.833509999999999	D	0.423999999999999	0.46843	Q9HC10	Q961H	Loss of ubiquitination at K957 (P = 0.3029)	0.936305999999999	0.823219999999999	D	0	-0.1619
26476023	T	C	Q	R	rs1358025747	961	24	0	4	0	0	1	7.8323900	1.13696	0.349999994039535	0.649999976158142	1	0.649999976158142	0.428099999999999	0.77088	T	10	-0.2031	0.775909999999999	T	1.605	0.408629999999999	L	0.978999999999999	0.674869999999999	D	-3.39	0.66896	D	0.006	0.76473	D	.	.	.	.	.	0.915807999999999	0.768859999999999	D	0	-0.1726
26476024	G	C	Q	E	rs745435855	961	24	0	4	0	0	2	7.8323900	1.13696	0.360000014305114	0.639999985694885	1	0.639999985694885	0.340299999999999	0.706319999999999	T	10	-0.454	0.702679999999999	T	1.415	0.35607	L	0.235999999999999	0.409729999999999	B	-2.52	0.547019999999999	D	0.131	0.37173	T	0.422999999999999	0.466799999999999	Q9HC10	Q961E	Gain of methylation at R963 (P = 0.2199)	0.916108	0.75965	D	0	-0.1937
26476035	T	C	K	R	rs763893792	957	24	0	4	0	0	2	5.0262500	1.13696	0.680000007152557	0.319999992847442	0	0.680000007152557	0.3018	0.67288	T	10	-0.579799999999999	0.65625	T	0.34499999999999997	0.11182	N	0.56	0.44062	P	-1.28	0.32185	N	0.536	0.09897	T	.	.	.	.	.	0.766923	0.432719999999999	T	0	-0.8367
26476142	C	T	S	N	rs1275726195	951	23	0	4	0	0	0	4.8859400	0.903575	0.540000021457672	0.46000000834465	0	0.540000021457672	0.5026	0.81227	D	10	-0.1341	0.79305	T	2.0249999999999999	0.5543	M	0.799	0.4491	P	0.03	0.07882	N	0.335	0.182859999999999	T	0.356999999999999	0.35885	Q9HC10	S951N	Gain of MoRF binding (P = 0.2515)	0.820918	0.48387	T	0	-0.2438
26476146	C	T	V	I	rs199613764	950	23	0	4	0	0	3	1.2379600	-1.13855	0.990000009536743	0.00999999977648258	0	0.990000009536743	0.147799999999999	0.47344	T	10	-0.963799999999999	0.384479999999999	T	0.115	0.0856399999999999	N	0	0.0747099999999999	B	-0.26	0.12847	N	0.206999999999999	0.269689999999999	T	.	.	.	.	.	0.387160999999999	0.09535	T	0	-0.0277
26476164	G	T	L	M	rs1454858093	944	23	0	4	0	0	2	2.5007200	1.07861	0.790000021457672	0.209999993443489	0	0.790000021457672	0.4071	0.75663	T	10	-0.0483	0.81242	T	1.39	0.349339999999999	L	0.143999999999999	0.363379999999999	B	-0.28	0.12099	N	0.102999999999999	0.414049999999999	T	0.392	0.41593	Q9HC10	L944M	Gain of relative solvent accessibility (P = 0.2363)	0.749425	0.370649999999999	T	0	-0.0932
26476173	C	T	G	S	rs779256261	941	23	0	0	0	0	-1	3.7634900	0.903575	0.490000009536743	0.509999990463256	1	0.509999990463256	0.3682	0.72811	T	10	-0.426099999999999	0.711929999999999	T	1.52	0.3836	L	0.379	0.34321	B	-0.67	0.19509	N	0.690999999999999	0.05901	T	0.445	0.502879999999999	Q9HC10	G941S	Gain of relative solvent accessibility (P = 0.1571)	0.880112	0.59716	D	1	0.0680
26476187	A	C	V	G	.	936	23	0	0	0	0	-4	1.6588800	1.19531	0.660000026226043	0.340000003576278	0	0.660000026226043	0.269799999999999	0.64141	T	10	-0.821899999999999	0.53815	T	1.5	0.37844	L	0.049	0.26966	B	-2.81	0.59389	D	0.360999999999999	0.170639999999999	T	0.590999999999999	0.719879999999999	Q9HC10	V936G	Gain of ubiquitination at K937 (P = 0.0758)	0.873013	0.58094	D	1	0.0680
26476187	A	T	V	D	rs758010380	936	23	0	0	0	0	-4	1.6588800	1.19531	0.660000026226043	0.340000003576278	0	0.660000026226043	0.2575	0.628109999999999	T	10	-0.882199999999999	0.49585	T	1.5	0.37844	L	0.112	0.26966	B	-1.38	0.38345	N	0.578999999999999	0.0862399999999999	T	0.582999999999999	0.70979	Q9HC10	V936D	Gain of glycosylation at K937 (P = 0.1379)	0.965203	0.871249999999999	D	1	0.4561
26476189	C	G	E	D	.	935	23	0	0	0	0	1	3.2022600	0.903575	0.46000000834465	0.540000021457672	1	0.540000021457672	0.5862	0.85158	D	10	0.0685999999999999	0.83592	D	2.64	0.77224	M	0.996	0.68779	D	-1.7	0.52776	N	0.445	0.13328	T	0.372	0.38327	Q9HC10	E935D	Loss of methylation at K937 (P = 0.2132)	0.865512999999999	0.56452	D	0	-0.1443
26476195	G	C	F	L	rs1459816705	933	23	0	0	0	0	0	-0.1651100	-0.205008	0.970000028610229	0.0299999993294477	0	0.970000028610229	0.453799999999999	0.78685	T	10	-0.2625	0.760199999999999	T	2.6	0.760809999999999	M	0.980999999999999	0.6407	D	-4.3	0.764959999999999	D	0.139	0.422609999999999	T	0.468999999999999	0.542009999999999	Q9HC10	F933L	Gain of glycosylation at K937 (P = 0.3325)	0.966303	0.87634	D	1	0.2109
26476205	G	A	P	L	rs779579370	930	23	0	0	0	0	-3	9.7966900	1.07861	0.100000001490116	0.899999976158142	1	0.899999976158142	0.8115	0.936389999999999	D	10	0.76	0.939189999999999	D	2.91	0.84121	M	1	0.905839999999999	D	-9.35	0.98346	D	0.003	0.928239999999999	D	0.541	0.652909999999999	Q9HC10	P930L	Loss of loop (P = 0.0986)	0.983902	0.945339999999999	D	1	0.2109
26476206	G	A	P	S	rs746541787	930	23	0	0	0	0	-1	9.7966900	1.07861	0.109999999403953	0.889999985694885	1	0.889999985694885	0.7758	0.923799999999999	D	10	0.5924	0.917989999999999	D	2.91	0.84121	M	1	0.905839999999999	D	-7.51	0.95074	D	0.004	0.928239999999999	D	0.606999999999999	0.73934	Q9HC10	P930S	Loss of solvent accessibility (P = 0.3543)	0.963803999999999	0.86607	D	1	0.6692
26476206	G	C	P	A	rs746541787	930	23	0	0	0	0	-1	9.7966900	1.07861	0.109999999403953	0.889999985694885	1	0.889999985694885	0.7789	0.92488	D	10	0.6451	0.92481	D	2.91	0.84121	M	1	0.905839999999999	D	-7.51	0.95074	D	0.008	0.928239999999999	D	0.632	0.768	Q9HC10	P930A	Gain of loop (P = 0.2045)	0.973802999999999	0.905769999999999	D	1	0.2428
26476211	C	A	G	V	.	928	23	0	0	0	0	-4	3.3425700	0.903575	0.239999994635581	0.759999990463256	1	0.759999990463256	0.6781	0.888619999999999	D	10	0.258199999999999	0.86882	D	2.79	0.81396	M	1	0.905839999999999	D	-5.64	0.89093	D	0.005	0.7415	D	0.48	0.559699999999999	Q9HC10	G928V	Gain of sheet (P = 0.1451)	0.978168999999999	0.92312	D	1	0.3282
26476212	C	A	G	C	rs747952633	928	23	0	0	0	0	-4	4.8859400	0.903575	0.270000010728836	0.730000019073486	1	0.730000019073486	0.693899999999999	0.89444	D	10	0.4899	0.904059999999999	D	2.79	0.81396	M	1	0.905839999999999	D	-5.81	0.89334	D	0.006	0.70582	D	.	.	.	.	.	0.972427999999999	0.90037	D	0	-0.0313
26476212	C	G	G	R	rs747952633	928	23	0	0	0	0	-3	4.8859400	0.903575	0.270000010728836	0.730000019073486	1	0.730000019073486	0.682	0.89007	D	10	0.3028	0.876029999999999	D	2.79	0.81396	M	1	0.905839999999999	D	-4.17	0.779649999999999	D	0.02	0.597319999999999	D	0.512	0.609859999999999	Q9HC10	G928R	Loss of helix (P = 0.2662)	0.984202	0.946069999999999	D	1	0.2685
26476212	C	T	G	S	rs747952633	928	23	0	0	0	0	-1	4.8859400	0.903575	0.400000005960464	0.600000023841857	1	0.600000023841857	0.6803	0.88944	D	10	0.2827	0.872789999999999	D	2.79	0.81396	M	1	0.905839999999999	D	-2.7	0.61284	D	0.128	0.374489999999999	T	0.396	0.422489999999999	Q9HC10	G928S	Gain of loop (P = 0.3485)	0.982002	0.938869999999999	D	1	0.4201
26476217	A	T	L	Q	rs1176347487	926	23	0	0	0	0	-3	6.1487100	1.19531	0.25	0.75	1	0.75	0.690999999999999	0.893379999999999	D	10	0.3053	0.876419999999999	D	2.84	0.82582	M	1	0.905839999999999	D	-4.15	0.779649999999999	D	0.027	0.722239999999999	D	0.588999999999999	0.71738	Q9HC10	L926Q	Gain of loop (P = 0.1069)	0.964704	0.86917	D	0	-0.2284
26476221	A	G	F	L	rs529032575	925	23	0	0	0	0	-1	5.0262500	1.19531	0.479999989271163	0.519999980926513	1	0.519999980926513	0.4803	0.801289999999999	T	10	-0.00719999999999999	0.821069999999999	T	2.4700000000000002	0.717149999999999	M	0.818999999999999	0.499199999999999	P	-2.33	0.567869999999999	N	0.32	0.19131	T	0.412999999999999	0.45038	Q9HC10	F925L	Loss of catalytic residue at F925 (P = 0.3382)	0.935806	0.76517	D	0	-0.1972
26476221	A	T	F	I	rs529032575	925	23	0	0	0	0	0	5.0262500	1.19531	0.469999998807907	0.52999997138977	1	0.52999997138977	0.508299999999999	0.81503	D	10	-0.0662999999999999	0.808599999999999	T	1.665	0.426099999999999	L	0.968999999999999	0.611179999999999	D	-2	0.530959999999999	N	0.449	0.129929999999999	T	0.437	0.48979	Q9HC10	F925I	Gain of catalytic residue at F925 (P = 0.1884)	0.766023	0.52922	T	0	-0.1738
26476223	T	C	E	G	rs1471175454	924	23	0	0	0	0	-3	5.0262500	1.02027	0.300000011920928	0.699999988079071	1	0.699999988079071	0.260199999999999	0.631099999999999	T	10	-0.733099999999999	0.588069999999999	T	0	0.0653799999999999	N	0.014	0.24468	B	-1.49	0.408499999999999	N	0.318	0.192459999999999	T	0.421999999999999	0.46516	Q9HC10	E924G	Loss of loop (P = 0.1242)	0.933406999999999	0.754129999999999	D	0	-0.1208
26476225	C	G	K	N	.	923	23	0	0	0	0	0	-0.3054170	0.903575	0.860000014305114	0.140000000596046	0	0.860000014305114	0.656299999999999	0.88046	D	10	0.312699999999999	0.87758	D	2.7250000000000001	0.79712	M	0.968999999999999	0.706729999999999	D	-2.79	0.590589999999999	D	0.034	0.54159	D	0.452	0.514349999999999	Q9HC10	K923N	Loss of MoRF binding (P = 0.2202)	0.939006	0.77019	D	0	-0.0342
26476229	C	G	R	P	rs148094939	922	23	0	0	0	0	0	3.2022600	0.903575	0.430000007152557	0.569999992847442	1	0.569999992847442	0.631199999999999	0.870659999999999	D	10	0.2918	0.874269999999999	D	2.56	0.74772	M	0.988999999999999	0.706729999999999	D	-3.1	0.635539999999999	D	0.078	0.429759999999999	T	0.501	0.592899999999999	Q9HC10	R922P	Loss of helix (P = 0.2022)	0.981302	0.93576	D	1	0.0723
26476229	C	T	R	H	rs148094939	922	23	0	0	0	0	-2	3.2022600	0.903575	0.340000003576278	0.660000026226043	1	0.660000026226043	0.6419	0.874889999999999	D	10	0.3397	0.88178	D	2.56	0.74772	M	0.998	0.905839999999999	D	-2.59	0.558209999999999	D	0.0539999999999999	0.478279999999999	T	0.401	0.43067	Q9HC10	R922H	Loss of MoRF binding (P = 0.2005)	0.989400999999999	0.96508	D	1	0.4098
26476230	G	A	R	C	rs754280163	922	23	0	0	0	0	-4	1.0976500	1.07861	0.560000002384185	0.439999997615814	0	0.560000002384185	0.6097	0.861739999999999	D	10	0.229699999999999	0.864079999999999	D	2.56	0.74772	M	1	0.905839999999999	D	-3.91	0.74504	D	0.019	0.597319999999999	D	0.46	0.527399999999999	Q9HC10	R922C	Loss of loop (P = 0.1242)	0.970303	0.89317	D	1	0.1394
26476230	G	C	R	G	rs754280163	922	23	0	0	0	0	-3	1.0976500	1.07861	0.709999978542327	0.289999991655349	0	0.709999978542327	0.554899999999999	0.83738	D	10	0.0551	0.83338	D	2.56	0.74772	M	0.928	0.59353	P	-3.27	0.65512	D	0.094	0.40426	T	0.436	0.488149999999999	Q9HC10	R922G	Gain of glycosylation at K923 (P = 0.1837)	0.981002	0.934559999999999	D	0	-0.2032
26476239	T	C	S	G	rs987743320	919	23	0	0	0	0	-1	6.1487100	1.02027	0.189999997615814	0.810000002384185	1	0.810000002384185	0.2331	0.59953	T	10	-0.7893	0.557699999999999	T	1.2949999999999999	0.324529999999999	L	0.112	0.2629	B	-2.12	0.481839999999999	N	0.653	0.0729199999999999	T	0.664	0.80191	Q9HC10	S919G	Loss of sheet (P = 0.1907)	0.805919	0.462229999999999	T	1	0.0851
26476244	C	T	G	D	rs1218641736	917	23	0	0	0	0	-2	6.0084000	0.903575	0.300000011920928	0.699999988079071	1	0.699999988079071	0.782699999999999	0.926209999999999	D	10	0.777	0.94127	D	3.3149999999999999	0.90654	M	0.996	0.732199999999999	D	-6.55	0.91827	D	0.003	0.833509999999999	D	.	.	.	.	.	0.967253	0.914569999999999	D	1	0.0732
26476253	A	T	L	Q	rs1220846291	914	23	0	0	0	0	-3	9.0951600	1.19531	0.0399999991059303	0.959999978542327	1	0.959999978542327	0.642199999999999	0.875009999999999	D	10	0.432099999999999	0.89573	D	2.7949999999999999	0.81503	M	0.990999999999999	0.732199999999999	D	-4.48	0.78891	D	1E-3	0.833509999999999	D	0.725999999999999	0.860179999999999	Q9HC10	L914Q	Gain of sheet (P = 0.1945)	0.923008	0.75644	D	1	0.2656
26476256	T	C	Y	C	rs1279127869	913	23	0	0	0	0	-3	7.8323900	1.02027	0.189999997615814	0.810000002384185	1	0.810000002384185	0.4479	0.783359999999999	T	10	-0.2725	0.75744	T	1.7450000000000001	0.452349999999999	L	1	0.905839999999999	D	-7.88	0.96142	D	1E-3	0.928239999999999	D	0.715999999999999	0.851339999999999	Q9HC10	Y913C	Loss of ubiquitination at K909 (P = 0.1778)	0.914908999999999	0.696819999999999	D	1	0.2581
26476259	A	G	L	P	rs758039545	912	23	0	0	0	0	-3	6.1487100	1.19531	0.25	0.75	1	0.75	0.490599999999999	0.80644	T	10	-0.0568999999999999	0.81059	T	1.845	0.486779999999999	L	0.991999999999999	0.647379999999999	D	-4.53	0.78388	D	1E-3	0.833509999999999	D	0.807	0.92439	Q9HC10	L912P	Loss of ubiquitination at K909 (P = 0.1446)	0.587141	0.242049999999999	T	1	0.0054
26476261	C	A	E	D	rs376443083	911	23	0	0	0	0	1	1.2379600	0.903575	0.720000028610229	0.280000001192092	0	0.720000028610229	0.216599999999999	0.578629999999999	T	10	-0.857199999999999	0.51463	T	0.60499999999999998	0.15622	N	0.493999999999999	0.370369999999999	P	-0.35	0.12847	N	0.595999999999999	0.0952199999999999	T	0.608999999999999	0.741709999999999	Q9HC10	E911D	Loss of MoRF binding (P = 0.2176)	0.756224	0.39028	T	0	-0.0633
26476265	A	C	V	G	.	910	23	0	0	0	0	-4	7.4114700	1.25365	0.189999997615814	0.810000002384185	1	0.810000002384185	0.254099999999999	0.624279999999999	T	10	-0.560699999999999	0.663769999999999	T	1.76	0.45711	L	0.07	0.330289999999999	B	-5.43	0.85323	D	0	0.928239999999999	D	0.764	0.89209	Q9HC10	V910G	Gain of sheet (P = 0.1945)	0.677732	0.527719999999999	T	0	-0.0419
26476277	A	G	V	A	rs1345614718	906	23	0	0	0	0	0	7.4114700	1.25365	0.0900000035762786	0.910000026226043	1	0.910000026226043	0.5593	0.83942	D	10	0.0827999999999999	0.838589999999999	D	2.92	0.84325	M	0.998	0.732199999999999	D	-3.62	0.70674	D	0.055	0.48336	T	0.7	0.83677	Q9HC10	V906A	Gain of loop (P = 0.3485)	0.897209999999999	0.64041	D	0	-0.1313
26476278	C	T	V	M	rs1481727245	906	23	0	0	0	0	1	4.8859400	1.02027	0.419999986886978	0.579999983310699	1	0.579999983310699	0.524399999999999	0.822779999999999	D	10	-0.1501	0.789139999999999	T	2.0249999999999999	0.5543	M	1	0.905839999999999	D	-2.54999999999999	0.55181	D	0.003	0.794019999999999	D	0.562999999999999	0.683529999999999	Q9HC10	V906M	Gain of disorder (P = 0.2479)	0.940305999999999	0.774719999999999	D	0	-0.1602
26476286	C	T	G	D	rs1173646889	903	23	0	0	0	0	-2	7.6920900	1.02027	0.100000001490116	0.899999976158142	1	0.899999976158142	0.6679	0.88482	D	10	0.303999999999999	0.87621	D	2.1800000000000002	0.61292	M	1	0.905839999999999	D	-5.47	0.86836	D	0.047	0.50226	D	0.907	0.980689999999999	Q9HC10	G903D	Loss of disorder (P = 0.3242)	0.968503	0.89229	D	0	-0.1114
26476287	C	T	G	S	rs751067533	903	23	0	0	0	0	-1	7.6920900	1.02027	0.11999999731779	0.879999995231628	1	0.879999995231628	0.697999999999999	0.89595	D	10	0.4353	0.89619	D	3.0750000000000002	0.87202	M	1	0.905839999999999	D	-4.51	0.80767	D	0.016	0.647859999999999	D	0.902	0.978589999999999	Q9HC10	G903S	Loss of stability (P = 0.264)	0.966802999999999	0.88371	D	0	-0.0178
26476289	G	A	A	V	rs1156498938	902	23	0	0	0	0	0	3.3425700	1.13696	0.699999988079071	0.300000011920928	0	0.699999988079071	0.554899999999999	0.83738	D	10	-0.0830999999999999	0.804849999999999	T	2.08	0.574019999999999	M	1	0.905839999999999	D	-2.62	0.56301	D	0.09	0.431589999999999	T	0.648	0.785329999999999	Q9HC10	A902V	Gain of sheet (P = 0.1451)	0.90041	0.654	D	0	-0.0013
26476290	C	A	A	S	rs780851652	902	23	0	0	0	0	1	4.0441000	1.02027	0.550000011920929	0.449999988079071	0	0.550000011920929	0.5141	0.817819999999999	D	10	-0.2281	0.76937	T	0.78	0.19475	N	1	0.905839999999999	D	-0.6	0.17834	N	0.275	0.23433	T	0.667	0.80493	Q9HC10	A902S	Loss of methylation at R897 (P = 0.1296)	0.940006	0.77317	D	0	-0.3522
26476290	C	T	A	T	rs780851652	902	23	0	0	0	0	0	4.0441000	1.02027	0.52999997138977	0.469999998807907	0	0.52999997138977	0.5884	0.852539999999999	D	10	-0.00309999999999999	0.821919999999999	T	2.08	0.574019999999999	M	1	0.905839999999999	D	-1.57	0.39887	N	0.18	0.33109	T	0.700999999999999	0.8377	Q9HC10	A902T	Gain of sheet (P = 0.1451)	0.955504	0.830709999999999	D	1	0.3726
26476292	G	A	S	L	rs200599474	901	23	0	0	0	0	-3	6.7099400	1.13696	0.340000003576278	0.660000026226043	1	0.660000026226043	0.180299999999999	0.52705	T	10	-0.872199999999999	0.503639999999999	T	0	0.0653799999999999	N	1E-3	0.141839999999999	B	-2.31	0.51319	N	0.137	0.3533	T	.	.	.	.	.	0.968203	0.88468	D	1	0.3121
26476296	C	G	G	R	rs777581683	900	23	0	0	0	0	-3	6.0084000	1.02027	0.270000010728836	0.730000019073486	1	0.730000019073486	0.7247	0.905719999999999	D	10	0.370199999999999	0.88646	D	2.8149999999999999	0.81989	M	1	0.905839999999999	D	-4.61	0.8051	D	1E-3	0.928239999999999	D	0.852999999999999	0.953749999999999	Q9HC10	G900R	Gain of relative solvent accessibility (P = 0.1571)	0.984901	0.94786	D	1	0.3379
26476296	C	T	G	S	.	900	23	0	0	0	0	-1	6.0084000	1.02027	0.319999992847442	0.680000007152557	1	0.680000007152557	0.6982	0.89602	D	10	0.275899999999999	0.871659999999999	D	1.845	0.486779999999999	L	1	0.905839999999999	D	-3.26	0.670139999999999	D	0.007	0.928239999999999	D	0.872	0.96425	Q9HC10	G900S	Gain of disorder (P = 0.1423)	0.971902999999999	0.89805	D	1	0.2775
26476301	C	A	G	V	rs772312557	898	23	0	0	0	0	-2	5.8680900	1.02027	0.280000001192092	0.720000028610229	1	0.720000028610229	0.4108	0.75922	T	10	-0.374599999999999	0.728199999999999	T	1.615	0.41426	L	0.995	0.706729999999999	D	-3.25	0.65283	D	0.0109999999999999	0.678899999999999	D	0.755	0.8848	Q9HC10	G898V	Loss of catalytic residue at P894 (P = 0.0775)	0.921607999999999	0.761449999999999	D	1	0.2418
26476301	C	T	G	D	rs772312557	898	23	0	0	0	0	-4	5.8680900	1.02027	0.280000001192092	0.720000028610229	1	0.720000028610229	0.469399999999999	0.795619999999999	T	10	-0.2079	0.77468	T	2.42	0.700019999999999	M	0.995	0.706729999999999	D	-2.43	0.53258	N	0.02	0.623519999999999	D	0.746	0.87733	Q9HC10	G898D	Gain of relative solvent accessibility (P = 0.2751)	0.942806	0.82184	D	1	0.3098
26476304	C	T	R	Q	rs760896684	897	23	0	0	0	0	1	3.0619500	0.0867244	0.819999992847442	0.180000007152557	0	0.819999992847442	0.2953	0.66678	T	10	-0.5342	0.673819999999999	T	1.07	0.270749999999999	L	0.966999999999999	0.56408	D	-2.04	0.476829999999999	N	0.09	0.42614	T	0.578999999999999	0.70465	Q9HC10	R897Q	Loss of solvent accessibility (P = 0.2073)	0.967203	0.89317	D	1	0.0583
26476305	G	A	R	W	rs768666917	897	23	0	0	0	0	-4	0.9573460	-0.205008	0.879999995231628	0.11999999731779	0	0.879999995231628	0.4758	0.798989999999999	T	10	-0.0761	0.8064	T	1.76	0.45711	L	1	0.905839999999999	D	-5.52	0.87611	D	1E-3	0.833509999999999	D	0.569999999999999	0.69288	Q9HC10	R897W	Loss of sheet (P = 0.1907)	0.982402	0.951579999999999	D	1	0.4099
26476310	C	T	G	E	rs201736328	895	23	0	0	0	0	-3	6.0084000	1.02027	0.270000010728836	0.730000019073486	1	0.730000019073486	0.4661	0.79383	T	10	-0.175999999999999	0.78281	T	2	0.54354	M	1	0.905839999999999	D	-7.11	0.939989999999999	D	1E-3	0.833509999999999	D	.	.	.	.	.	0.954504	0.86445	D	1	0.5691
26476311	C	G	G	R	.	895	23	0	0	0	0	-3	6.0084000	1.02027	0.270000010728836	0.730000019073486	1	0.730000019073486	0.6005	0.857829999999999	D	10	0.2757	0.87163	D	3.04	0.86592	M	1	0.905839999999999	D	-7.11	0.939989999999999	D	1E-3	0.833509999999999	D	0.681	0.81877	Q9HC10	G895R	Gain of solvent accessibility (P = 0.0584)	0.967303	0.910719999999999	D	1	0.5332
26476313	G	A	P	L	rs1200275825	894	23	0	0	0	0	-3	7.9727000	1.13696	0.11999999731779	0.879999995231628	1	0.879999995231628	0.676799999999999	0.88814	D	10	0.4535	0.898869999999999	D	2.94	0.84723	M	1	0.905839999999999	D	-9.1	0.9818	D	1E-3	0.833509999999999	D	0.875	0.965809999999999	Q9HC10	P894L	Loss of methylation at K892 (P = 0.0539)	0.981701999999999	0.943389999999999	D	1	0.5183
26476898	A	C	F	C	rs1313204638	890	22	0	0	0	0	-3	9.0574200	1.25553	0.0199999995529651	0.980000019073486	1	0.980000019073486	0.6309	0.870539999999999	D	10	0.458799999999999	0.89961	D	3.17	0.88688	M	0.995	0.732199999999999	D	-6.91	0.933289999999999	D	1E-3	0.928239999999999	D	0.757	0.88644	Q9HC10	F890C	Loss of MoRF binding (P = 0.0918)	0.914808999999999	0.76748	D	1	0.5433
26476904	G	A	T	M	rs766595357	888	22	0	0	0	0	-1	5.6310900	1.14258	0.46000000834465	0.540000021457672	1	0.540000021457672	0.5815	0.849509999999999	D	10	0.4181	0.893689999999999	D	2.9750000000000001	0.853979999999999	M	0.987999999999999	0.779129999999999	D	-4.73	0.800849999999999	D	1E-3	0.833509999999999	D	0.726999999999999	0.861049999999999	Q9HC10	T888M	Loss of phosphorylation at T888 (P = 0.1802)	0.961604	0.85901	D	1	0.7811
26476904	G	C	T	R	rs766595357	888	22	0	0	0	0	-1	5.6310900	1.14258	0.46000000834465	0.540000021457672	1	0.540000021457672	0.6104	0.86204	D	10	0.4234	0.89446	D	2.9750000000000001	0.853979999999999	M	0.985999999999999	0.674869999999999	D	-4.72	0.79998	D	1E-3	0.833509999999999	D	0.797	0.917259999999999	Q9HC10	T888R	Loss of phosphorylation at T888 (P = 0.1802)	0.936305999999999	0.76632	D	1	0.8517
26476904	G	T	T	K	rs766595357	888	22	0	0	0	0	-1	5.6310900	1.14258	0.46000000834465	0.540000021457672	1	0.540000021457672	0.591999999999999	0.854119999999999	D	10	0.406499999999999	0.89193	D	2.9750000000000001	0.853979999999999	M	0.972999999999999	0.62824	D	-4.65	0.793989999999999	D	2E-3	0.794019999999999	D	0.787	0.9099	Q9HC10	T888K	Loss of methylation at K892 (P = 0.1084)	0.808618999999999	0.458519999999999	T	1	0.7563
26476907	T	C	K	R	rs752229160	887	22	0	0	0	0	2	7.7725400	1.08611	0.330000013113021	0.6700000166893	1	0.6700000166893	0.289899999999999	0.661619999999999	T	10	-0.627399999999999	0.636809999999999	T	2.2949999999999999	0.654039999999999	M	0.669	0.420159999999999	P	-1.45	0.35597	N	0.146999999999999	0.37589	T	0.565999999999999	0.687559999999999	Q9HC10	K887R	Loss of solvent accessibility (P = 0.1551)	0.913309	0.73102	D	0	-0.1219
26476910	A	G	V	A	rs1337517433	886	22	0	0	0	0	0	6.2021400	1.25553	0.180000007152557	0.819999992847442	1	0.819999992847442	0.458399999999999	0.78952	T	10	-0.1841	0.780769999999999	T	1.8049999999999999	0.475349999999999	L	0.656	0.779129999999999	P	-3.28	0.65858	D	2E-3	0.833509999999999	D	0.771	0.89763	Q9HC10	V886A	Gain of sheet (P = 0.0477)	0.886911	0.68064	D	1	0.8076
26476911	C	T	V	I	rs1221073107	886	22	0	0	0	0	3	2.6330500	0.0696063	0.860000014305114	0.140000000596046	0	0.860000014305114	0.2494	0.61889	T	10	-0.773599999999999	0.56659	T	0.47	0.13106	N	0.006	0.53183	B	-0.27	0.11913	N	1	0.01155	T	0.528	0.63399	Q9HC10	V886I	Loss of loop (P = 0.1242)	0.817617999999999	0.51127	T	1	0.8346
26476917	C	T	A	T	rs144594692	884	22	0	0	0	0	0	4.9172700	0.973165	0.270000010728836	0.730000019073486	1	0.730000019073486	0.257799999999999	0.628449999999999	T	10	-0.3821	0.725859999999999	T	0.55000000000000004	0.14455	N	0.603999999999999	0.518989999999999	P	-2.13	0.48354	N	0.003	0.794019999999999	D	.	.	.	.	.	0.935405999999999	0.817309999999999	D	1	0.8017
26476921	G	C	D	E	rs757243762	882	22	0	0	0	0	1	8.0580700	1.14258	0.100000001490116	0.899999976158142	1	0.899999976158142	0.3531	0.7165	T	10	-0.462899999999999	0.69971	T	2.11	0.58565	M	0.201	0.29693	B	-1.47	0.35991	N	0.085	0.431589999999999	T	0.683	0.82071	Q9HC10	D882E	Loss of phosphorylation at T879 (P = 0.1737)	0.802819999999999	0.449189999999999	T	1	0.8567
26476923	C	G	D	H	rs1443831576	882	22	0	0	0	0	-2	5.9166100	0.973165	0.219999998807907	0.77999997138977	1	0.77999997138977	0.2469	0.615999999999999	T	10	-0.7488	0.57998	T	0.46	0.129509999999999	N	0.0359999999999999	0.267079999999999	B	-0.9	0.242439999999999	N	0.486999999999999	0.129569999999999	T	0.718999999999999	0.85401	Q9HC10	D882H	Loss of loop (P = 0.0804)	0.916507999999999	0.70155	D	1	0.4322
26476926	T	C	K	E	rs200150611	881	22	0	0	0	0	1	6.2021400	1.08611	0.389999985694885	0.610000014305114	1	0.610000014305114	0.359499999999999	0.721469999999999	T	10	-0.4592	0.70094	T	2.08	0.574019999999999	M	0.016	0.267079999999999	B	-2.52999999999999	0.54864	D	0.144999999999999	0.3597	T	0.52	0.62204	Q9HC10	K881E	Loss of relative solvent accessibility (P = 0.0676)	0.923508	0.743219999999999	D	0	-0.0103
26476935	C	G	E	Q	rs1172733523	878	22	0	0	0	0	2	4.0606900	0.973165	0.469999998807907	0.52999997138977	1	0.52999997138977	0.4399	0.77846	T	10	-0.3528	0.73472	T	1.6	0.40776	L	0.948999999999999	0.706729999999999	P	-1.52	0.3698	N	0.275	0.23097	T	0.629	0.76468	Q9HC10	E878Q	Loss of phosphorylation at T879 (P = 0.2171)	0.890410999999999	0.6397	D	1	0.0002
26476937	T	C	E	G	rs1033474954	877	22	0	0	0	0	-3	7.9153100	1.08611	0.100000001490116	0.899999976158142	1	0.899999976158142	0.483999999999999	0.803159999999999	T	10	-0.0396999999999999	0.814239999999999	T	2.3149999999999999	0.662499999999999	M	0.83	0.58077	P	-5.2	0.87143	D	0.039	0.51737	D	0.65	0.78744	Q9HC10	E877G	Loss of relative solvent accessibility (P = 0.0981)	0.856613999999999	0.561139999999999	D	1	0.1897
26476938	C	T	E	K	rs201726560	877	22	0	0	0	0	1	6.0593800	0.973165	0.129999995231628	0.870000004768371	1	0.870000004768371	0.5602	0.83984	D	10	0.1457	0.84984	D	3.0049999999999999	0.85968	M	0.41	0.905839999999999	B	-3.33	0.670139999999999	D	0.005	0.722239999999999	D	.	.	.	.	.	0.973952999999999	0.914569999999999	D	1	0.2144
26476940	T	C	E	G	rs745703994	876	22	0	0	0	0	-3	6.2021400	1.08611	0.340000003576278	0.660000026226043	1	0.660000026226043	0.358599999999999	0.72077	T	10	-0.470899999999999	0.69693	T	1.9750000000000001	0.535059999999999	M	0.684	0.51088	P	-3.86	0.724709999999999	D	0.0149999999999999	0.63109	D	0.734999999999999	0.867999999999999	Q9HC10	E876G	Loss of disorder (P = 0.1274)	0.663934	0.29475	T	1	0.1073
26476944	C	T	V	M	rs755172692	875	22	0	0	0	0	1	6.0593800	0.973165	0.129999995231628	0.870000004768371	1	0.870000004768371	0.5403	0.830459999999999	D	10	0.1443	0.84958	D	2.4950000000000001	0.7267	M	0.993999999999999	0.68779	D	-2.00999999999999	0.46337	N	0.008	0.69154	D	0.554	0.671209999999999	Q9HC10	V875M	Loss of sheet (P = 0.1907)	0.973153	0.939359999999999	D	1	0.2804
26476947	T	A	I	F	rs748223435	874	22	0	0	0	0	-1	0.9198820	0.126079	0.9200000166893	0.0799999982118606	0	0.9200000166893	0.2959	0.66735	T	10	-0.642599999999999	0.630349999999999	T	1.67	0.42885	L	0.055	0.330289999999999	B	-2.43	0.53258	N	0.175999999999999	0.332189999999999	T	0.566999999999999	0.688899999999999	Q9HC10	I874F	Gain of catalytic residue at I874 (P = 0.1756)	0.910609	0.707189999999999	D	1	0.2013
26476949	G	T	S	Y	rs139871816	873	22	0	0	0	0	-2	7.9153100	1.14258	0.0900000035762786	0.910000026226043	1	0.910000026226043	0.7145	0.901989999999999	D	10	0.668499999999999	0.927769999999999	D	3.3	0.904719999999999	M	1	0.905839999999999	D	-5.33	0.84811	D	0	0.928239999999999	D	.	.	.	.	.	0.980302	0.932849999999999	D	1	0.1003
26476952	A	G	F	S	rs773354262	872	22	0	0	0	0	-3	4.2034500	1.25553	0.509999990463256	0.490000009536743	0	0.509999990463256	0.277399999999999	0.649259999999999	T	10	-0.552	0.667109999999999	T	1.57	0.39626	L	0.350999999999999	0.38028	B	-5.03	0.825749999999999	D	0.006	0.76473	D	0.718999999999999	0.85401	Q9HC10	F872S	Gain of phosphorylation at F872 (P = 0.0655)	0.916008	0.723659999999999	D	0	-0.4784
26476956	G	A	L	F	rs202211392	871	22	0	0	0	0	0	6.7732000	1.14258	0.209999993443489	0.790000021457672	1	0.790000021457672	0.6835	0.890619999999999	D	10	0.3824	0.88832	D	2.5	0.727709999999999	M	1	0.905839999999999	D	-3.02	0.626299999999999	D	0.03	0.54934	D	0.84	0.94601	Q9HC10	L871F	Loss of sheet (P = 0.1907)	0.922807999999999	0.72455	D	0	-0.5154
26476962	C	A	D	Y	rs886055877	869	22	0	0	0	0	-4	3.3468700	0.973165	0.259999990463256	0.740000009536743	1	0.740000009536743	0.5463	0.83331	D	10	0.2584	0.86885	D	2.82	0.82106	M	0.82	0.50421	P	-5.6	0.869879999999999	D	2E-3	0.794019999999999	D	0.645	0.78215	Q9HC10	D869Y	Loss of phosphorylation at S867 (P = 0.1544)	0.970802999999999	0.914569999999999	D	0	-0.8356
26476971	G	T	P	T	rs1323405579	866	22	0	0	0	0	-2	7.9153100	1.14258	0.0900000035762786	0.910000026226043	1	0.910000026226043	0.695899999999999	0.89517	D	10	0.594899999999999	0.91832	D	3.11	0.877569999999999	M	0.938999999999999	0.66517	P	-4.59	0.78891	D	0.016	0.647859999999999	D	0.850999999999999	0.95259	Q9HC10	P866T	Gain of relative solvent accessibility (P = 0.1571)	0.794819999999999	0.527719999999999	T	0	-0.3157
26476976	C	T	R	H	rs774822695	864	22	0	0	0	0	0	6.0593800	0.973165	0.0900000035762786	0.910000026226043	1	0.910000026226043	0.6712	0.886059999999999	D	10	0.4988	0.905299999999999	D	3.31	0.905909999999999	M	0.998	0.779129999999999	D	-4.29	0.76414	D	0.039	0.833509999999999	D	0.927	0.98806	Q9HC10	R864H	Loss of stability (P = 0.1043)	0.935105999999999	0.92647	D	1	0.1167
26476977	G	A	R	C	rs150070091	864	22	0	0	0	0	-4	4.0606900	0.126079	0.589999973773956	0.409999996423721	0	0.589999973773956	0.720099999999999	0.904039999999999	D	10	0.551	0.91247	D	3.31	0.905909999999999	M	0.993999999999999	0.779129999999999	D	-6.81	0.929799999999999	D	0	0.928239999999999	D	.	.	.	.	.	0.952004999999999	0.949679999999999	D	1	0.0977
26476985	G	A	A	V	rs775346391	861	22	0	0	0	0	0	9.9140000	1.14258	0.0399999991059303	0.959999978542327	1	0.959999978542327	0.7092	0.900059999999999	D	10	0.659599999999999	0.926649999999999	D	3.32	0.907139999999999	M	0.904	0.732199999999999	P	-3.62	0.69593	D	2E-3	0.928239999999999	D	0.883	0.969829999999999	Q9HC10	A861V	Loss of catalytic residue at A861 (P = 0.2016)	0.964103999999999	0.87909	D	1	0.0869
26476986	C	T	A	T	rs373770135	861	22	0	0	0	0	0	6.0593800	0.973165	0.0900000035762786	0.910000026226043	1	0.910000026226043	0.7092	0.900059999999999	D	10	0.659599999999999	0.926649999999999	D	3.32	0.907139999999999	M	0.995	0.905839999999999	D	-3.62	0.69593	D	2E-3	0.928239999999999	D	.	.	.	.	.	0.959903999999999	0.862589999999999	D	1	0.0528
26476991	C	A	R	L	rs761627839	859	22	0	0	0	0	0	7.7725400	0.973165	0.050000000745058	0.949999988079071	1	0.949999988079071	0.6902	0.89309	D	10	0.498599999999999	0.90527	D	3.33	0.90841	M	0.987999999999999	0.905839999999999	D	-6.21	0.904109999999999	D	2E-3	0.833509999999999	D	0.888	0.97226	Q9HC10	R859L	Loss of solvent accessibility (P = 0.1077)	0.965303	0.88031	D	0	-0.0220
26476991	C	G	R	P	rs761627839	859	22	0	0	0	0	-3	7.7725400	0.973165	0.109999999403953	0.889999985694885	1	0.889999985694885	0.6924	0.893889999999999	D	10	0.529699999999999	0.909599999999999	D	3.33	0.90841	M	0.987999999999999	0.905839999999999	D	-6.16	0.90215	D	1E-3	0.833509999999999	D	0.89	0.973199999999999	Q9HC10	R859P	Loss of solvent accessibility (P = 0.1077)	0.957604	0.849759999999999	D	1	0.0764
26476991	C	T	R	H	rs761627839	859	22	0	0	0	0	-2	7.7725400	0.973165	0.109999999403953	0.889999985694885	1	0.889999985694885	0.6956	0.895059999999999	D	10	0.5805	0.91642	D	3.33	0.90841	M	0.998	0.905839999999999	D	-4.44	0.77637	D	2E-3	0.833509999999999	D	0.904	0.979439999999999	Q9HC10	R859H	Loss of methylation at R859 (P = 0.1411)	0.920308	0.71716	D	0	-0.0079
26476992	G	A	R	C	rs199603169	859	22	0	0	0	0	-4	5.6310900	1.14258	0.340000003576278	0.660000026226043	1	0.660000026226043	0.751299999999999	0.915209999999999	D	10	0.7429	0.93706	D	3.33	0.90841	M	1	0.905839999999999	D	-7.11	0.939989999999999	D	0	0.928239999999999	D	.	.	.	.	.	0.981168999999999	0.9401	D	1	0.3296
26476992	G	T	R	S	rs199603169	859	22	0	0	0	0	-1	5.6310900	1.14258	0.46000000834465	0.540000021457672	1	0.540000021457672	0.7134	0.90159	D	10	0.6492	0.92532	D	3.33	0.90841	M	0.854999999999999	0.905839999999999	P	-5.26	0.841049999999999	D	2E-3	0.833509999999999	D	0.886	0.9713	Q9HC10	R859S	Gain of disorder (P = 0.1231)	0.955404	0.83996	D	1	0.3030
26477001	T	G	N	H	rs756381654	856	22	0	0	0	0	0	6.2021400	1.08611	0.349999994039535	0.649999976158142	1	0.649999976158142	0.537699999999999	0.82921	D	10	0.1589	0.852099999999999	D	2.65	0.775859999999999	M	0.982999999999999	0.68779	D	-3.84	0.7224	D	0.0369999999999999	0.603369999999999	D	0.713999999999999	0.84955	Q9HC10	N856H	Gain of methylation at K858 (P = 0.2365)	0.942806	0.784259999999999	D	1	0.3699
26477002	G	T	S	R	rs1401961736	855	22	0	0	0	0	-1	3.2041000	0.182551	0.819999992847442	0.180000007152557	0	0.819999992847442	0.2594	0.63021	T	10	-0.7657	0.57093	T	1.17	0.29769	L	0.782	0.488219999999999	P	-3.81	0.71882	D	0.025	0.5664	D	0.566999999999999	0.688899999999999	Q9HC10	S855R	Loss of methylation at K858 (P = 0.2545)	0.938305999999999	0.77922	D	1	0.3892
26477003	C	T	S	N	rs1298927741	855	22	0	0	0	0	0	0.6343540	-0.269228	0.980000019073486	0.0199999995529651	0	0.980000019073486	0.2409	0.608929999999999	T	10	-0.764599999999999	0.57154	T	2.56	0.74772	M	0.003	0.17332	B	-2.24	0.50175	N	0.017	0.60972	D	0.543	0.655769999999999	Q9HC10	S855N	Loss of methylation at K858 (P = 0.2181)	0.789321	0.435049999999999	T	1	0.4547
26477006	A	G	M	T	rs1344944805	854	22	0	0	0	0	-1	7.3442500	1.25553	0.0900000035762786	0.910000026226043	1	0.910000026226043	0.297599999999999	0.66896	T	10	-0.5057	0.684429999999999	T	1.65	0.422319999999999	L	0.006	0.28433	B	-3.18	0.64478	D	0.004	0.794019999999999	D	0.8	0.919429999999999	Q9HC10	M854T	Gain of loop (P = 0.2045)	0.860114	0.57479	D	1	0.5451
26477008	C	G	M	I	rs777673117	853	22	0	0	0	0	1	7.7725400	0.973165	0.0599999986588954	0.939999997615814	1	0.939999997615814	0.4872	0.80476	T	10	0.0763	0.837389999999999	D	2.835	0.824919999999999	M	0.711999999999999	0.50599	P	-2.71	0.57762	D	0.0379999999999999	0.5664	D	0.857999999999999	0.956609999999999	Q9HC10	M853I	Gain of loop (P = 0.2754)	0.951104999999999	0.81464	D	1	0.8500
26477010	T	A	M	L	rs749422413	853	22	0	0	0	0	2	6.0593800	1.08611	0.400000005960464	0.600000023841857	1	0.600000023841857	0.32	0.68925	T	10	-0.5575	0.665	T	1.7350000000000001	0.448919999999999	L	0.308	0.458359999999999	B	-2.1	0.47852	N	0.161	0.337799999999999	T	0.885	0.970809999999999	Q9HC10	M853L	Gain of ubiquitination at K858 (P = 0.3214)	0.931307	0.746049999999999	D	1	0.6601
26477011	C	A	W	C	rs771316639	852	22	0	0	0	0	-3	7.7725400	0.973165	0.109999999403953	0.889999985694885	1	0.889999985694885	0.725899999999999	0.90615	D	10	0.6366	0.92374	D	2.97	0.85306	M	0.997	0.905839999999999	D	-11.9	0.995829999999999	D	0.02	0.591589999999999	D	0.895	0.97552	Q9HC10	W852C	Gain of loop (P = 0.2754)	0.950004999999999	0.84657	D	1	0.2653
26477016	T	A	I	F	rs779619788	851	22	0	0	0	0	-1	3.3468700	0.126079	0.75	0.25	0	0.75	0.5857	0.85136	D	10	0.1171	0.84484	D	3.22	0.89398	M	0.81	0.57599	P	-3.42	0.672409999999999	D	2E-3	0.794019999999999	D	0.702999999999999	0.83955	Q9HC10	I851F	Loss of stability (P = 0.331)	0.953104999999999	0.821049999999999	D	1	0.1463
26477034	T	C	S	G	rs1218299902	845	22	0	0	0	0	-1	6.0593800	1.08611	0.340000003576278	0.660000026226043	1	0.660000026226043	0.4066	0.756279999999999	T	10	-0.315199999999999	0.745569999999999	T	1.89	0.501449999999999	L	0.004	0.2013	B	-3.01	0.63207	D	0.109	0.374489999999999	T	0.641	0.77786	Q9HC10	S845G	Gain of loop (P = 0.2045)	0.820118	0.51273	T	0	-0.0333
26477172	C	G	E	D	.	841	21	0	0	0	0	1	4.7745000	0.973165	0.180000007152557	0.819999992847442	1	0.819999992847442	0.446799999999999	0.782699999999999	T	9	-0.366499999999999	0.73068	T	1.84	0.48285	L	0.004	0.177859999999999	B	-0.82	0.22508	N	0.267	0.26306	T	0.353999999999999	0.35396	Q9HC10	E841D	Loss of MoRF binding (P = 0.2792)	0.891911	0.69569	D	0	-0.2827
26477177	C	T	D	N	rs766343294	840	21	0	0	0	0	1	4.7745000	0.973165	0.180000007152557	0.819999992847442	1	0.819999992847442	0.602199999999999	0.85855	D	10	0.1779	0.855339999999999	D	2.9550000000000001	0.850289999999999	M	0.546	0.57599	P	-3.52	0.684119999999999	D	0.049	0.60972	D	0.313	0.28763	Q9HC10	D840N	Gain of loop (P = 0.2045)	0.962504	0.8597	D	0	-0.1457
26477179	G	A	A	V	rs201246660	839	21	0	0	0	0	0	5.4883200	1.14258	0.469999998807907	0.52999997138977	1	0.52999997138977	0.3108	0.681119999999999	T	10	-0.501199999999999	0.686069999999999	T	1.2749999999999999	0.32135	L	0.772	0.43974	P	-0.26	0.11185	N	0.73	0.05165	T	.	.	.	.	.	0.836816	0.56452	T	0	-0.1868
26477188	C	T	R	H	rs200670445	836	21	0	0	0	0	0	5.7738500	0.973165	0.219999998807907	0.77999997138977	1	0.77999997138977	0.663399999999999	0.88314	D	10	0.4446	0.89754	D	2.7	0.790179999999999	M	0.957999999999999	0.905839999999999	D	-4.09	0.74821	D	0.063	0.45318	T	.	.	.	.	.	0.886911	0.682969999999999	D	1	0.1959
26477189	G	A	R	C	rs765370326	836	21	0	0	0	0	-4	6.4876700	1.14258	0.360000014305114	0.639999985694885	1	0.639999985694885	0.691599999999999	0.893599999999999	D	10	0.541699999999999	0.911229999999999	D	3.0449999999999999	0.86684	M	0.987999999999999	0.905839999999999	D	-6.56	0.91868	D	2E-3	0.833509999999999	D	0.576999999999999	0.702049999999999	Q9HC10	R836C	Loss of disorder (P = 0.1046)	0.938405999999999	0.81505	D	1	0.0034
26477195	T	G	K	Q	rs750575310	834	21	0	0	0	0	1	3.9179200	1.08611	0.629999995231628	0.370000004768371	0	0.629999995231628	0.6499	0.878	D	10	0.382799999999999	0.888379999999999	D	2.9449999999999998	0.848219999999999	M	1E-3	0.544	B	-3.19	0.64593	D	0.005	0.722239999999999	D	0.497	0.58664	Q9HC10	K834Q	Loss of ubiquitination at K834 (P = 0.2167)	0.863713999999999	0.578119999999999	D	0	-0.4471
26477197	T	A	Q	L	rs191568463	833	21	0	0	0	0	-3	2.6330500	1.08611	0.579999983310699	0.419999986886978	0	0.579999983310699	0.380599999999999	0.737439999999999	T	10	-0.402	0.719629999999999	T	2.0150000000000001	0.550329999999999	M	0.049	0.420159999999999	B	-4.42	0.7747	D	0.241999999999999	0.26798	T	.	.	.	.	.	0.693131	0.354169999999999	T	0	-0.4747
26477230	C	G	R	P	rs373681505	822	21	0	0	0	0	-2	0.7771180	0.973165	0.810000002384185	0.189999997615814	0	0.810000002384185	0.5198	0.82057	D	10	-0.1255	0.795059999999999	T	2.19	0.61577	M	0.911	0.62824	P	-3.39	0.670139999999999	D	0.09	0.616419999999999	T	0.521	0.62355	Q9HC10	R822P	Loss of loop (P = 0.1242)	0.976601999999999	0.9219	D	0	-0.9837
26477230	C	T	R	Q	rs373681505	822	21	0	0	0	0	1	0.7771180	0.973165	0.829999983310699	0.170000001788139	0	0.829999983310699	0.290899999999999	0.66259	T	10	-0.577799999999999	0.657039999999999	T	1.64	0.41913	L	0.76	0.55854	P	-1.32	0.334009999999999	N	0.22	0.28958	T	.	.	.	.	.	0.940606	0.780309999999999	D	0	-0.6882
26477233	A	C	V	G	.	821	21	0	0	1	0	-4	7.2014900	1.25553	0.330000013113021	0.6700000166893	1	0.6700000166893	0.6268	0.86887	D	10	0.3201	0.87877	D	2.83	0.82355	M	0.8	0.55135	P	-4.5	0.781349999999999	D	0.003	0.794019999999999	D	0.424999999999999	0.470069999999999	Q9HC10	V821G	Gain of loop (P = 0.0851)	0.898909999999999	0.64583	D	0	-0.2537
26477236	G	A	T	M	rs762333522	820	21	0	0	1	0	-1	3.7751600	1.14258	0.600000023841857	0.400000005960464	0	0.600000023841857	0.615099999999999	0.864009999999999	D	10	0.273399999999999	0.87126	D	2.5350000000000001	0.739149999999999	M	0.988999999999999	0.905839999999999	D	-2.89	0.64246	D	0.014	0.66756	D	0.319	0.29729	Q9HC10	T820M	Gain of disorder (P = 0.1461)	0.986801	0.95481	D	0	-0.2149
26477242	C	G	R	P	rs748844952	818	21	0	0	1	0	-2	0.6343540	-0.325701	0.759999990463256	0.239999994635581	0	0.759999990463256	0.326299999999999	0.694699999999999	T	10	-0.525699999999999	0.67703	T	1.59	0.403129999999999	L	0	0.129959999999999	B	-3.85	0.821409999999999	D	0.09	0.415729999999999	T	0.383	0.40121	Q9HC10	R818P	Loss of helix (P = 0.1299)	0.978002	0.9219	D	0	-0.2165
26477242	C	T	R	Q	rs748844952	818	21	0	0	1	0	1	0.6343540	-0.325701	0.769999980926513	0.230000004172325	0	0.769999980926513	0.297499999999999	0.66886	T	10	-0.524299999999999	0.67756	T	1.39	0.349339999999999	L	0.0709999999999999	0.385909999999999	B	-1.54	0.55181	N	0.147999999999999	0.362329999999999	T	0.324	0.305369999999999	Q9HC10	R818Q	Loss of helix (P = 0.1299)	0.987901	0.959069999999999	D	1	0.0069
26477248	A	C	V	G	.	816	21	0	0	1	0	-3	7.0587200	1.25553	0.280000001192092	0.720000028610229	1	0.720000028610229	0.613999999999999	0.86355	D	10	0.154799999999999	0.8514	D	2.87	0.83286	M	0.679	0.647379999999999	P	-4.3	0.797429999999999	D	0.159	0.47097	T	0.285999999999999	0.244299999999999	Q9HC10	V816G	Gain of disorder (P = 0.0809)	0.756024	0.3809	T	0	-0.0380
26477248	A	T	V	E	rs1379274220	816	21	0	0	1	0	-4	7.0587200	1.25553	0.330000013113021	0.6700000166893	1	0.6700000166893	0.6219	0.86684	D	10	0.151	0.85075	D	2.87	0.83286	M	0.808	0.647379999999999	P	-3.05	0.64593	D	0.47	0.370369999999999	T	0.387	0.40775	Q9HC10	V816E	Gain of disorder (P = 0.0353)	0.840115999999999	0.51656	T	0	-0.0380
26477249	C	T	V	M	rs774409450	816	21	0	0	1	0	1	5.9166100	0.973165	0.330000013113021	0.6700000166893	1	0.6700000166893	0.6409	0.8745	D	10	0.3098	0.87712	D	2.87	0.83286	M	0.808	0.611179999999999	P	-1.33	0.37955	N	0.0519999999999999	0.51737	T	0.278	0.23154	Q9HC10	V816M	Gain of ubiquitination at K817 (P = 0.2122)	0.932807	0.749709999999999	D	0	-0.0380
26477257	C	T	R	Q	rs767282723	813	21	0	0	1	0	1	3.7751600	0.973165	0.479999989271163	0.519999980926513	1	0.519999980926513	0.470499999999999	0.796209999999999	T	10	-0.123799999999999	0.795459999999999	T	1.73	0.44655	L	0.76	0.63424	P	-1.47	0.35991	N	0.34	0.18959	T	0.336	0.32479	Q9HC10	R813Q	Loss of methylation at R810 (P = 0.1475)	0.925907	0.727219999999999	D	0	-0.0521
26477258	G	A	R	W	rs775183780	813	21	0	0	1	0	-4	0.7771180	0.126079	0.639999985694885	0.360000014305114	0	0.639999985694885	0.6623	0.882719999999999	D	10	0.3553	0.88419	D	2.83	0.82355	M	0.996	0.905839999999999	D	-5.3	0.84387	D	0.006	0.70582	D	.	.	.	.	.	0.973902999999999	0.906279999999999	D	0	-0.1626
26477269	G	A	A	V	rs762098379	809	21	0	0	1	0	0	6.4876700	1.14258	0.379999995231628	0.620000004768371	1	0.620000004768371	0.6781	0.888619999999999	D	10	0.5117	0.907109999999999	D	2.66	0.77858	M	0.682	0.578289999999999	P	-3.39	0.679409999999999	D	0.101	0.41913	T	0.414999999999999	0.45367	Q9HC10	A809V	Loss of methylation at R810 (P = 0.2152)	0.950805	0.811969999999999	D	0	-0.0256
26477275	T	C	Q	R	rs1237317072	807	21	0	0	1	0	1	1.9192300	1.08611	0.600000023841857	0.400000005960464	0	0.600000023841857	0.351899999999999	0.71557	T	10	-0.6246	0.637979999999999	T	1.355	0.33814	L	1E-3	0.141839999999999	B	-0.98	0.315759999999999	N	0.248	0.2484	T	0.291999999999999	0.2539	Q9HC10	Q807R	Gain of MoRF binding (P = 0.0977)	0.766923	0.39577	T	0	-0.2323
26477276	G	T	Q	K	rs750423841	807	21	0	0	1	0	1	6.3449100	1.14258	0.400000005960464	0.600000023841857	1	0.600000023841857	0.2736	0.64536	T	10	-0.710099999999999	0.599469999999999	T	0.86499999999999999	0.214129999999999	L	1E-3	0.162649999999999	B	-0.05	0.1721	N	1	0.01155	T	.	.	.	.	.	0.825817	0.48957	T	0	-0.2539
26477282	T	C	M	V	rs1191549488	805	21	0	0	1	0	1	3.9179200	1.08611	0.600000023841857	0.400000005960464	0	0.600000023841857	0.344499999999999	0.70972	T	10	-0.5028	0.68549	T	2.12	0.587539999999999	M	0.068	0.237279999999999	B	-1.68	0.40082	N	0.258	0.23164	T	0.407999999999999	0.44217	Q9HC10	M805V	Gain of methylation at R810 (P = 0.249)	0.953705	0.823219999999999	D	0	-0.3356
26477288	C	T	E	K	rs758618543	803	21	0	0	1	0	1	5.9166100	0.973165	0.340000003576278	0.660000026226043	1	0.660000026226043	0.3945	0.747639999999999	T	10	-0.569999999999999	0.66015	T	2.4550000000000001	0.71248	M	0.007	0.265189999999999	B	-3.41	0.689989999999999	D	0.243999999999999	0.31629	T	.	.	.	.	.	0.922507999999999	0.71813	D	0	-0.4075
26477429	C	A	C	F	rs746949065	798	20	0	0	1	0	-3	5.7099400	1.00883	0.430000007152557	0.569999992847442	1	0.569999992847442	0.6591	0.881519999999999	D	10	0.317699999999999	0.87838	D	2.645	0.773859999999999	M	0.895	0.905839999999999	P	-8.77999999999999	0.98677	D	0.096	0.427939999999999	T	0.407999999999999	0.44217	Q9HC10	C798F	Gain of methylation at R794 (P = 0.1305)	0.880611999999999	0.607099999999999	D	1	0.2597
26477434	C	G	K	N	.	796	20	0	0	1	0	0	0.3850550	0.0993386	0.839999973773956	0.159999996423721	0	0.839999973773956	0.5914	0.853859999999999	D	10	0.0082	0.82423	D	2.335	0.66956	M	0.980999999999999	0.706729999999999	D	-3.42	0.672409999999999	D	0.025	0.597319999999999	D	0.232	0.15997	Q9HC10	K796N	Gain of loop (P = 0.0435)	0.949705	0.80662	D	1	0.2710
26477441	C	A	R	L	rs80356592	794	20	0	0	1	0	0	5.8464700	1.00883	0.209999993443489	0.790000021457672	1	0.790000021457672	0.6873	0.89202	D	10	0.2983	0.87533	D	3.1549999999999998	0.884589999999999	M	0.177999999999999	0.68779	B	-6.65	0.922599999999999	D	2E-3	0.833509999999999	D	0.567999999999999	0.69023	Q9HC10	R794L	Loss of MoRF binding (P = 0.0468)	0.973752999999999	0.949019999999999	D	1	0.4038
26477441	C	T	R	H	rs80356592	794	20	0	0	1	0	-3	5.8464700	1.00883	0.310000002384185	0.689999997615814	1	0.689999997615814	0.627199999999999	0.869029999999999	D	9	0.377599999999999	0.887599999999999	D	2.81	0.81869	M	0.998	0.905839999999999	D	-4.42	0.7747	D	0.0219999999999999	0.597319999999999	D	.	.	.	.	.	0.970702999999999	0.93342	D	1	0.4592
26477442	G	A	R	C	rs776592724	794	20	0	0	1	0	-4	1.4773400	1.10989	0.349999994039535	0.649999976158142	1	0.649999976158142	0.704099999999999	0.89819	D	10	0.5202	0.90827	D	3.1549999999999998	0.884589999999999	M	0.998	0.905839999999999	D	-7.61	0.953659999999999	D	0	0.928239999999999	D	0.676	0.813899999999999	Q9HC10	R794C	Gain of loop (P = 0.0312)	0.947204999999999	0.847419999999999	D	1	0.3997
26477444	T	G	E	A	rs1333639499	793	20	0	0	1	0	-1	4.7541900	1.10989	0.540000021457672	0.46000000834465	0	0.540000021457672	0.578999999999999	0.8484	D	10	0.0403	0.83055	D	2.83	0.82355	M	0.951999999999999	0.55554	P	-4.23	0.79659	D	0.393	0.185049999999999	T	0.297999999999999	0.26351	Q9HC10	E793A	Loss of helix (P = 0.0376)	0.936906	0.764199999999999	D	1	0.4758
26477447	C	A	R	L	rs144800506	792	20	0	0	1	0	-3	3.7984400	1.00883	0.379999995231628	0.620000004768371	1	0.620000004768371	0.462799999999999	0.792009999999999	T	10	-0.0463	0.812849999999999	T	2.62	0.766589999999999	M	0.417999999999999	0.413729999999999	B	-5.2	0.836949999999999	D	0.008	0.69154	D	0.354999999999999	0.35559	Q9HC10	R792L	Gain of ubiquitination at K796 (P = 0.0716)	0.962203999999999	0.87634	D	1	0.4702
26477447	C	G	R	P	rs144800506	792	20	0	0	1	0	-2	3.7984400	1.00883	0.449999988079071	0.550000011920929	1	0.550000011920929	0.6418	0.87485	D	10	0.381	0.888109999999999	D	2.62	0.766589999999999	M	0.004	0.62824	B	-4.65	0.793989999999999	D	0.0359999999999999	0.722239999999999	D	0.347999999999999	0.344229999999999	Q9HC10	R792P	Gain of ubiquitination at K796 (P = 0.0398)	0.953705	0.84482	D	1	0.3637
26477447	C	T	R	Q	rs144800506	792	20	0	0	1	0	1	3.7984400	1.00883	0.490000009536743	0.509999990463256	1	0.509999990463256	0.3909	0.745029999999999	T	10	-0.215299999999999	0.77276	T	2.2749999999999999	0.646469999999999	M	0.918	0.63424	P	-2.27999999999999	0.508299999999999	N	0.05	0.4808	T	.	.	.	.	.	0.941006	0.800449999999999	D	1	0.4998
26477462	C	A	R	L	.	787	20	0	0	0	0	0	3.7984400	1.00883	0.660000026226043	0.340000003576278	0	0.660000026226043	0.331199999999999	0.698849999999999	T	10	-0.707799999999999	0.600609999999999	T	2.0350000000000001	0.55589	M	1E-3	0.21238	B	-3.67	0.70191	D	0.227	0.25591	T	0.352999999999999	0.352329999999999	Q9HC10	R787L	Loss of helix (P = 0.0444)	0.859214	0.550359999999999	D	1	0.4057
26477462	C	T	R	H	rs867139017	787	20	0	0	0	0	-3	3.7984400	1.00883	0.519999980926513	0.479999989271163	0	0.519999980926513	0.483099999999999	0.802699999999999	T	10	-0.2665	0.759079999999999	T	2.585	0.755539999999999	M	0.798	0.706729999999999	P	-2.47	0.54059	N	0.099	0.388909999999999	T	0.360999999999999	0.36535	Q9HC10	R787H	Loss of helix (P = 0.0444)	0.882812	0.604169999999999	D	1	0.5678
26477463	G	A	R	C	rs574277214	787	20	0	0	0	0	-4	1.3408000	1.10989	0.579999983310699	0.419999986886978	0	0.579999983310699	0.5726	0.845539999999999	D	10	0.0270999999999999	0.82794	D	2.585	0.755539999999999	M	0.977999999999999	0.779129999999999	D	-4.12	0.755369999999999	D	0.08	0.422609999999999	T	0.325	0.306989999999999	Q9HC10	R787C	Loss of phosphorylation at S785 (P = 0.064)	0.868712999999999	0.571749999999999	D	1	0.8214
26477465	G	A	S	F	rs1200860338	786	20	0	0	0	0	-3	4.4811200	1.10989	0.740000009536743	0.259999990463256	0	0.740000009536743	0.4192	0.764959999999999	T	10	-0.2018	0.77624	T	1.1000000000000001	0.28011	L	0.0129999999999999	0.43019	B	-3.53	0.68532	D	0.343	0.370369999999999	T	0.279	0.23313	Q9HC10	S786F	Gain of MoRF binding (P = 0.1216)	0.951605	0.8203	D	1	0.7635
26477466	A	G	S	P	rs1194000370	786	20	0	0	0	0	-1	4.2080500	0.301449	0.75	0.25	0	0.75	0.376	0.73401	T	10	-0.1897	0.779349999999999	T	0.755	0.19153	N	0.0519999999999999	0.36941	B	-2	0.48354	N	0.308	0.22494	T	0.243999999999999	0.178219999999999	Q9HC10	S786P	Gain of relative solvent accessibility (P = 0.0479)	0.707729	0.319929999999999	T	1	0.6911
26477472	G	T	H	N	rs1186383095	784	20	0	0	0	0	0	7.6214300	1.10989	0.400000005960464	0.600000023841857	1	0.600000023841857	0.3367	0.70338	T	10	-0.486099999999999	0.69147	T	0.89500000000000002	0.22405	L	0.023	0.22658	B	-0.88	0.23808	N	0.38	0.18232	T	0.202	0.116529999999999	Q9HC10	H784N	Loss of methylation at R787 (P = 0.1016)	0.820918	0.48387	T	1	0.3852
26477489	G	T	A	D	rs1165574806	778	20	0	0	0	0	-2	7.7579700	1.10989	0.509999990463256	0.490000009536743	0	0.509999990463256	0.494199999999999	0.8082	T	10	0.0347999999999999	0.829459999999999	D	2.9350000000000001	0.846389999999999	M	0.960999999999999	0.554309999999999	D	-3.42	0.71157	D	0.0519999999999999	0.553409999999999	T	0.247	0.18285	Q9HC10	A778D	Loss of methylation at K780 (P = 0.1104)	0.926306999999999	0.729029999999999	D	1	0.5050
26477490	C	T	A	T	rs754243402	778	20	0	0	0	0	0	4.7541900	0.048811	0.910000026226043	0.0900000035762786	0	0.910000026226043	0.343399999999999	0.708829999999999	T	10	-0.503099999999999	0.685379999999999	T	1.96	0.53105	M	0.951999999999999	0.541359999999999	P	-1.14999999999999	0.327909999999999	N	0.131	0.414049999999999	T	0.194	0.105649999999999	Q9HC10	A778T	Loss of solvent accessibility (P = 0.1651)	0.949505	0.80559	D	1	0.2367
26477493	G	A	L	F	rs1369490017	777	20	0	0	0	0	0	2.2965500	1.10989	0.850000023841857	0.150000005960464	0	0.850000023841857	0.6329	0.871349999999999	D	10	0.1168	0.84479	D	2.0299999999999998	0.55503	M	0.976999999999999	0.779129999999999	D	-1.86	0.43524	N	0.52	0.1119	T	0.256	0.1968	Q9HC10	L777F	Loss of helix (P = 0.2022)	0.860314	0.553329999999999	D	0	-0.0742
26477496	A	C	S	A	rs749948462	776	20	0	0	0	0	1	2.2965500	1.26147	0.769999980926513	0.230000004172325	0	0.769999980926513	0.3028	0.67381	T	10	-0.6094	0.644279999999999	T	1.095	0.274	L	0	0.141839999999999	B	-1.74	0.412389999999999	N	0.321	0.24406	T	0.263	0.20779	Q9HC10	S776A	Gain of methylation at K780 (P = 0.1882)	0.835915999999999	0.511769999999999	T	0	-0.0625
26477496	A	G	S	P	rs749948462	776	20	0	0	0	0	-1	2.2965500	1.26147	0.790000021457672	0.209999993443489	0	0.790000021457672	0.4746	0.798359999999999	T	10	-0.223599999999999	0.770549999999999	T	2.5449999999999999	0.742859999999999	M	0.337	0.525379999999999	B	-3.43	0.67359	D	0.062	0.46182	T	0.292999999999999	0.2555	Q9HC10	S776P	Loss of MoRF binding (P = 0.0818)	0.959803999999999	0.849759999999999	D	0	-0.1673
26477504	C	T	R	H	rs757781145	773	20	0	0	0	0	0	2.4330900	-0.254354	0.910000026226043	0.0900000035762786	0	0.910000026226043	0.4617	0.791399999999999	T	10	-0.1928	0.778569999999999	T	1.6	0.40776	L	0.004	0.24543	B	-2.4	0.52776	N	0.16	0.326749999999999	T	0.32	0.2989	Q9HC10	R773H	Gain of helix (P = 0.0854)	0.70293	0.33277	T	0	-0.8575
26477660	G	C	S	R	rs1454913926	768	19	0	0	0	0	-1	2.8426900	1.10989	0.839999973773956	0.159999996423721	0	0.839999973773956	0.455	0.787549999999999	T	10	-0.1825	0.781179999999999	T	2.2999999999999998	0.65703	M	0.468	0.539919999999999	P	-3.01	0.625179999999999	D	0.373	0.16328	T	0.344999999999999	0.33938	Q9HC10	S768R	Loss of phosphorylation at S768 (P = 0.1087)	0.962203999999999	0.857349999999999	D	0	-0.0424
26477673	A	C	L	R	rs775528721	764	19	0	0	0	0	-3	7.2118300	1.26147	0.11999999731779	0.879999995231628	1	0.879999995231628	0.7165	0.902719999999999	D	10	0.5754	0.91576	D	3.165	0.88605	M	0.004	0.779129999999999	B	-5.49	0.85765	D	0.024	0.833509999999999	D	0.496	0.585069999999999	Q9HC10	L764R	Loss of helix (P = 0.0444)	0.966103	0.87544	D	0	-0.1330
26477676	A	G	V	A	rs148032363	763	19	0	0	0	0	0	5.1638000	1.26147	0.349999994039535	0.649999976158142	1	0.649999976158142	0.641299999999999	0.87465	D	10	0.3366	0.88131	D	2.2149999999999999	0.625449999999999	M	0.546	0.674869999999999	P	-3.17	0.64363	D	0.140999999999999	0.357099999999999	T	.	.	.	.	.	0.892711	0.629519999999999	D	0	-0.1330
26477677	C	A	V	F	rs138545671	763	19	0	0	0	0	-1	7.6214300	1.00883	0.129999995231628	0.870000004768371	1	0.870000004768371	0.7308	0.9079	D	10	0.653699999999999	0.925899999999999	D	3.11	0.877569999999999	M	0.216	0.65571	B	-4.42	0.7747	D	0.065	0.794019999999999	T	.	.	.	.	.	0.976202	0.917089999999999	D	1	0.3387
26477677	C	T	V	I	rs138545671	763	19	0	0	0	0	3	7.6214300	1.00883	0.209999993443489	0.790000021457672	1	0.790000021457672	0.635299999999999	0.872299999999999	D	10	0.142199999999999	0.84921	D	2.76	0.806259999999999	M	0.582999999999999	0.779129999999999	P	-0.97	0.257699999999999	N	0.048	0.485939999999999	D	.	.	.	.	.	0.958304	0.88985	D	1	0.3786
26477679	C	A	G	V	rs1385560128	762	19	0	0	0	0	-4	4.8907200	1.00883	0.209999993443489	0.790000021457672	1	0.790000021457672	0.6331	0.87143	D	10	0.185	0.85655	D	2.6549999999999998	0.777379999999999	M	0.971999999999999	0.779129999999999	D	-3.23	0.703139999999999	D	0.2	0.298429999999999	T	0.378	0.39306	Q9HC10	G762V	Loss of relative solvent accessibility (P = 0.1903)	0.964304	0.88939	D	1	0.2366
26477682	C	T	R	Q	rs141544736	761	19	0	0	0	0	1	5.9830100	1.00883	0.230000004172325	0.769999980926513	1	0.769999980926513	0.6328	0.87131	D	10	0.188	0.857049999999999	D	2.83	0.82355	M	0.96	0.732199999999999	D	-2.7	0.57599	D	0.023	0.647859999999999	D	.	.	.	.	.	0.984801	0.951289999999999	D	1	0.2739
26477683	G	A	R	W	rs137982529	761	19	0	0	0	0	-4	2.8426900	1.10989	0.449999988079071	0.550000011920929	1	0.550000011920929	0.676	0.88785	D	10	0.4763	0.9021	D	2.83	0.82355	M	0.998	0.905839999999999	D	-6.46	0.914359999999999	D	2E-3	0.833509999999999	D	.	.	.	.	.	0.989101	0.96647	D	1	0.0210
26477688	C	T	R	H	rs762665959	759	19	0	0	0	0	0	5.9830100	1.00883	0.200000002980232	0.800000011920929	1	0.800000011920929	0.6448	0.87602	D	10	0.144499999999999	0.84962	D	2.89	0.83701	M	0.96	0.905839999999999	D	-3.23	0.65056	D	0.062	0.69154	T	.	.	.	.	.	0.982501999999999	0.973029999999999	D	1	0.0664
26477689	G	A	R	C	rs766182525	759	19	0	0	0	0	-4	4.2080500	1.10989	0.400000005960464	0.600000023841857	1	0.600000023841857	0.6631	0.88302	D	10	0.2827	0.872789999999999	D	2.89	0.83701	M	0.998	0.905839999999999	D	-5.01999999999999	0.82511	D	0.02	0.833509999999999	D	0.472999999999999	0.548459999999999	Q9HC10	R759C	Loss of disorder (P = 0.0293)	0.988001	0.980559999999999	D	1	0.0196
26477691	C	T	R	H	rs752881057	758	19	0	0	0	0	0	3.9349800	1.00883	0.579999983310699	0.419999986886978	0	0.579999983310699	0.6639	0.883319999999999	D	10	0.3987	0.890769999999999	D	2.6850000000000001	0.785529999999999	M	0.996	0.905839999999999	D	-2.31	0.52612	N	0.0509999999999999	0.591589999999999	T	.	.	.	.	.	0.986550999999999	0.967539999999999	D	1	0.0527
26477692	G	A	R	C	rs368186242	758	19	0	0	0	0	-4	6.6656900	1.10989	0.449999988079071	0.550000011920929	1	0.550000011920929	0.6387	0.873639999999999	D	10	0.3063	0.87658	D	2.6850000000000001	0.785529999999999	M	0.999	0.905839999999999	D	-4.84999999999999	0.811069999999999	D	0.023	0.678899999999999	D	.	.	.	.	.	0.989956999999999	0.976999999999999	D	1	0.0567
26477698	G	T	P	T	rs752514163	756	19	0	0	0	0	-2	5.7099400	1.10989	0.52999997138977	0.469999998807907	0	0.52999997138977	0.4853	0.803799999999999	T	10	-0.251699999999999	0.763129999999999	T	2.1549999999999998	0.602269999999999	M	0.992999999999999	0.65571	D	-3	0.65627	D	0.234999999999999	0.3773	T	0.315	0.29085	Q9HC10	P756T	Loss of ubiquitination at K753 (P = 0.0755)	0.959504	0.912819999999999	D	1	0.0577
26477700	T	A	Y	F	rs777387620	755	19	0	0	0	0	3	3.9349800	1.10989	0.810000002384185	0.189999997615814	0	0.810000002384185	0.3305	0.698259999999999	T	10	-0.6199	0.63993	T	0.81	0.20779	L	2E-3	0.11197	B	-0.97	0.257699999999999	N	0.702999999999999	0.05663	T	0.262	0.20621	Q9HC10	Y755F	Loss of catalytic residue at Y755 (P = 0.1223)	0.905908999999999	0.688629999999999	D	1	0.0610
26477709	T	C	E	G	rs758609475	752	19	0	0	0	0	-3	4.8907200	1.10989	0.579999983310699	0.419999986886978	0	0.579999983310699	0.3785	0.73587	T	10	-0.385299999999999	0.724879999999999	T	2.2799999999999998	0.64929	M	2E-3	0.34388	B	-4.09	0.74821	D	0.304999999999999	0.32355	T	0.283999999999999	0.2411	Q9HC10	E752G	Gain of MoRF binding (P = 0.0724)	0.923508	0.782209999999999	D	1	0.0610
26477712	G	A	T	M	rs727503359	751	19	0	0	0	0	-1	4.8907200	1.16042	0.479999989271163	0.519999980926513	1	0.519999980926513	0.577699999999999	0.84782	D	10	0.1245	0.84613	D	1.9	0.5057	L	0.999	0.779129999999999	D	-1.46	0.402739999999999	N	0.172999999999999	0.332189999999999	T	0.214	0.13346	Q9HC10	T751M	Loss of helix (P = 0.1299)	0.961803999999999	0.856199999999999	D	1	0.0771
26477715	T	G	K	T	rs1378644173	750	19	0	0	0	0	-1	4.0715100	1.10989	0.759999990463256	0.239999994635581	0	0.759999990463256	0.603299999999999	0.85902	D	10	0.1627	0.85274	D	2.5950000000000002	0.75868	M	0.808	0.779129999999999	P	-4.04	0.744269999999999	D	0.064	0.553409999999999	T	0.426999999999999	0.47336	Q9HC10	K750T	Loss of helix (P = 0.0196)	0.965602999999999	0.872669999999999	D	1	0.3324
26477716	T	C	K	E	rs551919295	750	19	0	0	0	0	1	6.1195400	1.10989	0.449999988079071	0.550000011920929	1	0.550000011920929	0.3976	0.749879999999999	T	10	-0.245299999999999	0.764859999999999	T	2.0449999999999999	0.560159999999999	M	0.376	0.487449999999999	B	-1.75	0.414279999999999	N	0.144999999999999	0.37872	T	0.413999999999999	0.452019999999999	Q9HC10	K750E	Gain of disorder (P = 0.1347)	0.975068999999999	0.911649999999999	D	1	0.3992
26477718	A	T	I	N	rs372085440	749	19	0	0	0	0	-4	6.1195400	1.312	0.200000002980232	0.800000011920929	1	0.800000011920929	0.6477	0.877149999999999	D	10	0.2997	0.875539999999999	D	2.9049999999999998	0.84014	M	0.808	0.905839999999999	P	-5.47	0.856169999999999	D	0.0729999999999999	0.833509999999999	T	.	.	.	.	.	0.975902	0.915649999999999	D	1	0.1142
26477719	T	A	I	F	rs781354904	749	19	0	0	0	0	-1	5.9830100	1.10989	0.52999997138977	0.469999998807907	0	0.52999997138977	0.555499999999999	0.837659999999999	D	10	-0.1221	0.79586	T	2.355	0.67662	M	0.808	0.706729999999999	P	-3.14	0.64019	D	0.139	0.722239999999999	T	0.365999999999999	0.373489999999999	Q9HC10	I749F	Loss of stability (P = 0.12)	0.932107	0.746959999999999	D	1	0.1774
26477719	T	C	I	V	rs781354904	749	19	0	0	0	0	3	5.9830100	1.10989	0.629999995231628	0.370000004768371	0	0.629999995231628	0.3254	0.69393	T	10	-0.629199999999999	0.63605	T	1.9350000000000001	0.51832	L	0.199	0.454029999999999	B	-0.47	0.15178	N	0.435	0.23638	T	0.234999999999999	0.16449	Q9HC10	I749V	Loss of stability (P = 0.1786)	0.860813999999999	0.554309999999999	D	1	0.1774
26477721	A	G	M	T	rs567005448	748	19	0	0	0	0	-1	6.1195400	1.312	0.159999996423721	0.839999973773956	1	0.839999973773956	0.368599999999999	0.72841	T	10	-0.4304	0.710539999999999	T	1.5	0.37844	L	0	0.39964	B	-2.95	0.64132	D	0.0179999999999999	0.76473	D	0.455	0.519249999999999	Q9HC10	M748T	Gain of ubiquitination at K750 (P = 0.0664)	0.913209	0.707189999999999	D	1	0.1904
26477730	A	G	I	T	rs773429181	745	19	0	0	0	0	-1	6.1195400	1.312	0.159999996423721	0.839999973773956	1	0.839999973773956	0.2177	0.580069999999999	T	10	-0.8423	0.52493	T	-0.34499999999999997	0.0333	N	1E-3	0.0747099999999999	B	-1.76	0.416179999999999	N	0.0709999999999999	0.435309999999999	T	0.644	0.78108	Q9HC10	I745T	Loss of stability (P = 0.0138)	0.857913999999999	0.57032	D	1	0.0455
26477734	C	T	D	N	rs763467256	744	19	0	0	0	0	1	7.7579700	1.00883	0.189999997615814	0.810000002384185	1	0.810000002384185	0.670499999999999	0.885789999999999	D	10	0.3642	0.885549999999999	D	2.415	0.697579999999999	M	0.999	0.905839999999999	D	-2.89	0.60665	D	0.008	0.70582	D	0.266	0.21251	Q9HC10	D744N	Gain of helix (P = 0.1736)	0.964504	0.884129999999999	D	1	0.3390
26477737	T	C	N	D	rs774080115	743	19	0	0	0	0	1	3.3888300	1.10989	0.75	0.25	0	0.75	0.397399999999999	0.74973	T	10	-0.494699999999999	0.688389999999999	T	1.46	0.368319999999999	L	0.546	0.58535	P	-1.1	0.28497	N	0.633	0.0719599999999999	T	.	.	.	.	.	0.846715	0.526769999999999	T	1	0.3422
26477742	C	A	G	V	rs1018986721	741	19	0	0	0	0	-4	7.7579700	1.00883	0.330000013113021	0.6700000166893	1	0.6700000166893	0.6613	0.882349999999999	D	10	0.3799	0.88795	D	3.145	0.883029999999999	M	0.980999999999999	0.905839999999999	D	-7.71	0.95665	D	0.047	0.4939	D	.	.	.	.	.	0.978801999999999	0.925989999999999	D	1	0.6768
26477746	C	T	E	K	rs534380791	740	19	0	0	0	0	1	3.2523000	1.00883	0.550000011920929	0.449999988079071	0	0.550000011920929	0.603199999999999	0.858979999999999	D	10	0.099	0.841559999999999	D	2.8650000000000002	0.83145	M	0.376	0.63424	B	-3.07	0.63207	D	0.079	0.433439999999999	T	0.384	0.402839999999999	Q9HC10	E740K	Gain of ubiquitination at E740 (P = 0.0267)	0.955204	0.82942	D	1	0.6395
26479272	C	T	D	N	rs776154354	736	18	0	0	0	0	1	7.6765700	0.983614	0.050000000745058	0.949999988079071	1	0.949999988079071	0.456699999999999	0.78854	T	10	-0.0924999999999999	0.802699999999999	T	2.98	0.85499	M	0.820999999999999	0.45737	P	-3.92	0.731509999999999	D	0.016	0.616419999999999	D	0.346999999999999	0.342619999999999	Q9HC10	D736N	Gain of helix (P = 0.0199)	0.944805	0.790649999999999	D	1	0.7615
26479281	G	C	H	D	rs765211310	733	18	0	0	0	0	-2	5.6191700	1.14531	0.389999985694885	0.610000014305114	1	0.610000014305114	0.341	0.706879999999999	T	10	-0.7154	0.596879999999999	T	0.69	0.16971	N	0.003	0.11197	B	-1.62	0.389239999999999	N	0.005	0.7415	D	0.410999999999999	0.447089999999999	Q9HC10	H733D	Loss of helix (P = 0.028)	0.940505999999999	0.77585	D	1	0.7867
26479285	C	T	M	I	rs772980285	731	18	0	0	0	0	1	1.5043700	0.983614	0.660000026226043	0.340000003576278	0	0.660000026226043	0.1789	0.524889999999999	T	10	-0.9636	0.38488	T	-0.34499999999999997	0.0333	N	0	0.02946	B	0.22	0.04694	N	1	0.01155	T	0.433	0.483219999999999	Q9HC10	M731I	Loss of MoRF binding (P = 0.0922)	0.879112	0.59504	D	0	-0.0323
26479295	G	A	A	V	rs1221450580	728	18	0	0	0	0	0	9.7339800	1.14531	0.0399999991059303	0.959999978542327	1	0.959999978542327	0.417499999999999	0.763809999999999	T	10	-0.3778	0.72721	T	2.2149999999999999	0.625449999999999	M	0.115	0.26429	B	-2.84	0.598729999999999	D	0.007	0.69154	D	0.394	0.41921	Q9HC10	A728V	Gain of sheet (P = 0.0266)	0.975501999999999	0.913799999999999	D	1	0.0232
26479298	T	C	N	S	rs200654171	727	18	0	0	0	0	0	5.0140600	1.09141	0.519999980926513	0.479999989271163	0	0.519999980926513	0.3164	0.68611	T	10	-0.5399	0.671669999999999	T	2.19	0.61577	M	0.115	0.26429	B	-2.98	0.620079999999999	D	0.437	0.14412	T	.	.	.	.	.	0.911108999999999	0.684899999999999	D	0	-0.1571
26479299	T	C	N	D	rs752902908	727	18	0	0	0	0	1	5.0140600	1.09141	0.52999997138977	0.469999998807907	0	0.52999997138977	0.4847	0.803499999999999	T	10	-0.1897	0.779349999999999	T	2.8849999999999998	0.83555	M	0.115	0.26429	B	-3.48	0.679409999999999	D	0.143999999999999	0.36901	T	0.495	0.5835	Q9HC10	N727D	Loss of MoRF binding (P = 0.0542)	0.959103999999999	0.84591	D	0	-0.4020
26479305	G	C	L	V	rs1195130541	725	18	0	0	0	0	1	6.7083900	1.14531	0.219999998807907	0.77999997138977	1	0.77999997138977	0.5238	0.82249	D	10	0.105899999999999	0.84282	D	3.0449999999999999	0.86684	M	0.539	0.378869999999999	P	-2.22	0.49846	N	0.00899999999999999	0.678899999999999	D	0.451	0.51271	Q9HC10	L725V	Loss of helix (P = 0.0558)	0.968503	0.88585	D	0	-0.3411
26479307	C	T	R	H	rs550283736	724	18	0	0	0	0	0	5.9822400	0.983614	0.129999995231628	0.870000004768371	1	0.870000004768371	0.7961	0.93093	D	10	0.8112	0.94549	D	3.165	0.88605	M	0.997	0.706729999999999	D	-4.68	0.79659	D	2E-3	0.833509999999999	D	0.745	0.876489999999999	Q9HC10	R724H	Loss of MoRF binding (P = 0.0262)	0.986300999999999	0.953489999999999	D	0	-0.3634
26479308	G	A	R	C	rs764229574	724	18	0	0	0	0	-4	2.4725600	1.14531	0.579999983310699	0.419999986886978	0	0.579999983310699	0.757	0.9172	D	10	0.676499999999999	0.928799999999999	D	3.165	0.88605	M	0.991999999999999	0.647379999999999	D	-7.55	0.951879999999999	D	1E-3	0.928239999999999	D	0.779	0.90385	Q9HC10	R724C	Loss of MoRF binding (P = 0.0114)	0.989887999999999	0.967929999999999	D	0	-0.7208
26479310	C	T	R	H	rs754009907	723	18	0	0	0	0	0	4.8930300	0.983614	0.270000010728836	0.730000019073486	1	0.730000019073486	0.5423	0.831409999999999	D	10	-0.0201999999999999	0.81835	T	2.81	0.81869	M	0.965999999999999	0.562019999999999	D	-2.84	0.598729999999999	D	0.31	0.208109999999999	T	.	.	.	.	.	0.971702999999999	0.897379999999999	D	0	-0.6911
26479311	G	A	R	C	rs147532019	723	18	0	0	0	0	-4	1.3833500	1.14531	0.639999985694885	0.360000014305114	0	0.639999985694885	0.532599999999999	0.826749999999999	D	10	0.0354	0.82957	D	2.81	0.81869	M	0.990999999999999	0.6407	D	-5.03	0.825749999999999	D	0.0769999999999999	0.435309999999999	T	.	.	.	.	.	0.927007	0.73102	D	0	-0.3711
26479311	G	T	R	S	.	723	18	0	0	0	0	-1	1.3833500	1.14531	0.839999973773956	0.159999996423721	0	0.839999973773956	0.4672	0.794429999999999	T	10	-0.2922	0.75204	T	2.81	0.81869	M	0.228	0.305089999999999	B	-3.72	0.707929999999999	D	0.251	0.24549	T	0.563999999999999	0.684869999999999	Q9HC10	R723S	Loss of MoRF binding (P = 0.034)	0.952004999999999	0.815869999999999	D	0	-0.3548
26479313	C	T	R	H	rs779619881	722	18	0	0	0	0	0	3.1987000	0.983614	0.519999980926513	0.479999989271163	0	0.519999980926513	0.4703	0.7961	T	10	0.0575	0.83384	D	2.79	0.81396	M	0.768	0.43819	P	-3.63	0.697139999999999	D	0.0869999999999999	0.40747	T	0.498	0.58821	Q9HC10	R722H	Loss of MoRF binding (P = 0.0279)	0.970503	0.89388	D	0	-0.7284
26479314	G	A	R	C	rs746368147	722	18	0	0	0	0	-4	0.8992520	0.121252	0.75	0.25	0	0.75	0.4399	0.77846	T	10	-0.1439	0.79069	T	2.79	0.81396	M	0.804	0.45171	P	-5.39	0.850269999999999	D	0.027	0.553409999999999	D	0.509	0.605269999999999	Q9HC10	R722C	Loss of MoRF binding (P = 0.0122)	0.978852	0.926289999999999	D	0	-0.8174
26479315	C	A	Q	H	rs758733355	721	18	0	0	0	0	1	0.8992520	0.983614	0.759999990463256	0.239999994635581	0	0.759999990463256	0.2695	0.64109	T	10	-0.817799999999999	0.54071	T	1.405	0.35469	L	1E-3	0.0747099999999999	B	-0.65	0.188769999999999	N	1	0.01155	T	0.410999999999999	0.447089999999999	Q9HC10	Q721H	Loss of helix (P = 0.1299)	0.909209	0.67884	D	0	-0.7571
26479315	C	A	Q	H	rs758733355	721	18	0	0	0	0	1	0.8992520	0.983614	0.759999990463256	0.239999994635581	0	0.759999990463256	0.2695	0.64109	T	10	-0.817799999999999	0.54071	T	1.405	0.35469	L	1E-3	0.0747099999999999	B	-0.65	0.188769999999999	N	1	0.01155	T	0.410999999999999	0.447089999999999	Q9HC10	Q721H	Loss of helix (P = 0.1299)	0.909209	0.67884	D	0	-0.7671
26479318	G	T	D	E	rs1326860643	720	18	0	0	0	0	1	4.7720100	1.14531	0.469999998807907	0.52999997138977	1	0.52999997138977	0.665599999999999	0.883959999999999	D	10	0.2659	0.870049999999999	D	3.165	0.88605	M	0	0.02946	B	-3.76	0.712759999999999	D	0.004	0.7415	D	0.55	0.66564	Q9HC10	D720E	Gain of helix (P = 0.062)	0.815218	0.469909999999999	T	0	-0.7571
26479319	T	G	D	A	.	720	18	0	0	0	0	-2	5.0140600	1.09141	0.46000000834465	0.540000021457672	1	0.540000021457672	0.6802	0.889399999999999	D	10	0.3038	0.876179999999999	D	3.165	0.88605	M	0	0.02946	B	-7.47	0.949579999999999	D	0.0529999999999999	0.49663	T	0.614999999999999	0.748739999999999	Q9HC10	D720A	Gain of catalytic residue at D720 (P = 0.0467)	0.817118	0.47377	T	0	-0.6947
26479320	C	A	D	Y	rs1376490416	720	18	0	0	0	0	-4	4.8930300	0.983614	0.170000001788139	0.829999983310699	1	0.829999983310699	0.7446	0.912839999999999	D	10	0.673699999999999	0.92844	D	3.165	0.88605	M	0.480999999999999	0.367609999999999	P	-8.46	0.97233	D	1E-3	0.833509999999999	D	0.610999999999999	0.74407	Q9HC10	D720Y	Gain of MoRF binding (P = 0.0647)	0.970303	0.89317	D	0	-0.6334
26479322	G	A	P	L	rs969473811	719	18	0	0	0	0	-3	3.9248400	1.14531	0.649999976158142	0.349999994039535	0	0.649999976158142	0.3169	0.686549999999999	T	10	-0.5099	0.682899999999999	T	1.2450000000000001	0.31408	L	0	0.02946	B	-5.42	0.852469999999999	D	0.0869999999999999	0.41742	T	0.463	0.532279999999999	Q9HC10	P719L	Loss of relative solvent accessibility (P = 0.0071)	0.885611	0.610949999999999	D	0	-0.9279
26479323	G	T	P	T	rs746632875	719	18	0	0	0	0	-2	4.7720100	1.14531	0.449999988079071	0.550000011920929	1	0.550000011920929	0.364099999999999	0.724979999999999	T	10	-0.4329	0.709709999999999	T	1.2450000000000001	0.31408	L	0.006	0.13644	B	-3.7	0.705529999999999	D	0.121	0.37589	T	0.410999999999999	0.447089999999999	Q9HC10	P719T	Loss of glycosylation at P719 (P = 0.0291)	0.955704	0.83186	D	0	-0.9733
26479324	C	G	W	C	.	718	18	0	0	0	0	-3	7.6765700	0.983614	0.0900000035762786	0.910000026226043	1	0.910000026226043	0.7204	0.90415	D	10	0.6472	0.925069999999999	D	2.98	0.85499	M	0.914	0.50529	P	-10.89	0.992439999999999	D	0	0.928239999999999	D	0.679	0.816829999999999	Q9HC10	W718C	Loss of MoRF binding (P = 0.015)	0.988600999999999	0.9613	D	0	-0.8176
26479331	C	T	S	N	rs147657016	716	18	0	0	0	0	0	7.6765700	0.983614	0.0399999991059303	0.959999978542327	1	0.959999978542327	0.614299999999999	0.86367	D	10	0.394	0.890059999999999	D	2.9649999999999999	0.851979999999999	M	0.623	0.39993	P	-2.67	0.5711	D	2E-3	0.794019999999999	D	.	.	.	.	.	0.966203	0.875889999999999	D	0	-0.6644
26479337	A	C	I	S	rs1237924989	714	18	0	0	0	0	-3	9.1288600	1.307	0.0299999993294477	0.970000028610229	1	0.970000028610229	0.5128	0.817189999999999	D	10	-0.0591	0.810119999999999	T	2.6	0.760809999999999	M	0.058	0.22967	B	-4.55999999999999	0.786359999999999	D	2E-3	0.794019999999999	D	0.642	0.778939999999999	Q9HC10	I714S	Loss of stability (P = 0.0809)	0.941405999999999	0.796749999999999	D	0	-0.9628
26479338	T	C	I	V	rs1236714771	714	18	0	0	0	0	3	4.1668900	1.09141	0.730000019073486	0.270000010728836	0	0.730000019073486	0.2646	0.63588	T	10	-0.7751	0.565749999999999	T	1.905	0.50856	L	0.005	0.129959999999999	B	-0.21	0.10308	N	1	0.01155	T	0.377	0.39143	Q9HC10	I714V	Gain of sheet (P = 0.0344)	0.829316999999999	0.501099999999999	T	0	-0.9406
26479349	G	C	P	R	rs747718052	710	18	0	0	0	0	-2	9.8550000	1.14531	0.050000000745058	0.949999988079071	1	0.949999988079071	0.7873	0.92783	D	10	0.792	0.94311	D	2.9649999999999999	0.851979999999999	M	0.531	0.377199999999999	P	-8.18	0.96794	D	1E-3	0.833509999999999	D	.	.	.	.	.	0.966802999999999	0.87909	D	0	-0.6505
26479355	C	T	R	Q	rs145019640	708	18	0	0	0	0	1	1.6253900	0.121252	0.439999997615814	0.560000002384185	1	0.560000002384185	0.1932	0.54637	T	10	-0.9481	0.412959999999999	T	1.845	0.486779999999999	L	0.006	0.13644	B	-0.81	0.22294	N	0.449	0.129929999999999	T	.	.	.	.	.	0.803719999999999	0.450979999999999	T	0	-0.4720
26479357	C	G	E	D	.	707	18	0	0	0	0	1	0.0520866	0.983614	0.810000002384185	0.189999997615814	0	0.810000002384185	0.2202	0.583319999999999	T	10	-0.8891	0.49012	T	1.4550000000000001	0.36767	L	0	0.02946	B	-0.44	0.14588	N	0.521	0.104289999999999	T	0.403	0.43395	Q9HC10	E707D	Loss of solvent accessibility (P = 0.0056)	0.784022	0.421559999999999	T	0	-0.5791
26479359	C	G	E	Q	rs774040593	707	18	0	0	0	0	2	7.5555500	0.983614	0.0799999982118606	0.9200000166893	1	0.9200000166893	0.4582	0.789409999999999	T	10	-0.1275	0.794599999999999	T	2.5550000000000002	0.745569999999999	M	0.314	0.328699999999999	B	-1.93	0.448519999999999	N	0.139	0.33666	T	0.487999999999999	0.572429999999999	Q9HC10	E707Q	Loss of solvent accessibility (P = 0.0013)	0.889011	0.619979999999999	D	0	-0.6021
26479372	A	C	H	Q	.	702	18	0	0	0	0	1	-0.0689370	-0.0943386	0.850000023841857	0.150000005960464	0	0.850000023841857	0.454799999999999	0.787429999999999	T	10	-0.3239	0.743129999999999	T	2.6	0.760809999999999	M	0.314	0.328699999999999	B	-4.3	0.764959999999999	D	0.182	0.29249	T	0.59	0.718629999999999	Q9HC10	H702Q	Gain of sheet (P = 0.1208)	0.936105999999999	0.760569999999999	D	0	-0.6611
26479375	G	T	F	L	.	701	18	0	0	0	0	0	2.2305100	1.14531	0.810000002384185	0.189999997615814	0	0.810000002384185	0.3614	0.72292	T	10	-0.4494	0.7042	T	2.56	0.74772	M	0.012	0.162649999999999	B	-3.07	0.63207	D	0.360999999999999	0.17014	T	0.558	0.676719999999999	Q9HC10	F701L	Gain of sheet (P = 0.0344)	0.79622	0.44511	T	0	-0.5211
26479477	C	T	D	N	rs765669745	697	17	0	0	0	0	1	3.9062000	0.983528	0.509999990463256	0.490000009536743	0	0.509999990463256	0.683799999999999	0.89073	D	10	0.2414	0.866009999999999	D	1.115	0.28702	L	1	0.905839999999999	D	-2.99	0.62151	D	0.0509999999999999	0.4808	T	.	.	.	.	.	0.899209999999999	0.64678	D	0	-0.6970
26479489	G	A	P	S	rs759306100	693	17	2	0	0	0	-1	7.7920300	1.14776	0.509999990463256	0.490000009536743	0	0.509999990463256	0.540499999999999	0.830559999999999	D	10	0.00519999999999999	0.823629999999999	D	2.98	0.85499	M	0.005	0.129959999999999	B	-6.73	0.92605	D	0.0149999999999999	0.616419999999999	D	0.421999999999999	0.46516	Q9HC10	P693S	Gain of phosphorylation at P693 (P = 0.059)	0.958304	0.84304	D	0	-0.6913
26479491	C	T	R	Q	rs147978393	692	17	2	0	0	0	1	4.0357300	0.983528	0.829999983310699	0.170000001788139	0	0.829999983310699	0.278299999999999	0.65017	T	10	-0.737299999999999	0.58591	T	1.59	0.403129999999999	L	0.133	0.272359999999999	B	-1.54	0.37375	N	0.0719999999999999	0.43913	T	.	.	.	.	.	0.982735	0.941579999999999	D	0	-0.6707
26479494	A	G	M	T	rs750510134	691	17	2	0	0	0	-1	5.9786500	1.22988	0.610000014305114	0.389999985694885	0	0.610000014305114	0.2898	0.661529999999999	T	10	-0.706999999999999	0.600999999999999	T	2.2149999999999999	0.625449999999999	M	0.006	0.13644	B	-1.38	0.34198	N	0.53	0.10173	T	0.281999999999999	0.23791	Q9HC10	M691T	Gain of glycosylation at M691 (P = 7e-04)	0.794321	0.456189999999999	T	0	-0.6558
26479495	T	C	M	V	rs141707016	691	17	2	0	0	0	1	0.7975430	-0.166126	0.980000019073486	0.0199999995529651	0	0.980000019073486	0.2585	0.629229999999999	T	10	-0.9151	0.462069999999999	T	2.56	0.74772	M	0	0.02946	B	-1.12	0.289059999999999	N	0.3	0.20357	T	.	.	.	.	.	0.587141	0.21465	T	0	-0.7634
26479498	G	T	P	T	rs1477856735	690	17	2	0	0	0	-2	5.5900600	1.14776	0.699999988079071	0.300000011920928	0	0.699999988079071	0.469899999999999	0.795889999999999	T	10	-0.4379	0.707999999999999	T	2.78	0.81115	M	0.03	0.20002	B	-4.13999999999999	0.752199999999999	D	0.008	0.678899999999999	D	0.303999999999999	0.273139999999999	Q9HC10	P690T	Loss of catalytic residue at P689 (P = 0.0154)	0.949204999999999	0.804719999999999	D	0	-0.7904
26479504	T	C	T	A	rs1396975048	688	17	2	0	0	0	0	1.5747100	1.06565	0.959999978542327	0.0399999991059303	0	0.959999978542327	0.533699999999999	0.82728	D	10	-0.1147	0.797579999999999	T	2.8650000000000002	0.83145	M	0.0459999999999999	0.21875	B	-4.24	0.760149999999999	D	0.003	0.76473	D	0.290999999999999	0.252309999999999	Q9HC10	T688A	Loss of glycosylation at T688 (P = 0.0037)	0.939106	0.77081	D	0	-0.7557
26479504	T	G	T	P	.	688	17	2	0	0	0	-2	1.5747100	1.06565	0.949999988079071	0.050000000745058	0	0.949999988079071	0.592999999999999	0.854559999999999	D	10	0.273899999999999	0.87134	D	2.8650000000000002	0.83145	M	0.449	0.36046	B	-4.99	0.82221	D	1E-3	0.833509999999999	D	0.364999999999999	0.37186	Q9HC10	T688P	Gain of relative solvent accessibility (P = 0.0166)	0.925306999999999	0.725219999999999	D	0	-0.7947
26479506	G	A	S	F	rs766858052	687	17	2	0	0	0	-3	6.6262800	1.14776	0.52999997138977	0.469999998807907	0	0.52999997138977	0.402	0.75302	T	10	-0.2735	0.75717	T	2.2000000000000002	0.620149999999999	M	0.176999999999999	0.289229999999999	B	-3.01	0.625179999999999	D	0.04	0.50809	D	0.312	0.286009999999999	Q9HC10	S687F	Loss of disorder (P = 0.0044)	0.963903999999999	0.86656	D	0	-0.8414
26479527	C	T	G	E	rs751952710	680	17	2	0	0	0	-3	4.5538400	0.983528	0.759999990463256	0.239999994635581	0	0.759999990463256	0.260299999999999	0.63121	T	10	-0.775599999999999	0.565479999999999	T	2.52	0.73523	M	0.03	0.20002	B	-2.25	0.503369999999999	N	0.886	0.0316999999999999	T	0.180999999999999	0.0887099999999999	Q9HC10	G680E	Gain of solvent accessibility (P = 0.0766)	0.860813999999999	0.554309999999999	D	0	-0.5845
26479528	C	G	G	R	.	680	17	2	0	0	0	-3	4.5538400	0.983528	0.759999990463256	0.239999994635581	0	0.759999990463256	0.3269	0.695209999999999	T	10	-0.641599999999999	0.63078	T	1.83	0.48079	L	1E-3	0.0747099999999999	B	-2.83	0.597099999999999	D	0.497	0.112989999999999	T	0.167	0.0718099999999999	Q9HC10	G680R	Loss of loop (P = 0.0512)	0.897209999999999	0.64041	D	0	-0.5690
26479537	C	G	G	R	.	677	17	2	0	0	0	-3	2.3518700	-1.3979	1	0	0	1	0.1776	0.522869999999999	T	10	-0.978899999999999	0.35254	T	0	0.0653799999999999	N	0.065	0.23521	B	-0.05	0.0773599999999999	N	0.569999999999999	0.09052	T	0.269	0.21725	Q9HC10	G677R	Loss of catalytic residue at A676 (P = 0.0923)	0.924807	0.732149999999999	D	0	-0.8932
26479543	C	T	E	K	rs777302475	675	17	2	0	0	0	1	7.4034500	0.983528	0.419999986886978	0.579999983310699	1	0.579999983310699	0.4307	0.77258	T	10	-0.3154	0.74551	T	2.56	0.74772	M	0.123	0.267849999999999	B	-1.74	0.412389999999999	N	0.256	0.232979999999999	T	0.367999999999999	0.37674	Q9HC10	E675K	Gain of ubiquitination at E675 (P = 9e-04)	0.79742	0.444199999999999	T	0	-0.6518
26479545	T	A	D	V	.	674	17	2	0	0	0	-4	7.5329800	1.06565	0.649999976158142	0.349999994039535	0	0.649999976158142	0.4747	0.79842	T	10	-0.0558999999999999	0.810799999999999	T	2.5649999999999999	0.750049999999999	M	0.449	0.36046	B	-4.95	0.8191	D	0.0749999999999999	0.431589999999999	T	0.236999999999999	0.16752	Q9HC10	D674V	Gain of loop (P = 0.1069)	0.878411999999999	0.59357	D	0	-0.6574
26479546	C	A	D	Y	.	674	17	2	0	0	0	-4	7.4034500	0.983528	0.52999997138977	0.469999998807907	0	0.52999997138977	0.5452	0.83279	D	10	0.23	0.864129999999999	D	2.5649999999999999	0.750049999999999	M	0.95	0.53885	P	-5.09999999999999	0.830269999999999	D	0.003	0.76473	D	0.264	0.209359999999999	Q9HC10	D674Y	Gain of phosphorylation at D674 (P = 0.0067)	0.878611999999999	0.59406	D	0	-0.6959
26479548	T	C	D	G	rs778781863	673	17	2	0	0	0	-2	7.5329800	1.06565	0.519999980926513	0.479999989271163	0	0.519999980926513	0.2886	0.660359999999999	T	10	-0.7376	0.585759999999999	T	1.27	0.320689999999999	L	0.03	0.20002	B	-2.23	0.50012	N	0.321	0.1948	T	0.172999999999999	0.07888	Q9HC10	D673G	Gain of helix (P = 0.027)	0.899109999999999	0.64631	D	0	-0.5852
26479549	C	G	D	H	rs990558337	673	17	2	0	0	0	-2	7.4034500	0.983528	0.419999986886978	0.579999983310699	1	0.579999983310699	0.469499999999999	0.795669999999999	T	10	-0.1691	0.784499999999999	T	2.0750000000000002	0.57047	M	0.302999999999999	0.32643	B	-2.57	0.55501	D	0.02	0.591589999999999	D	0.2	0.11377	Q9HC10	D673H	Gain of catalytic residue at D674 (P = 0.06)	0.948705	0.80271	D	0	-0.2251
26479551	C	T	S	N	rs1262248055	672	17	2	0	0	0	0	7.4034500	0.983528	0.409999996423721	0.589999973773956	1	0.589999973773956	0.5934	0.854729999999999	D	10	-0.0743999999999999	0.80678	T	2.2549999999999999	0.64187	M	0.999	0.779129999999999	D	-1.12	0.289059999999999	N	0.313	0.20745	T	0.292999999999999	0.2555	Q9HC10	S672N	Gain of helix (P = 0.0225)	0.907309	0.672229999999999	D	0	-0.8475
26479563	A	T	I	N	rs1454848005	668	17	2	0	0	0	-4	7.0148700	1.22988	0.5	0.5	0	0.5	0.4388	0.777769999999999	T	10	-0.2646	0.759619999999999	T	2.44	0.707559999999999	M	0.877	0.482229999999999	P	-3.66	0.70067	D	0.04	0.54159	D	0.231	0.15847	Q9HC10	I668N	Loss of sheet (P = 0.0142)	0.929807	0.740419999999999	D	0	-0.1893
26479572	A	C	V	G	rs762096448	665	17	2	0	0	0	-4	2.6109300	1.22988	0.829999983310699	0.170000001788139	0	0.829999983310699	0.295599999999999	0.66707	T	10	-0.838099999999999	0.52773	T	1.355	0.33814	L	0.02	0.18235	B	-1.76	0.416179999999999	N	0.408999999999999	0.146329999999999	T	0.333	0.319929999999999	Q9HC10	V665G	Loss of stability (P = 0.002)	0.782522	0.418269999999999	T	0	-0.1958
26479585	C	A	D	Y	rs773331735	661	17	2	0	0	1	1	1.8337600	0.983528	0.930000007152557	0.0700000002980232	0	0.930000007152557	0.416899999999999	0.763399999999999	T	10	-0.215299999999999	0.77276	T	1.9950000000000001	0.540989999999999	M	0.8	0.44988	P	-4.34	0.76822	D	0.047	0.488549999999999	D	0.215	0.13491	Q9HC10	D661Y	Gain of phosphorylation at D661 (P = 0.0056)	0.836816	0.50885	T	0	-0.1584
26479585	C	T	D	N	rs773331735	661	17	2	0	0	1	-4	1.8337600	0.983528	0.899999976158142	0.100000001490116	0	0.899999976158142	0.343899999999999	0.70923	T	10	-0.5943	0.650479999999999	T	1.9950000000000001	0.540989999999999	M	0.360999999999999	0.33905	B	-1.98	0.457689999999999	N	0.048	0.485939999999999	D	0.17	0.07531	Q9HC10	D661N	Loss of loop (P = 0.0203)	0.757523999999999	0.3809	T	0	-0.1584
26479587	C	G	G	A	.	660	17	2	0	0	1	0	4.2947900	0.983528	0.879999995231628	0.11999999731779	0	0.879999995231628	0.301099999999999	0.672229999999999	T	10	-0.5482	0.668549999999999	T	1.75	0.454419999999999	L	0.451	0.36091	B	-1.2	0.305549999999999	N	0.367999999999999	0.165699999999999	T	0.18	0.08745	Q9HC10	G660A	Gain of helix (P = 0.0496)	0.888310999999999	0.61778	D	0	-0.2414
26479588	C	A	G	W	rs1372777349	660	17	2	0	0	1	-4	3.2585700	0.983528	0.879999995231628	0.11999999731779	0	0.879999995231628	0.5716	0.84508	D	10	0.0297	0.828439999999999	D	2.44	0.707559999999999	M	0.997	0.706729999999999	D	-3.58	0.69118	D	0.003	0.76473	D	0.210999999999999	0.12916	Q9HC10	G660W	Loss of loop (P = 0.0288)	0.882411999999999	0.602659999999999	D	0	-0.2486
26479590	G	A	P	L	rs201783245	659	17	2	0	0	1	-3	1.9632900	1.14776	0.959999978542327	0.0399999991059303	0	0.959999978542327	0.1835	0.531939999999999	T	10	-0.9021	0.47771	T	0.2	0.0918299999999999	N	0.356999999999999	0.33788	B	-1.95	0.45222	N	0.303999999999999	0.201	T	.	.	.	.	.	0.90351	0.661619999999999	D	0	-0.3276
26479594	C	G	E	Q	rs760054878	658	17	2	0	0	1	2	3.3880900	0.983528	0.930000007152557	0.0700000002980232	0	0.930000007152557	0.391299999999999	0.74531	T	10	-0.324	0.743099999999999	T	2.36	0.67893	M	0.651	0.407069999999999	P	-1.17	0.299329999999999	N	0.178999999999999	0.31629	T	0.203	0.1179	Q9HC10	E658Q	Loss of solvent accessibility (P = 0.0083)	0.882912	0.604659999999999	D	0	-0.3815
26479599	C	A	R	L	.	656	17	2	0	0	1	-3	2.7404600	0.983528	0.910000026226043	0.0900000035762786	0	0.910000026226043	0.281899999999999	0.653789999999999	T	10	-0.759	0.5746	T	1.2450000000000001	0.31408	L	0.049	0.22227	B	-1.88	0.43906	N	0.131	0.345959999999999	T	0.252	0.19059	Q9HC10	R656L	Loss of glycosylation at P655 (P = 0.0446)	0.847515	0.52873	T	0	-0.3853
26479599	C	T	R	Q	rs541334463	656	17	2	0	0	1	1	2.7404600	0.983528	0.939999997615814	0.0599999986588954	0	0.939999997615814	0.276899999999999	0.64875	T	10	-0.7408	0.584119999999999	T	0.55000000000000004	0.14455	N	0.217	0.301829999999999	B	-0.36	0.130349999999999	N	0.355999999999999	0.193619999999999	T	0.197	0.10968	Q9HC10	R656Q	Loss of glycosylation at P655 (P = 0.0399)	0.779321999999999	0.413279999999999	T	0	-0.4224
26479605	C	G	R	P	rs184605839	654	17	2	0	0	1	-2	0.9270710	0.0802283	0.990000009536743	0.00999999977648258	0	0.990000009536743	0.3915	0.74546	T	10	-0.269399999999999	0.75827	T	1.7	0.438249999999999	L	0.525	0.376099999999999	P	-2.48	0.54059	N	0.032	0.534259999999999	D	0.242999999999999	0.17668	Q9HC10	R654P	Gain of glycosylation at R654 (P = 0.0019)	0.848914999999999	0.53103	T	0	-0.5618
26479606	G	A	R	W	rs144259658	654	17	2	0	0	1	-4	2.7404600	0.162346	0.930000007152557	0.0700000002980232	0	0.930000007152557	0.3906	0.744809999999999	T	10	-0.4887	0.69054	T	1.7	0.438249999999999	L	0.965999999999999	0.562019999999999	D	-3.14	0.64019	D	0.008	0.678899999999999	D	.	.	.	.	.	0.925306999999999	0.725219999999999	D	0	-0.3139
26479611	C	T	R	Q	rs142370721	652	17	2	0	0	1	1	1.7042400	0.983528	0.930000007152557	0.0700000002980232	0	0.930000007152557	0.211999999999999	0.57254	T	10	-0.937	0.430879999999999	T	1.355	0.33814	L	0.378	0.34287	B	-0.86	0.23372	N	0.505	0.11004	T	.	.	.	.	.	0.906609	0.670669999999999	D	0	-0.5339
26479617	G	C	P	R	rs746863186	650	17	2	0	0	1	-2	7.2739200	1.14776	0.519999980926513	0.479999989271163	0	0.519999980926513	0.5916	0.853949999999999	D	10	0.0996999999999999	0.84169	D	2.44	0.707559999999999	M	0.980999999999999	0.59675	D	-2.95	0.6158	D	0.391	0.15456	T	0.199	0.1124	Q9HC10	P650R	Gain of MoRF binding (P = 0.0233)	0.79652	0.44001	T	0	-0.8451
26479620	C	T	R	Q	rs562267762	649	17	2	0	0	1	1	5.4605400	0.983528	0.75	0.25	0	0.75	0.2436	0.612129999999999	T	10	-0.7073	0.60085	T	1.78	0.461849999999999	L	0.133	0.272359999999999	B	-0.45	0.14782	N	0.454	0.12812	T	0.224	0.148049999999999	Q9HC10	R649Q	Loss of phosphorylation at S648 (P = 0.1322)	0.906609	0.670669999999999	D	0	-0.9740
26479621	G	A	R	W	rs766075720	649	17	2	0	0	1	-4	2.2223500	-0.248244	0.949999988079071	0.050000000745058	0	0.949999988079071	0.243799999999999	0.612369999999999	T	10	-0.502399999999999	0.68564	T	1.78	0.461849999999999	L	0.926	0.514669999999999	P	-2.85	0.600289999999999	D	0.0129999999999999	0.639179999999999	D	0.328	0.31184	Q9HC10	R649W	Loss of disorder (P = 0.0185)	0.928606999999999	0.73726	D	0	-0.9522
26479633	C	T	D	N	rs774443507	645	17	2	0	0	0	1	7.4034500	0.983528	0.419999986886978	0.579999983310699	1	0.579999983310699	0.763499999999999	0.91949	D	10	0.7106	0.93308	D	2.98	0.85499	M	1	0.905839999999999	D	-4.7	0.79829	D	2E-3	0.794019999999999	D	0.408999999999999	0.443809999999999	Q9HC10	D645N	Gain of loop (P = 0.0851)	0.962254	0.85785	D	0	-0.7136
26479636	C	T	V	I	rs727505153	644	17	2	0	0	0	3	1.3156500	-0.740953	1	0	0	1	0.1298	0.439479999999999	T	10	-0.9371	0.430719999999999	T	-1.04	0.01097	N	0	0.02946	B	0.35	0.0376099999999999	N	1	0.01155	T	0.186	0.09511	Q9HC10	V644I	Loss of phosphorylation at Y640 (P = 0.0956)	0.677432	0.28627	T	0	-0.6842
26479639	C	T	E	K	rs200864338	643	17	2	0	0	0	1	2.9995100	0.983528	0.889999985694885	0.109999999403953	0	0.889999985694885	0.1472	0.47237	T	10	-0.9109	0.46744	T	1.87	0.496	L	0.004	0.121829999999999	B	-0.78	0.216439999999999	N	0.906	0.03047	T	.	.	.	.	.	0.845515	0.52437	T	0	-0.7103
26479647	T	C	Y	C	rs1249783311	640	17	0	0	0	0	-3	7.5329800	1.06565	0.209999993443489	0.790000021457672	1	0.790000021457672	0.7163	0.902649999999999	D	10	0.556499999999999	0.913209999999999	D	2.5449999999999999	0.742859999999999	M	1	0.905839999999999	D	-4.55999999999999	0.786359999999999	D	0.021	0.58089	D	0.478999999999999	0.5581	Q9HC10	Y640C	Loss of phosphorylation at Y640 (P = 0.0344)	0.942906	0.78488	D	0	-0.7340
26479648	A	G	Y	H	rs753372472	640	17	0	0	0	0	2	8.6987200	1.22988	0.0599999986588954	0.939999997615814	1	0.939999997615814	0.706899999999999	0.89922	D	10	0.424499999999999	0.894619999999999	D	2.89	0.83701	M	0.999	0.779129999999999	D	-2.79	0.590589999999999	D	0.0859999999999999	0.40909	T	0.538	0.648619999999999	Q9HC10	Y640H	Gain of disorder (P = 0.0293)	0.881611999999999	0.60121	D	0	-0.7155
26479653	C	A	G	V	rs1292446558	638	17	0	0	0	0	-4	7.4034500	0.983528	0.140000000596046	0.860000014305114	1	0.860000014305114	0.913599999999999	0.97136	D	10	1.0643	0.984439999999999	D	3.56	0.93364	H	1	0.905839999999999	D	-8.56	0.973979999999999	D	1E-3	0.833509999999999	D	0.633	0.76912	Q9HC10	G638V	Loss of disorder (P = 0.0593)	0.968602999999999	0.88631	D	0	-0.4632
26480203	C	A	G	C	rs1131691297	638	16	0	0	0	0	-4	7.7920300	0.983528	0.200000002980232	0.800000011920929	1	0.800000011920929	0.9123	0.970929999999999	D	9	1.0523	0.98167	D	3.56	0.93364	H	1	0.905839999999999	D	-8.56	0.973979999999999	D	1E-3	0.833509999999999	D	0.673	0.81093	Q9HC10	G638C	Loss of sheet (P = 0.0181)	0.962103999999999	0.85685	D	0	-0.8177
26480205	A	G	I	T	rs111033351	637	16	0	0	0	0	-1	9.2168400	1.312	0.00999999977648258	0.990000009536743	1	0.990000009536743	0.780599999999999	0.92547	D	10	0.762399999999999	0.93947	D	3.4	0.91674	M	0.999	0.779129999999999	D	-4.44	0.77637	D	1E-3	0.833509999999999	D	.	.	.	.	.	0.950004999999999	0.827899999999999	D	0	-0.8674
26480206	T	C	I	V	rs1432267133	637	16	0	0	0	0	3	4.1652600	0.162346	0.959999978542327	0.0399999991059303	0	0.959999978542327	0.624099999999999	0.86775	D	10	0.128099999999999	0.84675	D	2.4300000000000002	0.70455	M	0.984999999999999	0.611179999999999	D	-0.65	0.188769999999999	N	0.187	0.2954	T	0.224	0.148049999999999	Q9HC10	I637V	Gain of sheet (P = 0.1208)	0.824018	0.49813	T	0	-0.9956
26480212	C	A	V	F	rs1314681330	635	16	0	0	0	0	-1	4.0357300	0.983528	0.479999989271163	0.519999980926513	1	0.519999980926513	0.6509	0.87839	D	10	0.458399999999999	0.899549999999999	D	1.95	0.524789999999999	M	0.960999999999999	0.554309999999999	D	-3.25	0.65283	D	0.14	0.33554	T	0.303999999999999	0.273139999999999	Q9HC10	V635F	Gain of sheet (P = 0.0149)	0.862314	0.59164	D	0	-0.9432
26480220	G	A	T	I	rs1376034899	632	16	0	0	0	0	-1	1.1861300	1.14776	0.839999973773956	0.159999996423721	0	0.839999973773956	0.5573	0.8385	D	10	0.0495	0.832309999999999	D	1.4850000000000001	0.37223	L	0.8	0.44988	P	-2.38	0.52451	N	0.107	0.394919999999999	T	0.437	0.48979	Q9HC10	T632I	Loss of phosphorylation at T632 (P = 0.0335)	0.693131	0.302829999999999	T	0	-0.8019
26480220	G	T	T	N	rs1376034899	632	16	0	0	0	0	0	1.1861300	1.14776	0.860000014305114	0.140000000596046	0	0.860000014305114	0.436	0.775989999999999	T	10	-0.3719	0.729029999999999	T	-0.245	0.0387899999999999	N	1E-3	0.0747099999999999	B	-0.85	0.231559999999999	N	0.253	0.2484	T	0.388	0.40938	Q9HC10	T632N	Loss of phosphorylation at T632 (P = 0.0335)	0.672833	0.281289999999999	T	0	-0.8356
26480224	T	A	I	F	rs765083847	631	16	0	0	0	0	-1	1.0566000	1.06565	0.759999990463256	0.239999994635581	0	0.759999990463256	0.795799999999999	0.930819999999999	D	10	0.5328	0.910009999999999	D	3.3250000000000002	0.9078	M	0.997	0.706729999999999	D	-3.74	0.71042	D	2E-3	0.794019999999999	D	.	.	.	.	.	0.949705	0.80662	D	0	-0.5106
26480232	T	C	D	G	rs780128461	628	16	0	0	0	0	-2	6.2377000	1.06565	0.180000007152557	0.819999992847442	1	0.819999992847442	0.5369	0.82882	D	10	0.057	0.833749999999999	D	2.94	0.84723	M	0.975999999999999	0.583099999999999	D	-6	0.89534	D	0.004	0.7415	D	0.45	0.51107	Q9HC10	D628G	Gain of sheet (P = 0.039)	0.958404	0.8434	D	0	-0.6419
26480233	C	T	D	N	rs1004631548	628	16	0	0	0	0	1	6.1081700	0.983528	0.11999999731779	0.879999995231628	1	0.879999995231628	0.6449	0.876059999999999	D	10	0.4234	0.89446	D	2.94	0.84723	M	0.985999999999999	0.61523	D	-4.13999999999999	0.752199999999999	D	0.005	0.722239999999999	D	0.465	0.53552	Q9HC10	D628N	Gain of catalytic residue at D628 (P = 0.0039)	0.969002999999999	0.88824	D	0	-0.5980
26480236	C	G	G	R	.	627	16	0	0	0	0	-3	4.9424300	0.983528	0.230000004172325	0.769999980926513	1	0.769999980926513	0.936599999999999	0.97914	D	10	1.03119999999999	0.9774	D	3.31	0.905909999999999	M	1	0.905839999999999	D	-6.18	0.902939999999999	D	2E-3	0.794019999999999	D	0.38	0.39632	Q9HC10	G627R	Loss of ubiquitination at K629 (P = 0.0418)	0.962604	0.860519999999999	D	0	-0.8365
26480244	C	T	R	Q	rs775956205	624	16	0	0	0	0	1	6.1081700	0.983528	0.11999999731779	0.879999995231628	1	0.879999995231628	0.7315	0.90815	D	10	0.487999999999999	0.90378	D	2.7549999999999999	0.80505	M	1	0.905839999999999	D	-2.56	0.55339	D	0.033	0.530719999999999	D	0.418999999999999	0.460229999999999	Q9HC10	R624Q	Loss of loop (P = 0.0804)	0.975501999999999	0.913799999999999	D	0	-0.8281
26480245	G	A	R	W	rs372517439	624	16	0	0	0	0	-3	1.3156500	1.14776	0.800000011920929	0.200000002980232	0	0.800000011920929	0.715099999999999	0.902209999999999	D	10	0.490099999999999	0.904089999999999	D	3.105	0.87672	M	1	0.905839999999999	D	-6.38	0.911	D	2E-3	0.794019999999999	D	0.434	0.48486	Q9HC10	R624W	Loss of methylation at K629 (P = 0.0366)	0.989500999999999	0.965409999999999	D	0	-0.7574
26480245	G	C	R	G	rs372517439	624	16	0	0	0	0	-4	1.3156500	1.14776	0.639999985694885	0.360000014305114	0	0.639999985694885	0.7004	0.896819999999999	D	10	0.3204	0.878809999999999	D	3.105	0.87672	M	1	0.905839999999999	D	-5.36	0.84811	D	0.0109999999999999	0.647859999999999	D	.	.	.	.	.	0.973002999999999	0.90263	D	0	-0.6011
26480248	C	A	D	Y	rs763063323	623	16	0	0	0	0	1	7.7920300	0.983528	0.0399999991059303	0.959999978542327	1	0.959999978542327	0.921599999999999	0.97406	D	10	1.0546	0.982169999999999	D	3.375	0.91388	M	1	0.905839999999999	D	-8.52999999999999	0.973469999999999	D	1E-3	0.833509999999999	D	0.545	0.65861	Q9HC10	D623Y	Loss of loop (P = 0.0512)	0.941106	0.780309999999999	D	0	-0.9118
26480248	C	T	D	N	rs763063323	623	16	0	0	0	0	-4	7.7920300	0.983528	0.200000002980232	0.800000011920929	1	0.800000011920929	0.8858	0.96208	D	10	0.930699999999999	0.96111	D	2.8250000000000002	0.8222	M	1	0.905839999999999	D	-4.74	0.801719999999999	D	0.0449999999999999	0.49663	D	0.442	0.49797	Q9HC10	D623N	Gain of sheet (P = 0.1451)	0.951404999999999	0.81464	D	0	-0.4619
26480251	T	A	I	F	.	622	16	0	0	0	0	-1	3.9062000	1.06565	0.610000014305114	0.389999985694885	0	0.610000014305114	0.728899999999999	0.90722	D	10	0.4011	0.891129999999999	D	3.34	0.90961	M	0.883	0.48537	P	-3.62	0.69593	D	0.003	0.76473	D	0.382	0.399569999999999	Q9HC10	I622F	Loss of loop (P = 0.1242)	0.905609	0.71304	D	0	-0.6586
26480254	T	C	M	V	rs765943736	621	16	0	0	0	0	1	7.9215600	1.06565	0.11999999731779	0.879999995231628	1	0.879999995231628	0.843099999999999	0.9476	D	10	0.892499999999999	0.95569	D	2.7949999999999999	0.81503	M	0.968999999999999	0.567679999999999	D	-3.66	0.70067	D	2E-3	0.794019999999999	D	0.633	0.76912	Q9HC10	M621V	Gain of loop (P = 0.069)	0.908008999999999	0.69352	D	0	-0.1991
26480260	C	T	A	T	rs542260098	619	16	0	0	0	0	0	5.9786500	0.983528	0.150000005960464	0.850000023841857	1	0.850000023841857	0.8213	0.939899999999999	D	10	0.801799999999999	0.94433	D	3.45	0.92227	M	0.908	0.501269999999999	P	-3.54	0.686509999999999	D	0.005	0.722239999999999	D	.	.	.	.	.	0.948705	0.80271	D	0	-0.1867
26480271	G	C	A	G	rs759365439	615	16	0	0	0	0	0	9.9940000	1.14776	0.0199999995529651	0.980000019073486	1	0.980000019073486	0.7244	0.90561	D	10	0.548799999999999	0.912179999999999	D	1.5549999999999999	0.39373	L	0.594999999999999	0.3919	P	-2.74	0.58248	D	0.01	0.66756	D	0.52	0.62204	Q9HC10	A615G	Loss of stability (P = 0.0261)	0.940606	0.780309999999999	D	0	-0.1034
26480280	A	G	L	P	rs1346763426	612	16	0	0	0	0	-3	9.2168400	1.22988	0	1	1	1	0.8987	0.96638	D	10	1.0217	0.97565	D	3.4449999999999998	0.92174	M	0.998	0.732199999999999	D	-6.17	0.90254	D	0.02	0.591589999999999	D	0.809	0.92579	Q9HC10	L612P	Loss of stability (P = 0.0128)	0.924807	0.724099999999999	D	0	-0.2430
26480283	A	T	F	Y	rs767544672	611	16	0	0	0	0	3	9.2168400	1.22988	0.0900000035762786	0.910000026226043	1	0.910000026226043	0.6724	0.886499999999999	D	10	0.264799999999999	0.86987	D	2.93	0.84523	M	0.997	0.706729999999999	D	-2.24	0.50175	N	0.005	0.722239999999999	D	0.411999999999999	0.44874	Q9HC10	F611Y	Gain of sheet (P = 0.0049)	0.725427	0.33942	T	0	-0.5370
26480293	C	T	E	K	rs1325517022	608	16	0	0	0	0	1	7.7920300	0.983528	0.0399999991059303	0.959999978542327	1	0.959999978542327	0.8052	0.934139999999999	D	10	0.7769	0.94125	D	3.2450000000000001	0.89746	M	0.951999999999999	0.541359999999999	P	-3.56	0.688799999999999	D	0.023	0.575869999999999	D	0.492999999999999	0.58035	Q9HC10	E608K	Gain of sheet (P = 0.0043)	0.985901	0.952439999999999	D	0	-0.4525
26480790	G	A	S	L	rs759149660	600	15	0	0	0	0	-3	9.7757200	1.1391	0.0700000002980232	0.930000007152557	1	0.930000007152557	0.4691	0.795459999999999	T	10	-0.0257	0.817209999999999	T	2.3250000000000002	0.666309999999999	M	0.857999999999999	0.472739999999999	P	-3.82	0.71997	D	0.056	0.485939999999999	T	.	.	.	.	.	0.934107	0.75346	D	1	0.3049
26480791	A	G	S	P	rs1290085460	600	15	0	0	0	0	-1	3.0558700	1.312	0.680000007152557	0.319999992847442	0	0.680000007152557	0.305999999999999	0.67676	T	10	-0.481599999999999	0.693089999999999	T	0.77500000000000002	0.194369999999999	N	0.937999999999999	0.525379999999999	P	-0.94	0.25118	N	1	0.01155	T	0.375	0.38817	Q9HC10	S600P	Loss of relative solvent accessibility (P = 0.0306)	0.797719999999999	0.44184	T	1	0.0770
26480794	T	A	I	F	rs374972401	599	15	0	0	0	0	-1	1.0242900	-1.10857	0.939999997615814	0.0599999986588954	0	0.939999997615814	0.3876	0.742609999999999	T	10	-0.585999999999999	0.6538	T	2.4950000000000001	0.7267	M	0.176999999999999	0.289229999999999	B	-3.04	0.62863	D	0.0359999999999999	0.52727	D	.	.	.	.	.	0.824717999999999	0.48674	T	1	0.1062
26480799	G	A	T	M	rs202182042	597	15	0	0	0	0	-1	5.4000100	1.1391	0.360000014305114	0.639999985694885	1	0.639999985694885	0.3729	0.73167	T	10	-0.248	0.764129999999999	T	1.2450000000000001	0.31408	L	0.970999999999999	0.571849999999999	D	-1.3	0.3259	N	0.253	0.24987	T	.	.	.	.	.	0.957071	0.83814	D	1	0.1057
26480811	A	C	V	G	.	593	15	0	0	0	0	-3	7.2753100	1.312	0.050000000745058	0.949999988079071	1	0.949999988079071	0.522399999999999	0.821819999999999	D	10	0.0168999999999999	0.82594	D	3.0750000000000002	0.87202	M	0.771	0.43934	P	-5.96	0.892109999999999	D	1E-3	0.928239999999999	D	0.328	0.31184	Q9HC10	V593G	Gain of disorder (P = 0.0401)	0.859214	0.550359999999999	D	1	0.0561
26480811	A	T	V	E	rs1415406999	593	15	0	0	0	0	-4	7.2753100	1.312	0.11999999731779	0.879999995231628	1	0.879999995231628	0.509299999999999	0.815509999999999	D	10	-0.0714	0.807479999999999	T	2.73	0.79844	M	0.771	0.43934	P	-5.31	0.84457	D	0.004	0.76473	D	0.387	0.40775	Q9HC10	V593E	Gain of disorder (P = 0.018)	0.912309	0.688159999999999	D	1	0.0239
26480818	C	T	V	M	rs1396092031	591	15	0	0	0	0	1	6.0251100	0.966205	0.300000011920928	0.699999988079071	1	0.699999988079071	0.754399999999999	0.9163	D	10	0.5975	0.918669999999999	D	2.64	0.77224	M	0.999	0.779129999999999	D	-2.8	0.59226	D	2E-3	0.794019999999999	D	0.267	0.21409	Q9HC10	V591M	Loss of loop (P = 0.1242)	0.981102	0.93484	D	0	-0.1672
26480821	C	T	E	K	rs766690345	590	15	0	0	0	0	1	6.0251100	0.966205	0.300000011920928	0.699999988079071	1	0.699999988079071	0.5491	0.83465	D	10	0.0022	0.82303	D	2.415	0.697579999999999	M	0.877	0.482229999999999	P	-2.31	0.51319	N	0.125	0.3533	T	0.347999999999999	0.344229999999999	Q9HC10	E590K	Gain of ubiquitination at E590 (P = 0.009)	0.974503	0.92959	D	0	-0.1371
26480828	G	C	S	R	.	587	15	0	0	0	0	-1	4.1498000	1.1391	0.52999997138977	0.469999998807907	0	0.52999997138977	0.4373	0.77683	T	10	-0.293899999999999	0.75156	T	1.865	0.4929	L	0.933	0.52105	P	-2.04	0.46842	N	0.082	0.415729999999999	T	0.238999999999999	0.170559999999999	Q9HC10	S587R	Gain of phosphorylation at T589 (P = 0.0828)	0.941006	0.77964	D	0	-0.2394
26480832	G	C	T	S	rs1469179933	586	15	0	0	0	0	1	3.6809800	1.1391	0.620000004768371	0.379999995231628	0	0.620000004768371	0.307	0.677679999999999	T	10	-0.6317	0.634979999999999	T	0.49	0.132959999999999	N	0.006	0.13644	B	-1.21	0.30762	N	0.567999999999999	0.0887	T	.	.	.	.	.	0.79742	0.441369999999999	T	0	-0.3155
26480839	C	T	E	K	rs751736583	584	15	0	0	0	0	1	6.0251100	0.966205	0.360000014305114	0.639999985694885	1	0.639999985694885	0.5835	0.850389999999999	D	10	0.2111	0.860959999999999	D	2.99	0.85699	M	0.951999999999999	0.541359999999999	P	-2.04	0.46842	N	0.039	0.52727	D	0.321	0.30053	Q9HC10	E584K	Gain of ubiquitination at E584 (P = 0.006)	0.964704	0.86917	D	0	-0.1359
26480842	G	C	P	A	rs756894987	583	15	0	0	0	0	-1	4.3060800	1.1391	0.519999980926513	0.479999989271163	0	0.519999980926513	0.3598	0.7217	T	10	-0.5323	0.67454	T	1.22	0.30592	L	0.0219999999999999	0.186769999999999	B	-1.95	0.45222	N	0.212999999999999	0.2974	T	.	.	.	.	.	0.834017	0.50309	T	0	-0.1558
26480842	G	T	P	T	rs756894987	583	15	0	0	0	0	-2	4.3060800	1.1391	0.46000000834465	0.540000021457672	1	0.540000021457672	0.497599999999999	0.809849999999999	T	10	-0.0665	0.808549999999999	T	1.1850000000000001	0.300539999999999	L	0.877	0.482229999999999	P	-1.99	0.45949	N	0.171	0.33	T	0.234	0.16297	Q9HC10	P583T	Loss of glycosylation at T580 (P = 0.0519)	0.839115999999999	0.51273	T	0	-0.0764
26480851	T	G	T	P	.	580	15	0	0	0	0	-2	4.1498000	1.05265	0.389999985694885	0.610000014305114	1	0.610000014305114	0.334399999999999	0.7015	T	10	-0.7137	0.597709999999999	T	1.19	0.30124	L	0.012	0.162649999999999	B	-1.94	0.450419999999999	N	0.266	0.22627	T	0.261	0.204639999999999	Q9HC10	T580P	Loss of glycosylation at T580 (P = 0.0367)	0.770723	0.40088	T	0	-0.0250
26480856	A	G	V	A	rs1357784081	578	15	0	0	0	0	0	8.9943500	1.312	0.00999999977648258	0.990000009536743	1	0.990000009536743	0.315599999999999	0.6854	T	10	-0.7843	0.56059	T	0.28000000000000003	0.10031	N	0.005	0.129959999999999	B	-0.96	0.25551	N	0.064	0.46182	T	0.45	0.51107	Q9HC10	V578A	Loss of stability (P = 0.0301)	0.880112	0.59716	D	0	-0.0250
26480857	C	A	V	L	.	578	15	0	0	0	0	3	0.8680160	0.188165	0.930000007152557	0.0700000002980232	0	0.930000007152557	0.1012	0.374929999999999	T	10	-0.938699999999999	0.428219999999999	T	-1.95	0.00216	N	0	0.02946	B	1936-01-01	0.00877999999999999	N	1	0.01155	T	0.294999999999999	0.25871	Q9HC10	V578L	Loss of sheet (P = 0.0817)	0.573743	0.20563	T	0	-0.1074
26480857	C	T	V	I	rs144907002	578	15	0	0	0	0	1	0.8680160	0.188165	0.870000004768371	0.129999995231628	0	0.870000004768371	0.274799999999999	0.646599999999999	T	10	-0.8534	0.51732	T	0.625	0.1584	N	0.014	0.168669999999999	B	0.34	0.03824	N	0.08	0.4939	T	0.348999999999999	0.345849999999999	Q9HC10	V578I	Loss of catalytic residue at V578 (P = 0.0843)	0.928606999999999	0.73726	D	0	-0.5469
26480861	C	G	E	D	rs1269951303	576	15	0	0	0	0	1	1.6493900	0.966205	0.660000026226043	0.340000003576278	0	0.660000026226043	0.6982	0.89602	D	10	0.4994	0.905379999999999	D	3.01	0.86067	M	0.997	0.706729999999999	D	-2.79	0.590589999999999	D	0.039	0.51737	D	0.372	0.38327	Q9HC10	E576D	Gain of loop (P = 0.1069)	0.910708999999999	0.683429999999999	D	0	-0.9515
26480862	T	C	E	G	rs143008812	576	15	0	0	0	0	-1	7.9004200	1.05265	0.0700000002980232	0.930000007152557	1	0.930000007152557	0.7246	0.90568	D	10	0.579099999999999	0.91624	D	3.36	0.91202	M	0.999	0.779129999999999	D	-6.7	0.92476	D	1E-3	0.833509999999999	D	0.503	0.596019999999999	Q9HC10	E576G	Loss of stability (P = 0.0186)	0.927306999999999	0.732149999999999	D	0	-0.4142
26480862	T	G	E	A	.	576	15	0	0	0	0	-3	7.9004200	1.05265	0.100000001490116	0.899999976158142	1	0.899999976158142	0.7257	0.90607	D	10	0.596199999999999	0.91849	D	3.36	0.91202	M	0.997	0.706729999999999	D	-5.75	0.8776	D	0.003	0.76473	D	.	.	.	.	.	0.948705	0.80271	D	0	-0.5220
26480865	A	G	V	A	rs908148532	575	15	0	0	0	0	0	9.1506200	1.312	0.00999999977648258	0.990000009536743	1	0.990000009536743	0.477899999999999	0.800069999999999	T	10	0.0383999999999999	0.830189999999999	D	2.1749999999999998	0.60977	M	0.951999999999999	0.541359999999999	P	-2.29999999999999	0.511569999999999	N	0.0589999999999999	0.45961	T	0.278	0.23154	Q9HC10	V575A	Loss of sheet (P = 0.0817)	0.89581	0.63671	D	0	-0.1544
26480877	A	G	L	P	rs749724713	571	15	0	0	0	0	-3	9.1506200	1.312	0	1	1	1	0.569799999999999	0.84426	D	10	0.1474	0.85013	D	2.5950000000000002	0.75868	M	0.978999999999999	0.590439999999999	D	-4.76999999999999	0.80425	D	1E-3	0.833509999999999	D	0.812999999999999	0.928549999999999	Q9HC10	L571P	Loss of stability (P = 0.0506)	0.858314	0.54891	D	0	-0.2100
26480886	C	T	R	Q	rs397517934	568	15	0	0	0	0	1	7.7441400	0.966205	0.100000001490116	0.899999976158142	1	0.899999976158142	0.891599999999999	0.964019999999999	D	10	0.99	0.970219999999999	D	3.21	0.892619999999999	M	1	0.905839999999999	D	-3.92	0.731509999999999	D	0	0.928239999999999	D	0.816999999999999	0.93125	Q9HC10	R568Q	Loss of sheet (P = 0.0817)	0.982767999999999	0.94177	D	0	-0.0768
26480889	G	A	A	V	rs745520384	567	15	0	0	0	0	-2	5.7125600	1.1391	0.25	0.75	1	0.75	0.6371	0.873009999999999	D	10	0.399399999999999	0.89087	D	2.8	0.81625	M	0.996	0.68779	D	-3.52	0.684119999999999	D	0.004	0.76473	D	0.581999999999999	0.7085	Q9HC10	A567V	Loss of sheet (P = 0.0817)	0.913409	0.691579999999999	D	0	-0.0231
26480889	G	T	A	D	rs745520384	567	15	0	0	0	0	0	5.7125600	1.1391	0.289999991655349	0.709999978542327	1	0.709999978542327	0.651699999999999	0.878689999999999	D	10	0.4299	0.89541	D	2.8	0.81625	M	0.999	0.779129999999999	D	-3.88	0.727099999999999	D	2E-3	0.794019999999999	D	0.710999999999999	0.84684	Q9HC10	A567D	Gain of relative solvent accessibility (P = 0.09)	0.869313	0.573259999999999	D	1	0.0787
26480890	C	T	A	T	rs771560305	567	15	0	0	0	0	0	7.7441400	0.966205	0.0599999986588954	0.939999997615814	1	0.939999997615814	0.589899999999999	0.853199999999999	D	10	0.2948	0.874739999999999	D	2.8	0.81625	M	0.990999999999999	0.6407	D	-3.12	0.63782	D	0.004	0.7415	D	.	.	.	.	.	0.90461	0.66442	D	0	-0.0123
26480892	C	A	R	L	.	566	15	0	0	0	0	-3	7.7441400	0.966205	0.0799999982118606	0.9200000166893	1	0.9200000166893	0.758199999999999	0.917629999999999	D	10	0.5207	0.90834	D	3.55	0.932679999999999	H	1	0.905839999999999	D	-6.86	0.93135	D	0	0.928239999999999	D	0.534	0.642809999999999	Q9HC10	R566L	Loss of catalytic residue at R566 (P = 0.0489)	0.957903999999999	0.841509999999999	D	0	-0.1494
26480892	C	T	R	Q	rs564169177	566	15	0	0	0	0	1	7.7441400	0.966205	0.100000001490116	0.899999976158142	1	0.899999976158142	0.788	0.928069999999999	D	10	0.7175	0.933919999999999	D	3.55	0.932679999999999	H	1	0.905839999999999	D	-3.92	0.731509999999999	D	0	0.928239999999999	D	.	.	.	.	.	0.968403	0.88539	D	0	-0.0589
26480902	C	G	V	L	.	563	15	0	0	0	0	1	6.0251100	0.966205	0.330000013113021	0.6700000166893	1	0.6700000166893	0.705099999999999	0.89856	D	10	0.422099999999999	0.89427	D	3.03	0.864249999999999	M	0.993999999999999	0.66517	D	-2.44	0.5342	N	0.00899999999999999	0.66756	D	0.366999999999999	0.37511	Q9HC10	V563L	Gain of disorder (P = 0.1642)	0.967602999999999	0.882519999999999	D	0	-0.0589
26480905	C	T	G	S	rs1415917697	562	15	0	0	0	0	-1	7.7441400	0.966205	0.0599999986588954	0.939999997615814	1	0.939999997615814	0.840799999999999	0.946799999999999	D	10	0.883	0.954439999999999	D	3.56	0.93364	H	1	0.905839999999999	D	-5.88	0.886989999999999	D	0	0.928239999999999	D	0.563999999999999	0.684869999999999	Q9HC10	G562S	Loss of catalytic residue at G562 (P = 0.0631)	0.980302	0.932849999999999	D	1	0.3788
26480908	C	T	E	K	rs751835146	561	15	0	0	0	0	1	7.7441400	0.966205	0.100000001490116	0.899999976158142	1	0.899999976158142	0.7559	0.916819999999999	D	10	0.651	0.925549999999999	D	3.5	0.92762	M	0.997	0.706729999999999	D	-3.92	0.731509999999999	D	0.003	0.76473	D	.	.	.	.	.	0.998350999999999	0.99207	D	1	0.4573
26480910	C	G	G	A	rs776405936	560	15	0	0	0	0	0	7.7441400	0.966205	0.0599999986588954	0.939999997615814	1	0.939999997615814	0.7034	0.897939999999999	D	10	0.556899999999999	0.913259999999999	D	3.2	0.891159999999999	M	0.999	0.779129999999999	D	-5.55	0.862219999999999	D	0.008	0.678899999999999	D	0.411999999999999	0.44874	Q9HC10	G560A	Loss of disorder (P = 0.0966)	0.999707	0.999079999999999	D	1	0.5566
26480911	C	A	G	W	rs761530557	560	15	0	0	0	0	-4	7.7441400	0.966205	0.170000001788139	0.829999983310699	1	0.829999983310699	0.7842	0.92673	D	10	0.767399999999999	0.940069999999999	D	3.5449999999999999	0.932189999999999	H	1	0.905839999999999	D	-7.68	0.95574	D	0	0.928239999999999	D	0.531	0.638419999999999	Q9HC10	G560W	Loss of disorder (P = 0.0073)	0.999704	0.999079999999999	D	1	0.5997
26480920	C	T	E	K	rs764958055	557	15	0	0	0	0	1	7.7441400	0.966205	0.0900000035762786	0.910000026226043	1	0.910000026226043	0.434699999999999	0.775159999999999	T	10	-0.257299999999999	0.76161	T	2.4649999999999999	0.715509999999999	M	0.975999999999999	0.583099999999999	D	-2.36	0.521279999999999	N	0.0459999999999999	0.4912	D	.	.	.	.	.	0.999708	0.999079999999999	D	0	-0.5240
26480932	G	T	Q	K	.	553	15	0	0	0	0	1	7.9004200	1.1391	0.0900000035762786	0.910000026226043	1	0.910000026226043	0.465299999999999	0.793399999999999	T	10	-0.2555	0.7621	T	2.04	0.55661	M	0.957999999999999	0.549769999999999	D	-1.89	0.44094	N	0.317	0.221539999999999	T	0.43	0.4783	Q9HC10	Q553K	Gain of ubiquitination at Q553 (P = 0.009)	0.904908999999999	0.66542	D	0	-0.2464
26480935	G	A	H	Y	rs1277542897	552	15	0	0	0	0	2	6.8064900	1.1391	0.209999993443489	0.790000021457672	1	0.790000021457672	0.292499999999999	0.66412	T	10	-0.653699999999999	0.625519999999999	T	1.0349999999999999	0.25616	L	0.005	0.129959999999999	B	-3.85	0.72353	D	0.364999999999999	0.16717	T	0.45	0.51107	Q9HC10	H552Y	Gain of phosphorylation at H552 (P = 0.0298)	0.850114999999999	0.533479999999999	D	0	-0.2337
26480938	C	T	E	K	rs374423873	551	15	0	0	0	0	1	6.0251100	0.966205	0.319999992847442	0.680000007152557	1	0.680000007152557	0.591899999999999	0.854079999999999	D	10	-0.00749999999999999	0.82101	T	2.4550000000000001	0.71248	M	0.997	0.706729999999999	D	-2.50999999999999	0.545459999999999	D	0.237999999999999	0.24549	T	0.566999999999999	0.688899999999999	Q9HC10	E551K	Gain of ubiquitination at E551 (P = 0.006)	0.945705	0.79334	D	0	-0.1836
26480944	G	T	L	M	rs1260784690	549	15	0	0	0	0	2	2.5870500	1.1391	0.639999985694885	0.360000014305114	0	0.639999985694885	0.1479	0.473619999999999	T	10	-0.922799999999999	0.45168	T	-1.34	0.00672	N	0.016	0.17332	B	0.43	0.0329699999999999	N	0.806	0.10678	T	0.49	0.5756	Q9HC10	L549M	Loss of sheet (P = 0.0315)	0.772322999999999	0.40326	T	1	0.2190
26480949	G	A	T	M	rs200191563	547	15	0	0	0	0	-1	6.8064900	1.1391	0.170000001788139	0.829999983310699	1	0.829999983310699	0.697699999999999	0.89583	D	10	0.4978	0.905159999999999	D	3.0049999999999999	0.85968	M	1	0.905839999999999	D	-3.18	0.64478	D	2E-3	0.794019999999999	D	.	.	.	.	.	0.89531	0.635759999999999	D	1	0.2869
26480949	G	T	T	K	rs200191563	547	15	0	0	0	0	-1	6.8064900	1.1391	0.170000001788139	0.829999983310699	1	0.829999983310699	0.500199999999999	0.8111	D	10	-0.0085	0.82081	T	3.0049999999999999	0.85968	M	0.963999999999999	0.55854	D	-2.50999999999999	0.545459999999999	D	0.007	0.69154	D	0.54	0.65149	Q9HC10	T547K	Gain of ubiquitination at T547 (P = 0.0177)	0.887110999999999	0.61484	D	1	0.8297
26480958	C	T	R	H	rs778488529	544	15	0	0	0	0	0	6.0251100	0.966205	0.219999998807907	0.77999997138977	1	0.77999997138977	0.752499999999999	0.91563	D	10	0.6528	0.92578	D	3.4350000000000001	0.920699999999999	M	1	0.905839999999999	D	-4.63999999999999	0.793159999999999	D	0.004	0.7415	D	.	.	.	.	.	0.970303	0.89317	D	1	0.6161
26480961	G	T	T	K	rs757635931	543	15	0	0	0	0	-1	9.9320000	1.1391	0.0399999991059303	0.959999978542327	1	0.959999978542327	0.6672	0.88456	D	10	0.3638	0.88549	D	2.9649999999999999	0.851979999999999	M	0.999	0.779129999999999	D	-3.68	0.703139999999999	D	0.084	0.53788	T	0.61	0.74289	Q9HC10	T543K	Gain of methylation at T543 (P = 0.0126)	0.965902999999999	0.87416	D	1	0.3659
26480964	G	A	S	F	rs1467064287	542	15	0	0	0	0	-3	9.9320000	1.1391	0.0700000002980232	0.930000007152557	1	0.930000007152557	0.778499999999999	0.92474	D	10	0.7255	0.93491	D	3.52	0.929699999999999	H	0.999	0.779129999999999	D	-5.88	0.886989999999999	D	0	0.928239999999999	D	0.533	0.641349999999999	Q9HC10	S542F	Loss of disorder (P = 0.0789)	0.973303	0.904089999999999	D	1	0.3572
26480967	C	T	G	D	rs1158436854	541	15	0	0	0	0	-2	7.7441400	0.966205	0.0700000002980232	0.930000007152557	1	0.930000007152557	0.8352	0.944819999999999	D	10	0.8266	0.9474	D	3.5649999999999999	0.93411	H	1	0.905839999999999	D	-6.86	0.93135	D	0	0.928239999999999	D	0.55	0.66564	Q9HC10	G541D	Gain of sheet (P = 0.0221)	0.940505999999999	0.77585	D	0	-0.4750
26480973	A	G	M	T	rs771662009	539	15	0	0	0	0	-1	9.1506200	1.312	0.00999999977648258	0.990000009536743	1	0.990000009536743	0.642299999999999	0.875049999999999	D	10	0.3965	0.89044	D	2.6850000000000001	0.785529999999999	M	0.986999999999999	0.61912	D	-4.05999999999999	0.74582	D	1E-3	0.833509999999999	D	0.642	0.778939999999999	Q9HC10	M539T	Loss of catalytic residue at M539 (P = 0.0096)	0.978601999999999	0.92442	D	0	-0.4672
26480975	G	T	N	K	rs111033350	538	15	0	0	0	0	0	1.9619400	1.1391	0.649999976158142	0.349999994039535	0	0.649999976158142	0.672699999999999	0.886619999999999	D	10	0.3724	0.8868	D	3.43	0.92015	M	0.999	0.779129999999999	D	-4.62	0.791429999999999	D	0.012	0.639179999999999	D	.	.	.	.	.	0.997719	0.990619999999999	D	1	0.1038
26480976	T	C	N	S	rs779603984	538	15	0	0	0	0	0	7.9004200	1.05265	0.0700000002980232	0.930000007152557	1	0.930000007152557	0.659499999999999	0.881669999999999	D	10	0.309599999999999	0.87709	D	3.43	0.92015	M	0.997	0.706729999999999	D	-3.94	0.733779999999999	D	0.055	0.468619999999999	T	0.42	0.46187	Q9HC10	N538S	Loss of helix (P = 0.1706)	0.998388999999999	0.99214	D	1	0.0854
26480979	A	C	V	G	.	537	15	0	0	0	0	-4	7.4315900	1.312	0.11999999731779	0.879999995231628	1	0.879999995231628	0.504	0.812949999999999	D	10	0.1668	0.85345	D	3.085	0.873539999999999	M	0.926	0.514669999999999	P	-6.63	0.92173	D	1E-3	0.833509999999999	D	0.606999999999999	0.73934	Q9HC10	V537G	Loss of stability (P = 0.0568)	0.79742	0.441369999999999	T	1	0.0619
26480982	C	G	W	S	rs397515584	536	15	0	0	0	0	-4	7.7441400	0.966205	0.159999996423721	0.839999973773956	1	0.839999973773956	0.705699999999999	0.89878	D	10	0.551499999999999	0.91254	D	2.88	0.834509999999999	M	0.997	0.706729999999999	D	-10.49	0.990519999999999	D	0.0509999999999999	0.485939999999999	T	0.779	0.90385	Q9HC10	W536S	Loss of catalytic residue at M539 (P = 0.0022)	0.989801	0.967199999999999	D	0	-0.0839
26480988	G	A	P	L	rs1372456471	534	15	0	0	0	0	-3	9.9320000	1.1391	0.0700000002980232	0.930000007152557	1	0.930000007152557	0.747199999999999	0.91376	D	10	0.7062	0.932529999999999	D	3.5649999999999999	0.93411	H	1	0.905839999999999	D	-9.81	0.98677	D	0	0.928239999999999	D	0.576999999999999	0.702049999999999	Q9HC10	P534L	Gain of catalytic residue at P534 (P = 0.0014)	0.966103	0.87544	D	0	-0.0839
26480997	G	A	T	I	rs776494716	531	15	0	3	0	0	-1	9.9320000	1.1391	0.0199999995529651	0.980000019073486	1	0.980000019073486	0.756399999999999	0.916989999999999	D	10	0.652399999999999	0.92573	D	3.1549999999999998	0.884589999999999	M	0.999	0.779129999999999	D	-5.88	0.886989999999999	D	0	0.928239999999999	D	0.388	0.40938	Q9HC10	T531I	Loss of disorder (P = 0.0815)	0.968203	0.88468	D	1	0.5057
26480998	T	C	T	A	rs761763774	531	15	0	3	0	0	0	7.9004200	1.05265	0.0599999986588954	0.939999997615814	1	0.939999997615814	0.6914	0.89353	D	10	0.3551	0.884159999999999	D	2.95	0.84923	M	0.997	0.706729999999999	D	-4.9	0.815139999999999	D	0	0.928239999999999	D	0.294999999999999	0.25871	Q9HC10	T531A	Loss of ubiquitination at K526 (P = 0.0818)	0.949004999999999	0.803699999999999	D	1	0.6589
26481009	C	A	G	V	rs1203018243	527	15	0	3	0	0	-4	7.7441400	0.966205	0.189999997615814	0.810000002384185	1	0.810000002384185	0.811599999999999	0.936429999999999	D	10	0.842199999999999	0.94932	D	3.5449999999999999	0.932189999999999	H	1	0.905839999999999	D	-8.68	0.97599	D	0	0.928239999999999	D	.	.	.	.	.	0.956103999999999	0.833629999999999	D	0	-0.6885
26482412	C	G	D	H	rs1297164465	525	14	0	3	0	0	-2	5.9933200	0.981858	0.150000005960464	0.850000023841857	1	0.850000023841857	0.711999999999999	0.901079999999999	D	10	0.5595	0.91361	D	3.125	0.87999	M	1	0.905839999999999	D	-4.88	0.8135	D	0.01	0.657279999999999	D	0.33	0.31507	Q9HC10	D525H	Loss of ubiquitination at K526 (P = 0.0468)	0.943305999999999	0.78595	D	1	0.5960
26482415	C	G	G	R	.	524	14	0	3	0	0	-3	7.7474000	0.981858	0.109999999403953	0.889999985694885	1	0.889999985694885	0.712999999999999	0.90144	D	10	0.579099999999999	0.91624	D	2.75	0.803749999999999	M	1	0.905839999999999	D	-7.39	0.947289999999999	D	2E-3	0.794019999999999	D	0.367999999999999	0.37674	Q9HC10	G524R	Gain of solvent accessibility (P = 0.0456)	0.981334999999999	0.93623	D	1	0.1148
26482417	T	C	D	G	rs762358361	523	14	0	3	0	0	-2	6.1395000	1.09191	0.25	0.75	1	0.75	0.4117	0.75985	T	10	-0.168	0.784769999999999	T	3.0049999999999999	0.85968	M	0.682	0.41464	P	-6.17	0.90254	D	0.0109999999999999	0.647859999999999	D	0.385	0.40447	Q9HC10	D523G	Loss of solvent accessibility (P = 0.0169)	0.957903999999999	0.841509999999999	D	1	0.0800
26482423	G	T	S	Y	rs1331855505	521	14	0	3	0	0	-2	6.5780200	1.14693	0.200000002980232	0.800000011920929	1	0.800000011920929	0.653299999999999	0.87931	D	10	0.4308	0.89554	D	3.39	0.91563	M	0.988999999999999	0.62824	D	-5.83	0.88361	D	0	0.928239999999999	D	0.393	0.41757	Q9HC10	S521Y	Loss of disorder (P = 0.023)	0.967802999999999	0.883249999999999	D	1	0.1241
26482430	T	C	K	E	rs1354612029	519	14	0	3	0	0	1	6.1395000	1.09191	0.330000013113021	0.6700000166893	1	0.6700000166893	0.4298	0.771989999999999	T	10	-0.1953	0.777919999999999	T	2.71	0.792919999999999	M	0.877	0.482229999999999	P	-2.36	0.521279999999999	N	0.01	0.657279999999999	D	0.361999999999999	0.366979999999999	Q9HC10	K519E	Loss of ubiquitination at K519 (P = 0.0546)	0.947705	0.798239999999999	D	1	0.1858
26482432	C	A	R	L	rs150090360	518	14	0	3	0	0	0	3.3622000	0.981858	0.270000010728836	0.730000019073486	1	0.730000019073486	0.663499999999999	0.88317	D	10	0.316099999999999	0.87812	D	2.74	0.80084	M	1	0.905839999999999	D	-4.44	0.77637	D	0.0709999999999999	0.447019999999999	T	.	.	.	.	.	0.802019999999999	0.44827	T	1	0.4237
26482432	C	T	R	H	rs150090360	518	14	0	3	0	0	-3	3.3622000	0.981858	0.219999998807907	0.77999997138977	1	0.77999997138977	0.643499999999999	0.875519999999999	D	10	0.3265	0.87975	D	2.39	0.688819999999999	M	1	0.905839999999999	D	-3.11	0.636689999999999	D	0.057	0.47097	T	0.477999999999999	0.55649	Q9HC10	R518H	Loss of stability (P = 0.0735)	0.839616	0.514179999999999	T	1	0.1583
26482433	G	A	R	C	rs141279323	518	14	0	3	0	0	-4	1.7543000	0.211528	0.610000014305114	0.389999985694885	0	0.610000014305114	0.6438	0.87563	D	10	0.3804	0.88802	D	2.74	0.80084	M	1	0.905839999999999	D	-5.22	0.8383	D	0.003	0.76473	D	.	.	.	.	.	0.875411999999999	0.586799999999999	D	1	0.4567
26482436	G	C	L	V	rs751176966	517	14	0	3	0	0	1	4.0930700	1.14693	0.439999997615814	0.560000002384185	1	0.560000002384185	0.738299999999999	0.910579999999999	D	10	0.548499999999999	0.912139999999999	D	3.07	0.871079999999999	M	0.997	0.706729999999999	D	-2.68	0.572749999999999	D	0.003	0.76473	D	0.451	0.51271	Q9HC10	L517V	Loss of catalytic residue at L517 (P = 0.0658)	0.999348	0.99753	D	1	0.6400
26482448	G	T	H	N	rs756070463	513	14	0	3	0	0	0	9.9400000	1.14693	0.00999999977648258	0.990000009536743	1	0.990000009536743	0.640599999999999	0.87438	D	10	0.205199999999999	0.859959999999999	D	2.9	0.83903	M	0.99	0.63424	D	-6.86	0.93135	D	0.006	0.70582	D	0.574999999999999	0.69945	Q9HC10	H513N	Loss of sheet (P = 0.0817)	0.922507999999999	0.71813	D	1	0.8436
26482453	C	T	G	D	rs1323000145	511	14	0	3	0	0	-2	4.0930700	0.981858	0.189999997615814	0.810000002384185	1	0.810000002384185	0.9492	0.98345	D	10	1.0923	0.993319999999999	D	4.21	0.97867	H	1	0.905839999999999	D	-5.2	0.836949999999999	D	2E-3	0.794019999999999	D	0.927	0.98806	Q9HC10	G511D	Gain of catalytic residue at G511 (P = 0.0446)	0.877411999999999	0.591119999999999	D	1	0.9050
26482454	C	T	G	S	rs1484959545	511	14	0	3	0	0	-1	7.7474000	0.981858	0.0299999993294477	0.970000028610229	1	0.970000028610229	0.947799999999999	0.98297	D	10	1.0983	0.9959	D	3.86	0.958409999999999	H	1	0.905839999999999	D	-3.55	0.68764	D	0.016	0.60972	D	0.928	0.98838	Q9HC10	G511S	Gain of disorder (P = 0.0902)	0.909908999999999	0.6811	D	1	0.6605
26482457	T	A	I	F	rs1414964859	510	14	0	3	0	0	-1	4.9701100	1.09191	0.370000004768371	0.629999995231628	1	0.629999995231628	0.600299999999999	0.857739999999999	D	10	0.393799999999999	0.890029999999999	D	3.49	0.92661	M	0.981999999999999	0.60036	D	-3.29	0.65742	D	0.007	0.69154	D	0.658	0.795769999999999	Q9HC10	I510F	Gain of sheet (P = 0.0827)	0.907609	0.673239999999999	D	1	0.7276
26482460	C	T	A	T	rs749259676	509	14	0	3	0	0	0	7.7474000	0.981858	0.0199999995529651	0.980000019073486	1	0.980000019073486	0.300499999999999	0.67166	T	10	-0.634299999999999	0.63388	T	1.1499999999999999	0.292949999999999	L	0.998	0.732199999999999	D	-2.04999999999999	0.47008	N	0.105	0.38016	T	0.517	0.6175	Q9HC10	A509T	Loss of catalytic residue at A509 (P = 0.0664)	0.846914999999999	0.527229999999999	T	1	0.7181
26482463	C	T	V	M	rs530494158	508	14	0	3	0	0	1	1.7543000	-0.283685	0.720000028610229	0.280000001192092	0	0.720000028610229	0.3486	0.712969999999999	T	10	-0.468899999999999	0.697629999999999	T	1.79	0.46772	L	1	0.905839999999999	D	-1.99	0.45949	N	0.005	0.722239999999999	D	0.559	0.678089999999999	Q9HC10	V508M	Gain of ubiquitination at K504 (P = 0.068)	0.780421999999999	0.41514	T	1	0.7140
26482466	C	A	D	Y	rs1431059424	507	14	0	3	0	0	1	7.7474000	0.981858	0.0599999986588954	0.939999997615814	1	0.939999997615814	0.8042	0.93379	D	10	0.8105	0.945409999999999	D	3.07	0.871079999999999	M	1	0.905839999999999	D	-6.81	0.92942	D	2E-3	0.794019999999999	D	0.723999999999999	0.858439999999999	Q9HC10	D507Y	Loss of disorder (P = 0.0551)	0.983635	0.94447	D	1	0.5382
26482466	C	T	D	N	rs1431059424	507	14	0	3	0	0	-4	7.7474000	0.981858	0.200000002980232	0.800000011920929	1	0.800000011920929	0.3362	0.702969999999999	T	10	-0.447299999999999	0.70489	T	0.28000000000000003	0.10031	N	0.976999999999999	0.58535	D	-3.48	0.679409999999999	D	0.131	0.352049999999999	T	.	.	.	.	.	0.963304	0.8638	D	1	0.4756
26482471	A	C	V	G	.	505	14	0	3	0	0	-4	9.2091300	1.312	0.100000001490116	0.899999976158142	1	0.899999976158142	0.566699999999999	0.842849999999999	D	10	0.0196999999999999	0.826489999999999	D	1.5	0.37844	L	1	0.905839999999999	D	-5.89	0.887669999999999	D	2E-3	0.794019999999999	D	0.569999999999999	0.69288	Q9HC10	V505G	Loss of stability (P = 2e-04)	0.889210999999999	0.621199999999999	D	1	0.3357
26482473	C	G	K	N	.	504	14	0	3	0	0	0	0.2925670	1.02184	0.769999980926513	0.230000004172325	0	0.769999980926513	0.1221	0.42357	T	10	-1.0184	0.242359999999999	T	0.58499999999999996	0.153989999999999	N	0.884	0.48618	P	-1.17	0.299329999999999	N	0.973999999999999	0.07037	T	0.522	0.625049999999999	Q9HC10	K504N	Loss of ubiquitination at K504 (P = 0.0224)	0.919108	0.708489999999999	D	1	0.2882
26482476	G	C	D	E	.	503	14	0	3	0	0	1	2.6313400	1.13791	0.439999997615814	0.560000002384185	1	0.560000002384185	0.6754	0.887619999999999	D	10	0.2174	0.862029999999999	D	2.4300000000000002	0.70455	M	1	0.905839999999999	D	-2.79	0.590589999999999	D	0.142999999999999	0.332189999999999	T	0.594999999999999	0.72484	Q9HC10	D503E	Loss of stability (P = 0.0484)	0.918807999999999	0.70803	D	1	0.2606
26482480	G	A	S	L	rs373654311	502	14	0	3	0	0	-3	4.0930700	1.13791	0.360000014305114	0.639999985694885	1	0.639999985694885	0.231199999999999	0.59719	T	10	-0.7489	0.579929999999999	T	1.885	0.50048	L	0.442	0.359269999999999	B	-4.18	0.755369999999999	D	0.0519999999999999	0.47581	T	.	.	.	.	.	0.980469	0.93342	D	1	0.3188
26482486	C	T	R	Q	rs377244625	500	14	0	3	0	0	1	5.9933200	1.02184	0.239999994635581	0.759999990463256	1	0.759999990463256	0.642499999999999	0.875129999999999	D	10	0.1704	0.85406	D	1.95	0.524789999999999	M	1	0.905839999999999	D	-1.92	0.44657	N	0.335	0.182859999999999	T	.	.	.	.	.	0.981319	0.93605	D	1	0.2994
26482496	C	T	V	M	rs144012583	497	14	0	3	0	0	1	0.2925670	1.02184	0.75	0.25	0	0.75	0.55	0.83508	D	10	0.111699999999999	0.843879999999999	D	1.6	0.40776	L	0.966999999999999	0.56408	D	-2.15	0.48687	N	2E-3	0.794019999999999	D	.	.	.	.	.	0.966002999999999	0.87497	D	1	0.5935
26482504	C	A	R	L	.	494	14	0	3	0	0	0	6.0682500	1.02184	0.150000005960464	0.850000023841857	1	0.850000023841857	0.4227	0.767299999999999	T	10	-0.1715	0.78391	T	2.0150000000000001	0.550329999999999	M	1	0.905839999999999	D	-6.66	0.923019999999999	D	0.006	0.70582	D	.	.	.	.	.	0.988526	0.960559999999999	D	1	0.4288
26482504	C	T	R	H	rs148376891	494	14	0	3	0	0	-3	6.0682500	1.02184	0.189999997615814	0.810000002384185	1	0.810000002384185	0.481499999999999	0.801899999999999	T	10	-0.0651999999999999	0.80883	T	2.46	0.714629999999999	M	1	0.905839999999999	D	-4.76999999999999	0.80425	D	0.005	0.722239999999999	D	0.569999999999999	0.69288	Q9HC10	R494H	Loss of MoRF binding (P = 0.0777)	0.990762999999999	0.971709999999999	D	1	0.3354
26482505	G	A	R	C	rs751973073	494	14	0	3	0	0	-4	2.1965000	1.13791	0.370000004768371	0.629999995231628	1	0.629999995231628	0.496599999999999	0.809359999999999	T	10	0.0744999999999999	0.83704	D	2.63	0.76995	M	1	0.905839999999999	D	-7.64	0.95455	D	1E-3	0.833509999999999	D	0.614999999999999	0.748739999999999	Q9HC10	R494C	Loss of MoRF binding (P = 0.075)	0.993820999999999	0.979689999999999	D	1	0.6787
26482510	C	T	C	Y	rs1238419838	492	14	0	3	0	0	-3	6.0682500	1.02184	0.189999997615814	0.810000002384185	1	0.810000002384185	0.462399999999999	0.791789999999999	T	10	-0.0975	0.801549999999999	T	2.625	0.768469999999999	M	1	0.905839999999999	D	-10.08	0.98868	D	1E-3	0.833509999999999	D	0.523	0.62655	Q9HC10	C492Y	Loss of methylation at K493 (P = 0.0196)	0.987400999999999	0.95706	D	1	0.6388
26482514	G	A	L	F	rs150834957	491	14	0	3	0	0	0	4.1323800	1.13791	0.389999985694885	0.610000014305114	1	0.610000014305114	0.4587	0.789699999999999	T	10	-0.1099	0.798699999999999	T	2.5449999999999999	0.742859999999999	M	1	0.905839999999999	D	-3.92	0.731509999999999	D	0	0.928239999999999	D	.	.	.	.	.	0.901209999999999	0.6568	D	1	0.6492
26482516	G	A	P	L	rs80356585	490	14	0	3	0	0	-3	9.9400000	1.13791	0.129999995231628	0.870000004768371	1	0.870000004768371	0.497599999999999	0.809849999999999	T	10	-0.0352999999999999	0.815189999999999	T	2.21	0.622349999999999	M	1	0.905839999999999	D	-9.81	0.98677	D	1E-3	0.928239999999999	D	.	.	.	.	.	0.968702999999999	0.8866	D	1	0.6460
26482517	G	C	P	A	rs1259277847	490	14	0	3	0	0	-1	9.9400000	1.13791	0.00999999977648258	0.990000009536743	1	0.990000009536743	0.3904	0.744659999999999	T	10	-0.2616	0.76044	T	1.7250000000000001	0.445369999999999	L	1	0.905839999999999	D	-7.84	0.960319999999999	D	0.0259999999999999	0.928239999999999	D	0.679	0.816829999999999	Q9HC10	P490A	Loss of catalytic residue at P489 (P = 0.0107)	0.933007	0.749	D	0	-0.1246
26482521	G	T	F	L	rs755519159	488	14	0	3	0	0	0	1.3030200	0.209402	0.540000021457672	0.46000000834465	0	0.540000021457672	0.53	0.825489999999999	D	10	-0.141199999999999	0.79135	T	1.7549999999999999	0.45626	L	0.999	0.779129999999999	D	-5.88	0.886989999999999	D	0	0.928239999999999	D	0.539	0.65005	Q9HC10	F488L	Gain of glycosylation at P490 (P = 0.1119)	0.944006	0.78847	D	1	0.4451
26482522	A	G	F	S	rs1188702284	488	14	0	3	0	0	-3	9.1954300	1.312	0.050000000745058	0.949999988079071	1	0.949999988079071	0.623399999999999	0.86746	D	10	0.342	0.882129999999999	D	2.5	0.727709999999999	M	1	0.905839999999999	D	-7.84	0.960319999999999	D	0	0.928239999999999	D	0.597999999999999	0.728509999999999	Q9HC10	F488S	Gain of glycosylation at P490 (P = 0.0887)	0.933706999999999	0.751499999999999	D	0	-0.4362
26482528	T	G	D	A	.	486	14	0	3	0	0	-2	7.8552100	1.13791	0.360000014305114	0.639999985694885	1	0.639999985694885	0.268899999999999	0.640449999999999	T	10	-0.6482	0.62792	T	0.26500000000000001	0.09922	N	0.821999999999999	0.45767	P	-3.83	0.721199999999999	D	0.003	0.76473	D	0.499	0.589779999999999	Q9HC10	D486A	Loss of sheet (P = 0.1398)	0.966602999999999	0.87805	D	0	-0.1242
26482547	C	T	E	K	rs1178069041	480	14	0	3	0	0	1	7.8552100	1.02184	0.280000001192092	0.720000028610229	1	0.720000028610229	0.725099999999999	0.90586	D	10	0.6629	0.92706	D	3.34	0.90961	M	0.999	0.779129999999999	D	-3.92	0.731509999999999	D	0	0.928239999999999	D	0.723999999999999	0.858439999999999	Q9HC10	E480K	Loss of catalytic residue at E480 (P = 0.0017)	0.973952999999999	0.90669	D	0	-0.1293
26482559	G	A	P	S	rs573354216	476	14	0	3	0	0	-1	9.9400000	1.13791	0.140000000596046	0.860000014305114	1	0.860000014305114	0.9535	0.984909999999999	D	10	1.09749999999999	0.99556	D	4.2649999999999997	0.98114	H	1	0.905839999999999	D	-7.84	0.960319999999999	D	0.003	0.794019999999999	D	0.858999999999999	0.95718	Q9HC10	P476S	Gain of disorder (P = 0.0849)	0.939505999999999	0.772279999999999	D	1	0.5173
26482560	C	G	E	D	rs375680893	475	14	0	3	0	0	1	0.8562830	1.02184	0.740000009536743	0.259999990463256	0	0.740000009536743	0.4474	0.783059999999999	T	10	-0.3778	0.72721	T	0.67500000000000004	0.16386	N	0.999	0.779129999999999	D	-0.41	0.14	N	0.590999999999999	0.08189	T	0.420999999999999	0.463509999999999	Q9HC10	E475D	Gain of sheet (P = 0.1208)	0.760924	0.385409999999999	T	1	0.8394
26482568	T	A	S	C	rs748427354	473	14	0	3	0	0	-2	2.1965000	1.13791	0.479999989271163	0.519999980926513	1	0.519999980926513	0.370099999999999	0.72955	T	10	-0.515499999999999	0.68084	T	1.51	0.382139999999999	L	0.1	0.25713	B	-0.09	0.0834	N	0.432	0.136339999999999	T	0.632	0.768	Q9HC10	S473C	Loss of disorder (P = 8e-04)	0.873013	0.58094	D	0	-0.1798
26482572	C	G	K	N	rs769723512	471	14	0	3	0	0	0	-0.3350240	-1.00926	0.910000026226043	0.0900000035762786	0	0.910000026226043	0.444199999999999	0.78112	T	10	-0.1951	0.77798	T	2.2949999999999999	0.654039999999999	M	1	0.905839999999999	D	-4.3	0.764959999999999	D	0.0719999999999999	0.433439999999999	T	0.562999999999999	0.683529999999999	Q9HC10	K471N	Loss of ubiquitination at K471 (P = 0.0067)	0.928406999999999	0.735609999999999	D	0	-0.3865
26482576	T	G	Q	P	rs763349716	470	14	0	3	0	0	-2	6.0682500	1.13791	0.389999985694885	0.610000014305114	1	0.610000014305114	0.5842	0.8507	D	10	0.0632999999999999	0.834929999999999	D	1.5	0.37844	L	0.999	0.779129999999999	D	-4.24	0.760149999999999	D	0.008	0.678899999999999	D	0.521	0.62355	Q9HC10	Q470P	Gain of glycosylation at T467 (P = 0.0775)	0.944805	0.790649999999999	D	0	-0.3967
26483466	T	C	Q	R	rs553904559	463	13	0	3	0	0	1	7.8552100	1.07987	0.370000004768371	0.629999995231628	1	0.629999995231628	0.2742	0.64598	T	10	-0.5944	0.65044	T	1.855	0.49169	L	0.505	0.372309999999999	P	-2.29	0.50992	N	0.032	0.54934	D	.	.	.	.	.	0.884811	0.60904	D	1	0.0542
26483470	C	T	G	S	rs368595030	462	13	0	3	0	0	-1	7.7063000	0.963811	0.100000001490116	0.899999976158142	1	0.899999976158142	0.472499999999999	0.79727	T	10	-0.215	0.772839999999999	T	2.355	0.67662	M	0.0129999999999999	0.166089999999999	B	-5.54	0.861489999999999	D	0.025	0.571039999999999	D	.	.	.	.	.	0.920308	0.711489999999999	D	1	0.0228
26483473	C	T	A	T	rs1472769352	461	13	0	3	0	0	0	3.9834600	0.963811	0.239999994635581	0.759999990463256	1	0.759999990463256	0.4948	0.80849	T	10	0.0751	0.837149999999999	D	2.25	0.638109999999999	M	0.885	0.48692	P	-3.35	0.664359999999999	D	0.066	0.44501	T	.	.	.	.	.	0.915607999999999	0.698949999999999	D	1	0.5204
26483481	A	T	V	D	rs1280199903	458	13	0	3	0	0	-4	9.1954300	1.25397	0.189999997615814	0.810000002384185	1	0.810000002384185	0.6641	0.883399999999999	D	10	0.5625	0.914009999999999	D	3.83	0.956269999999999	H	0.999	0.779129999999999	D	-6.52	0.91695	D	0	0.928239999999999	D	0.788	0.910649999999999	Q9HC10	V458D	Gain of catalytic residue at V458 (P = 0.0319)	0.999726	0.99933	D	1	0.4244
26483482	C	G	V	L	rs371893469	458	13	0	3	0	0	3	6.0682500	0.963811	0.360000014305114	0.639999985694885	1	0.639999985694885	0.368099999999999	0.728029999999999	T	10	-0.279	0.75568	T	1.44	0.36004	L	0.947999999999999	0.5362	P	-2.74	0.58248	D	0.0459999999999999	0.49663	D	0.516	0.615979999999999	Q9HC10	V458L	Loss of phosphorylation at Y455 (P = 0.1183)	0.999705999999999	0.999079999999999	D	1	0.0654
26483482	C	T	V	I	rs371893469	458	13	0	3	0	0	1	6.0682500	0.963811	0.270000010728836	0.730000019073486	1	0.730000019073486	0.266299999999999	0.6377	T	10	-0.5966	0.649549999999999	T	1.1000000000000001	0.28011	L	0.543	0.37944	P	-0.87	0.2359	N	0.097	0.431589999999999	T	.	.	.	.	.	0.998118999999999	0.991299999999999	D	1	0.0267
26483488	C	T	V	M	rs753282692	456	13	0	3	0	0	1	7.7063000	0.963811	0.109999999403953	0.889999985694885	1	0.889999985694885	0.874399999999999	0.958269999999999	D	10	0.9703	0.96706	D	3.62	0.939169999999999	H	1	0.905839999999999	D	-2.84	0.598729999999999	D	1E-3	0.833509999999999	D	0.746	0.87733	Q9HC10	V456M	Gain of catalytic residue at V452 (P = 0.0133)	0.998167	0.991389999999999	D	1	0.0267
26483497	C	T	D	N	rs750346536	453	13	0	3	0	0	1	7.7063000	0.999008	0.0700000002980232	0.930000007152557	1	0.930000007152557	0.606099999999999	0.86021	D	10	0.2391	0.865639999999999	D	1.9350000000000001	0.51832	L	0.945999999999999	0.53363	P	-3.74	0.71042	D	0.0749999999999999	0.435309999999999	T	0.896	0.97596	Q9HC10	D453N	Loss of phosphorylation at Y455 (P = 0.0803)	0.987300999999999	0.95681	D	0	-0.1571
26483500	C	G	V	L	rs758451807	452	13	0	3	0	0	1	6.0682500	0.999008	0.170000001788139	0.829999983310699	1	0.829999983310699	0.328199999999999	0.696309999999999	T	10	-0.3991	0.720559999999999	T	2.1850000000000001	0.6135	M	0.956999999999999	0.548239999999999	D	-2.64	0.5663	D	0.157	0.34477	T	0.539	0.65005	Q9HC10	V452L	Loss of methylation at K449 (P = 0.0688)	0.939106	0.77081	D	0	-0.1876
26483500	C	T	V	M	rs758451807	452	13	0	3	0	0	1	6.0682500	0.999008	0.170000001788139	0.829999983310699	1	0.829999983310699	0.420599999999999	0.7659	T	10	-0.1376	0.79224	T	1.7350000000000001	0.448919999999999	L	0.999	0.779129999999999	D	-2.74	0.58248	D	0.004	0.76473	D	0.486999999999999	0.57084	Q9HC10	V452M	Gain of phosphorylation at Y455 (P = 0.1133)	0.995828	0.985489999999999	D	0	-0.1983
26483506	C	T	D	N	rs751431367	450	13	0	3	0	0	1	7.7063000	0.999008	0.0700000002980232	0.930000007152557	1	0.930000007152557	0.5359	0.82835	D	10	-0.1583	0.78713	T	0.94	0.23649	L	1	0.905839999999999	D	-4.22	0.758539999999999	D	0.042	0.50226	D	0.44	0.494709999999999	Q9HC10	D450N	Gain of methylation at K449 (P = 0.096)	0.975002	0.91107	D	0	-0.2076
26483510	G	T	N	K	rs542844516	448	13	0	3	0	0	0	3.3878100	0.216528	0.289999991655349	0.709999978542327	1	0.709999978542327	0.1343	0.448359999999999	T	10	-0.876299999999999	0.500519999999999	T	0.02	0.0798699999999999	N	0.99	0.63424	D	-1.69	0.402739999999999	N	1	0.01155	T	0.449	0.50944	Q9HC10	N448K	Gain of ubiquitination at N448 (P = 0.0219)	0.752425	0.37456	T	0	-0.1310
26483518	C	T	G	S	rs146086924	446	13	0	3	0	0	-1	7.7063000	0.999008	0.0799999982118606	0.9200000166893	1	0.9200000166893	0.5692	0.84399	D	10	-0.0067	0.821169999999999	T	2.14	0.59869	M	1	0.905839999999999	D	-5.42	0.852469999999999	D	0.025	0.561919999999999	D	.	.	.	.	.	0.934406999999999	0.754569999999999	D	1	0.1896
26483526	G	A	A	V	rs184754106	443	13	0	3	0	0	0	9.7973900	1.1555	0.129999995231628	0.870000004768371	1	0.870000004768371	0.3597	0.721629999999999	T	10	-0.481399999999999	0.69316	T	0.995	0.250819999999999	L	0.543	0.37944	P	-3.06	0.6309	D	0.126	0.352049999999999	T	.	.	.	.	.	0.955404	0.83015	D	1	0.1776
26483529	T	G	K	T	rs770946111	442	13	0	3	0	0	-1	7.8531700	1.10334	0.46000000834465	0.540000021457672	1	0.540000021457672	0.4873	0.80481	T	10	-0.0077	0.820969999999999	T	1.6850000000000001	0.432539999999999	L	0.775	0.44108	P	-5.42	0.852469999999999	D	0.057	0.464059999999999	T	.	.	.	.	.	0.940505999999999	0.77585	D	1	0.1792
26483539	T	C	N	D	rs1483326087	439	13	0	3	0	0	1	6.1681900	1.10334	0.439999997615814	0.560000002384185	1	0.560000002384185	0.437	0.77663	T	10	-0.155599999999999	0.78778	T	2.39	0.688819999999999	M	0.505	0.372309999999999	P	-4.33	0.767399999999999	D	0.027	0.553409999999999	D	0.515	0.61446	Q9HC10	N439D	Gain of ubiquitination at K441 (P = 0.0505)	0.928456999999999	0.73631	D	1	0.1919
26483541	G	A	A	V	rs544575235	438	13	0	3	0	0	0	7.9827900	1.1555	0.159999996423721	0.839999973773956	1	0.839999973773956	0.6472	0.87695	D	10	0.1975	0.858659999999999	D	2.5950000000000002	0.75868	M	0.998	0.732199999999999	D	-3.72	0.707929999999999	D	0.006	0.70582	D	0.49	0.5756	Q9HC10	A438V	Gain of sheet (P = 0.0477)	0.950304999999999	0.80969	D	1	0.1919
26483543	C	T	M	I	rs1235514043	437	13	0	3	0	0	1	7.7235600	0.112197	0.409999996423721	0.589999973773956	1	0.589999973773956	0.4005	0.75195	T	10	-0.453799999999999	0.70274	T	1.59	0.403129999999999	L	0.042	0.21471	B	-2.91	0.60982	D	0.0109999999999999	0.647859999999999	D	0.563999999999999	0.684869999999999	Q9HC10	M437I	Loss of ubiquitination at K442 (P = 0.0451)	0.760024	0.384529999999999	T	1	0.3271
26483544	A	G	M	T	rs1473899043	437	13	0	3	0	0	-1	9.1493100	1.25983	0.11999999731779	0.879999995231628	1	0.879999995231628	0.394799999999999	0.747859999999999	T	10	-0.4141	0.71579	T	1.7350000000000001	0.448919999999999	L	0.003	0.11197	B	-4.97	0.820629999999999	D	0.058	0.46182	T	0.597999999999999	0.728509999999999	Q9HC10	M437T	Gain of ubiquitination at K441 (P = 0.0797)	0.813918999999999	0.467459999999999	T	1	0.4539
26483548	G	A	L	F	rs772682305	436	13	0	3	0	0	0	4.7424300	1.1555	0.349999994039535	0.649999976158142	1	0.649999976158142	0.2947	0.666209999999999	T	10	-0.6087	0.64458	T	0.81499999999999995	0.20815	L	0.627	0.4011	P	-2.65	0.567869999999999	D	0.042	0.50226	D	.	.	.	.	.	0.913509	0.69206	D	1	0.4553
26483550	C	A	S	I	rs1408238646	435	13	0	3	0	0	-3	3.9647500	0.999008	0.11999999731779	0.879999995231628	1	0.879999995231628	0.575099999999999	0.84667	D	10	0.226399999999999	0.863539999999999	D	2.585	0.755539999999999	M	0.879	0.483379999999999	P	-5.22	0.8383	D	0.00899999999999999	0.66756	D	0.658	0.795769999999999	Q9HC10	S435I	Loss of disorder (P = 0.0639)	0.934706999999999	0.755029999999999	D	1	0.4548
26483551	T	C	S	G	rs749879257	435	13	0	3	0	0	-1	5.0016600	1.10334	0.409999996423721	0.589999973773956	1	0.589999973773956	0.2604	0.631319999999999	T	10	-0.6643	0.620859999999999	T	0.14000000000000001	0.0873	N	0.338	0.33405	B	-2.12	0.481839999999999	N	0.546	0.0955499999999999	T	0.592999999999999	0.72236	Q9HC10	S435G	Gain of sheet (P = 0.0477)	0.906609	0.670669999999999	D	1	0.4109
26483554	T	C	T	A	rs868738519	434	13	0	3	0	0	0	4.0943600	1.10334	0.409999996423721	0.589999973773956	1	0.589999973773956	0.3799	0.73692	T	10	-0.387799999999999	0.72411	T	0.66	0.162259999999999	N	0.833999999999999	0.46206	P	-1.07	0.27876	N	0.143999999999999	0.33109	T	0.517	0.6175	Q9HC10	T434A	Gain of methylation at R431 (P = 0.1011)	0.709328999999999	0.319929999999999	T	1	0.8625
26483556	T	A	N	I	rs574094734	433	13	0	3	0	0	-4	6.1681900	1.10334	0.469999998807907	0.52999997138977	1	0.52999997138977	0.553899999999999	0.83691	D	10	0.150799999999999	0.850709999999999	D	2.76	0.806259999999999	M	0.928	0.516109999999999	P	-8.14	0.96736	D	0	0.928239999999999	D	0.735999999999999	0.868859999999999	Q9HC10	N433I	Gain of MoRF binding (P = 0.071)	0.953905	0.824559999999999	D	1	0.6992
26483559	A	G	M	T	rs200621692	432	13	0	3	0	0	-1	9.1493100	1.25983	0.11999999731779	0.879999995231628	1	0.879999995231628	0.3886	0.743349999999999	T	10	-0.306099999999999	0.748149999999999	T	2.9049999999999998	0.84014	M	0.324	0.33106	B	-5.42	0.852469999999999	D	0.003	0.76473	D	.	.	.	.	.	0.90371	0.6621	D	1	0.6878
26483563	G	A	R	C	rs768916840	431	13	0	3	0	0	-4	3.4462900	1.1555	0.360000014305114	0.639999985694885	1	0.639999985694885	0.402399999999999	0.75331	T	10	-0.2099	0.77417	T	1.65	0.422319999999999	L	0.999	0.779129999999999	D	-5.09999999999999	0.830269999999999	D	2E-3	0.794019999999999	D	0.603999999999999	0.735759999999999	Q9HC10	R431C	Loss of MoRF binding (P = 0.003)	0.991833999999999	0.974419999999999	D	1	0.6260
26483571	C	G	G	A	rs533435302	428	13	0	3	0	0	0	7.7235600	0.999008	0.050000000745058	0.949999988079071	1	0.949999988079071	0.618999999999999	0.865639999999999	D	10	0.4207	0.89407	D	2.68	0.784549999999999	M	0.926	0.514669999999999	P	-5.66	0.87063	D	0.005	0.722239999999999	D	0.746	0.87733	Q9HC10	G428A	Loss of methylation at R431 (P = 0.13)	0.999646999999999	0.99868	D	1	0.6819
26483590	T	G	K	Q	rs762974477	422	13	0	3	0	0	1	7.8531700	1.10334	0.419999986886978	0.579999983310699	1	0.579999983310699	0.4862	0.80425	T	10	0.0308	0.828659999999999	D	2.4500000000000002	0.71042	M	0.992999999999999	0.65571	D	-2.75	0.584069999999999	D	0.0109999999999999	0.647859999999999	D	0.621	0.75566	Q9HC10	K422Q	Loss of MoRF binding (P = 0.0459)	0.921707999999999	0.71584	D	1	0.7122
26483592	A	G	V	A	rs1225604352	421	13	0	3	0	0	0	9.1493100	1.25983	0.0900000035762786	0.910000026226043	1	0.910000026226043	0.6993	0.896419999999999	D	10	0.5329	0.91002	D	3	0.85872	M	0.471999999999999	0.36563	P	-3.62	0.69593	D	2E-3	0.794019999999999	D	0.616999999999999	0.751059999999999	Q9HC10	V421A	Loss of stability (P = 0.0364)	0.957103999999999	0.838539999999999	D	1	0.5365
26483595	T	C	Y	C	rs1342861411	420	13	0	3	0	0	-3	4.8720500	1.10334	0.370000004768371	0.629999995231628	1	0.629999995231628	0.4837	0.80301	T	10	-0.0913999999999999	0.80296	T	0.255	0.09829	N	0.997	0.706729999999999	D	-4.09	0.74821	D	0.215	0.269689999999999	T	0.648	0.785329999999999	Q9HC10	Y420C	Loss of MoRF binding (P = 0.0946)	0.965802999999999	0.87368	D	1	0.5225
26483596	A	G	Y	H	rs766410184	420	13	0	3	0	0	2	7.3347200	1.25983	0.180000007152557	0.819999992847442	1	0.819999992847442	0.2927	0.664309999999999	T	10	-0.6842	0.611779999999999	T	-0.28999999999999998	0.0367299999999999	N	0.012	0.162649999999999	B	-3.27	0.65512	D	0.453	0.12848	T	0.553	0.66983	Q9HC10	Y420H	Gain of catalytic residue at R418 (P = 0.0983)	0.950805	0.811969999999999	D	1	0.5459
26483601	C	T	R	Q	rs751460409	418	13	0	3	0	0	1	6.0385700	0.999008	0.140000000596046	0.860000014305114	1	0.860000014305114	0.4091	0.758029999999999	T	10	-0.319299999999999	0.74441	T	1.56	0.394899999999999	L	0.992999999999999	0.65571	D	-3	0.62343	D	0.006	0.70582	D	0.526	0.63102	Q9HC10	R418Q	Loss of MoRF binding (P = 0.0122)	0.991057999999999	0.9725	D	1	0.3859
26483602	G	A	R	W	rs754740083	418	13	0	3	0	0	-4	3.7055200	1.1555	0.370000004768371	0.629999995231628	1	0.629999995231628	0.675899999999999	0.887809999999999	D	10	0.4506	0.89844	D	3.0350000000000001	0.86516	M	1	0.905839999999999	D	-6.68	0.92391	D	0	0.928239999999999	D	0.605999999999999	0.738149999999999	Q9HC10	R418W	Gain of catalytic residue at A417 (P = 0.028)	0.994025999999999	0.980249999999999	D	1	0.4209
26483605	C	A	A	S	rs767234532	417	13	0	3	0	0	1	6.0385700	0.999008	0.140000000596046	0.860000014305114	1	0.860000014305114	0.612199999999999	0.862789999999999	D	10	0.227899999999999	0.863789999999999	D	2.105	0.58435	M	0.999	0.779129999999999	D	-2.84	0.598729999999999	D	0.042	0.50809	D	0.463	0.532279999999999	Q9HC10	A417S	Gain of phosphorylation at A417 (P = 0.0452)	0.896109999999999	0.63771	D	1	0.3097
26483608	A	T	W	R	.	416	13	0	3	0	0	-4	9.1493100	1.25983	0.189999997615814	0.810000002384185	1	0.810000002384185	0.1736	0.51658	T	10	-0.9239	0.450129999999999	T	0.67500000000000004	0.16386	N	0.235999999999999	0.307699999999999	B	-5.48	0.85692	D	0.720999999999999	0.0726699999999999	T	0.554	0.671209999999999	Q9HC10	W416R	Gain of disorder (P = 0.0059)	0.874612999999999	0.58533	D	1	0.0960
26483613	C	T	R	H	rs202229610	414	13	0	3	0	0	0	7.7235600	0.946842	0.129999995231628	0.870000004768371	1	0.870000004768371	0.763399999999999	0.91946	D	10	0.6417	0.924379999999999	D	3.2450000000000001	0.89746	M	1	0.905839999999999	D	-4.73	0.800849999999999	D	0	0.928239999999999	D	0.5	0.591339999999999	Q9HC10	R414H	Loss of MoRF binding (P = 0.0259)	0.969303	0.88939	D	1	0.0960
26483614	G	A	R	C	rs757508030	414	13	0	3	0	0	-4	1.5020800	1.05117	0.389999985694885	0.610000014305114	1	0.610000014305114	0.7465	0.91351	D	10	0.6356	0.92361	D	3.2450000000000001	0.89746	M	1	0.905839999999999	D	-7.57	0.952459999999999	D	0	0.928239999999999	D	0.536	0.64573	Q9HC10	R414C	Loss of MoRF binding (P = 0.0109)	0.978102	0.922549999999999	D	1	0.0960
26483616	T	G	E	A	rs1434648973	413	13	0	3	0	0	-1	7.8531700	1.05117	0.330000013113021	0.6700000166893	1	0.6700000166893	0.6672	0.88456	D	10	0.2872	0.87353	D	2.3849999999999998	0.68708	M	0.997	0.706729999999999	D	-5.26	0.841049999999999	D	0.004	0.7415	D	0.406	0.43889	Q9HC10	E413A	Gain of MoRF binding (P = 0.0326)	0.948505	0.801939999999999	D	1	0.2962
26483617	C	T	E	K	rs778939007	413	13	0	3	0	0	1	7.7235600	0.946842	0.150000005960464	0.850000023841857	1	0.850000023841857	0.618099999999999	0.86526	D	10	0.1579	0.851929999999999	D	2.3849999999999998	0.68708	M	1	0.905839999999999	D	-3.57	0.689989999999999	D	0.004	0.7415	D	0.505	0.59911	Q9HC10	E413K	Gain of MoRF binding (P = 0.0136)	0.957903999999999	0.841509999999999	D	0	-0.2538
26483619	G	C	P	R	rs1427232556	412	13	0	3	0	0	-2	6.6866500	1.05117	0.230000004172325	0.769999980926513	1	0.769999980926513	0.2891	0.660839999999999	T	10	-0.736099999999999	0.58653	T	-0.30499999999999999	0.0361399999999999	N	0.0259999999999999	0.19406	B	-1.49	0.36385	N	0.0129999999999999	0.647859999999999	D	0.413999999999999	0.452019999999999	Q9HC10	P412R	Gain of MoRF binding (P = 0.0134)	0.960504	0.85148	D	1	0.4665
26483623	G	A	P	S	rs758825885	411	13	0	3	0	0	-1	9.7973900	1.05117	0.109999999403953	0.889999985694885	1	0.889999985694885	0.514599999999999	0.81806	D	10	-0.0408	0.813999999999999	T	1.845	0.486779999999999	L	0.975999999999999	0.583099999999999	D	-7.58	0.95276	D	0.058	0.48336	T	0.356999999999999	0.35885	Q9HC10	P411S	Loss of catalytic residue at P411 (P = 0.0048)	0.915507999999999	0.698219999999999	D	1	0.8002
26483625	A	C	V	G	.	410	13	0	3	0	0	-4	9.1493100	1.20767	0.189999997615814	0.810000002384185	1	0.810000002384185	0.727899999999999	0.906869999999999	D	10	0.6279	0.922629999999999	D	2.5150000000000001	0.732859999999999	M	0.999	0.779129999999999	D	-5.26	0.841049999999999	D	0.0929999999999999	0.40747	T	0.646	0.783209999999999	Q9HC10	V410G	Gain of disorder (P = 0.0153)	0.927007	0.73102	D	1	0.5360
26483626	C	G	V	L	rs780543724	410	13	0	3	0	0	1	2.0205400	0.946842	0.239999994635581	0.759999990463256	1	0.759999990463256	0.5358	0.8283	D	10	0.1342	0.84782	D	2.17	0.60663	M	0.898	0.49442	P	-1.37	0.33998	N	0.147999999999999	0.326749999999999	T	0.513	0.6114	Q9HC10	V410L	Gain of glycosylation at P411 (P = 0.093)	0.850615	0.534479999999999	D	1	0.4785
26483632	C	T	E	K	rs747492513	408	13	0	3	0	0	1	3.9647500	0.946842	0.289999991655349	0.709999978542327	1	0.709999978542327	0.3299	0.697749999999999	T	10	-0.489499999999999	0.690259999999999	T	1.21	0.30464	L	0.738999999999999	0.429329999999999	P	-1.71	0.4066	N	0.691999999999999	0.0588199999999999	T	0.497	0.58664	Q9HC10	E408K	Gain of ubiquitination at E408 (P = 0.0104)	0.943806	0.78763	D	1	0.4844
26483635	G	A	P	S	rs536749077	407	13	0	3	0	0	-1	9.7973900	1.05117	0.109999999403953	0.889999985694885	1	0.889999985694885	0.9342	0.978319999999999	D	10	1.0687	0.985559999999999	D	2.7250000000000001	0.79712	M	1	0.905839999999999	D	-7.58	0.95276	D	0.004	0.7415	D	0.667	0.80493	Q9HC10	P407S	Gain of glycosylation at P407 (P = 0.1063)	0.955504	0.830709999999999	D	1	0.7557
26484480	A	G	I	T	rs375182427	400	12	0	3	0	0	-1	8.8900900	1.312	0.100000001490116	0.899999976158142	1	0.899999976158142	0.7055	0.89871	D	10	0.585999999999999	0.917139999999999	D	2.7650000000000001	0.80766	M	0.896	0.49324	P	-4.63999999999999	0.793159999999999	D	1E-3	0.833509999999999	D	.	.	.	.	.	0.974902999999999	0.910719999999999	D	1	0.5755
26484481	T	C	I	V	rs369416370	400	12	0	3	0	0	3	4.7424300	1.10334	0.439999997615814	0.560000002384185	1	0.560000002384185	0.526599999999999	0.823849999999999	D	10	-0.1441	0.79064	T	1.9	0.5057	L	0.0259999999999999	0.19406	B	-0.88	0.23808	N	0.005	0.722239999999999	D	.	.	.	.	.	0.924208	0.72277	D	1	0.5839
26484485	A	T	D	E	rs181805996	398	12	0	0	0	0	1	-0.4421340	-0.0442992	0.349999994039535	0.649999976158142	1	0.649999976158142	0.3311	0.69877	T	10	-0.814799999999999	0.54257	T	1.345	0.334469999999999	L	0.004	0.121829999999999	B	-1.66	0.39692	N	0.246	0.23984	T	.	.	.	.	.	0.806319	0.455249999999999	T	1	0.8443
26484487	C	T	D	N	rs1247831393	398	12	0	0	0	0	1	6.0385700	0.999008	0.129999995231628	0.870000004768371	1	0.870000004768371	0.6055	0.859949999999999	D	10	0.3341	0.88092	D	2.5550000000000002	0.745569999999999	M	0.83	0.46087	P	-3.22	0.64939	D	0.00899999999999999	0.66756	D	0.52	0.62204	Q9HC10	D398N	Loss of solvent accessibility (P = 0.1202)	0.947505	0.79737	D	1	0.6577
26484490	C	T	E	K	rs1269547326	397	12	0	0	0	0	1	7.7235600	0.999008	0.050000000745058	0.949999988079071	1	0.949999988079071	0.431099999999999	0.772839999999999	T	10	-0.315699999999999	0.74543	T	1.665	0.426099999999999	L	0.985999999999999	0.61523	D	-2.72	0.5792	D	0.0529999999999999	0.47336	T	0.538	0.648619999999999	Q9HC10	E397K	Gain of ubiquitination at E397 (P = 0.0025)	0.921408	0.71494	D	1	0.0679
26484493	C	T	D	N	rs760394336	396	12	0	0	0	0	1	6.0385700	0.112197	0.5	0.5	0	0.5	0.478999999999999	0.800629999999999	T	10	0.0077	0.82413	D	1.81	0.476219999999999	L	0.738999999999999	0.429329999999999	P	-2.71	0.57762	D	0.118999999999999	0.36101	T	0.558	0.676719999999999	Q9HC10	D396N	Loss of phosphorylation at T395 (P = 0.1161)	0.794321	0.436369999999999	T	1	0.0679
26484498	T	G	E	A	rs763126270	394	12	0	0	0	0	-1	6.0385700	1.10334	0.349999994039535	0.649999976158142	1	0.649999976158142	0.6339	0.87175	D	10	0.2599	0.86909	D	1.65	0.422319999999999	L	0.999	0.779129999999999	D	-4.15	0.75297	D	0.0869999999999999	0.40747	T	0.471999999999999	0.546849999999999	Q9HC10	E394A	Loss of methylation at K391 (P = 0.1141)	0.962203999999999	0.857349999999999	D	1	0.0105
26484507	T	C	K	R	rs766461363	391	12	0	0	0	0	2	6.1681900	1.10334	0.389999985694885	0.610000014305114	1	0.610000014305114	0.590099999999999	0.853289999999999	D	10	0.0511	0.83262	D	1.615	0.41426	L	0.999	0.779129999999999	D	-2.25999999999999	0.50502	N	0.063	0.4511	T	0.487999999999999	0.572429999999999	Q9HC10	K391R	Loss of ubiquitination at K391 (P = 0.0056)	0.974801999999999	0.91047	D	1	0.4236
26484513	G	A	P	L	.	389	12	0	0	0	0	-3	6.5570300	1.1555	0.239999994635581	0.759999990463256	1	0.759999990463256	0.5934	0.854729999999999	D	10	0.0131	0.825189999999999	D	1.625	0.416109999999999	L	1	0.905839999999999	D	-6.3	0.90771	D	0.265	0.22694	T	0.574999999999999	0.69945	Q9HC10	P389L	Loss of disorder (P = 0.0397)	0.979902	0.93196	D	1	0.6612
26484514	G	A	P	S	rs1457083688	389	12	0	0	0	0	-1	5.6497300	1.1555	0.379999995231628	0.620000004768371	1	0.620000004768371	0.476399999999999	0.7993	T	10	-0.324799999999999	0.74287	T	1.4450000000000001	0.36358	L	1	0.905839999999999	D	-4.29	0.76414	D	0.432	0.144999999999999	T	0.433	0.483219999999999	Q9HC10	P389S	Gain of glycosylation at P389 (P = 0.0475)	0.947204999999999	0.796749999999999	D	1	0.3412
26484516	G	A	T	M	rs751650771	388	12	0	0	0	0	-1	6.6866500	1.1555	0.219999998807907	0.77999997138977	1	0.77999997138977	0.5785	0.84818	D	10	0.0413	0.83074	D	1.905	0.50856	L	1	0.905839999999999	D	-2.37	0.522889999999999	N	0.098	0.3904	T	0.519	0.62053	Q9HC10	T388M	Loss of methylation at K387 (P = 0.0273)	0.914409	0.69449	D	1	0.3320
26484522	A	G	I	T	rs373480128	386	12	0	0	0	0	-1	9.1493100	1.312	0.0900000035762786	0.910000026226043	1	0.910000026226043	0.3929	0.74648	T	10	-0.444099999999999	0.70594	T	2.17	0.60663	M	0.938999999999999	0.526449999999999	P	-3.2	0.6471	D	0.029	0.545409999999999	D	.	.	.	.	.	0.840916	0.51656	T	1	0.2201
26484526	T	C	N	D	rs781738628	385	12	0	0	0	0	1	4.0943600	1.13376	0.490000009536743	0.509999990463256	1	0.509999990463256	0.377199999999999	0.7349	T	10	-0.5553	0.665839999999999	T	1.1000000000000001	0.28011	L	0.896	0.49324	P	-1.8	0.423839999999999	N	0.024	0.5664	D	0.456	0.52088	Q9HC10	N385D	Gain of catalytic residue at N385 (P = 0.0433)	0.890711	0.62461	D	1	0.2613
26484529	C	T	D	N	rs753273850	384	12	0	0	0	0	1	7.7235600	1.00009	0.050000000745058	0.949999988079071	1	0.949999988079071	0.836799999999999	0.945389999999999	D	10	0.9082	0.957899999999999	D	3.0350000000000001	0.86516	M	1	0.905839999999999	D	-4.63999999999999	0.793159999999999	D	2E-3	0.794019999999999	D	0.644	0.78108	Q9HC10	D384N	Loss of ubiquitination at K382 (P = 0.0332)	0.967802999999999	0.883249999999999	D	1	0.1948
26484534	T	C	K	R	rs1288727160	382	12	0	0	0	0	2	6.1681900	1.13376	0.330000013113021	0.6700000166893	1	0.6700000166893	0.4476	0.783179999999999	T	10	-0.285899999999999	0.753789999999999	T	1.6	0.40776	L	0.999	0.779129999999999	D	-2.43	0.53258	N	0.281999999999999	0.21545	T	0.48	0.559699999999999	Q9HC10	K382R	Loss of ubiquitination at K382 (P = 0.0134)	0.910808999999999	0.68393	D	0	-0.0101
26484537	C	G	G	A	rs1334515904	381	12	0	0	0	0	0	3.9647500	1.00009	0.280000001192092	0.720000028610229	1	0.720000028610229	0.357499999999999	0.719899999999999	T	10	-0.531599999999999	0.67481	T	0.74	0.189099999999999	N	0.004	0.121829999999999	B	-4.63999999999999	0.793159999999999	D	0.555	0.09267	T	0.826999999999999	0.937849999999999	Q9HC10	G381A	Gain of sheet (P = 0.0827)	0.916907999999999	0.70254	D	0	-0.0636
26484544	C	T	V	M	rs141111646	379	12	0	0	0	0	1	7.7235600	1.00009	0.050000000745058	0.949999988079071	1	0.949999988079071	0.842799999999999	0.94749	D	10	0.934699999999999	0.9617	D	3.3450000000000002	0.91022	M	1	0.905839999999999	D	-2.74	0.58248	D	0.006	0.722239999999999	D	.	.	.	.	.	0.90031	0.65351	D	0	-0.2557
26484553	C	T	D	N	rs771573829	376	12	0	0	0	0	1	6.0155900	1.00009	0.180000007152557	0.819999992847442	1	0.819999992847442	0.655699999999999	0.880229999999999	D	10	0.2898	0.87394	D	2.0099999999999998	0.547459999999999	M	1	0.905839999999999	D	-4.07	0.74661	D	0.148999999999999	0.32568	T	0.647	0.78427	Q9HC10	D376N	Loss of ubiquitination at K374 (P = 0.0618)	0.917707999999999	0.704339999999999	D	0	-0.2557
26484562	C	T	V	M	rs561112634	373	12	0	0	0	0	1	0.9699210	1.00009	0.610000014305114	0.389999985694885	0	0.610000014305114	0.379099999999999	0.736319999999999	T	10	-0.0974	0.801579999999999	T	1.9950000000000001	0.540989999999999	M	0.988999999999999	0.62824	D	-0.71	0.201449999999999	N	0.0129999999999999	0.70582	D	0.505	0.59911	Q9HC10	V373M	Gain of catalytic residue at V373 (P = 0.0018)	0.926306999999999	0.729029999999999	D	0	-0.1550
26484565	A	G	Y	H	rs768408841	372	12	0	0	0	0	2	9.0990600	1.312	0.140000000596046	0.860000014305114	1	0.860000014305114	0.841199999999999	0.94694	D	10	0.7606	0.939259999999999	D	3.3650000000000002	0.91266	M	1	0.905839999999999	D	-4.67	0.79571	D	0	0.928239999999999	D	0.776	0.90153	Q9HC10	Y372H	Gain of sheet (P = 0.0125)	0.917108	0.703019999999999	D	1	0.0888
26484568	C	T	G	S	rs879255246	371	12	0	0	0	0	-1	7.6974800	1.00009	0.0299999993294477	0.970000028610229	1	0.970000028610229	0.9322	0.977639999999999	D	10	1.08949999999999	0.992179999999999	D	3.44	0.921229999999999	M	1	0.905839999999999	D	-5.68	0.872229999999999	D	0	0.928239999999999	D	0.824999999999999	0.936549999999999	Q9HC10	G371S	Gain of sheet (P = 0.0166)	0.967103	0.88031	D	1	0.2510
26484570	T	C	K	R	rs1162192731	370	12	0	0	0	0	2	7.8376400	1.13376	0.340000003576278	0.660000026226043	1	0.660000026226043	0.6014	0.85821	D	10	-0.0359999999999999	0.81505	T	1.95	0.524789999999999	M	0.999	0.779129999999999	D	-2.84	0.598729999999999	D	0	0.928239999999999	D	0.624	0.759059999999999	Q9HC10	K370R	Loss of ubiquitination at K370 (P = 0.0098)	0.89841	0.644689999999999	D	1	0.4152
26484574	G	T	L	M	rs377328873	369	12	0	0	0	0	2	0.6896060	0.242583	0.800000011920929	0.200000002980232	0	0.800000011920929	0.5271	0.82408	D	10	-0.0895999999999999	0.803359999999999	T	1.7	0.438249999999999	L	0.988999999999999	0.62824	D	-0.09	0.0834	N	0.098	0.3919	T	.	.	.	.	.	0.713829	0.325699999999999	T	1	0.3442
26484579	G	A	S	L	rs200985159	367	12	0	0	0	0	-3	9.9400000	1.13376	0.159999996423721	0.839999973773956	1	0.839999973773956	0.381799999999999	0.738319999999999	T	10	-0.3109	0.746789999999999	T	1.1499999999999999	0.292949999999999	L	0.064	0.23455	B	-2.86	0.601879999999999	D	0.01	0.678899999999999	D	.	.	.	.	.	0.940305999999999	0.774719999999999	D	1	0.4877
26484588	T	A	D	V	rs1368688049	364	12	0	0	0	0	-4	7.8376400	1.13376	0.449999988079071	0.550000011920929	1	0.550000011920929	0.7418	0.911839999999999	D	10	0.661599999999999	0.926899999999999	D	3.05	0.867619999999999	M	1	0.905839999999999	D	-8.33	0.970239999999999	D	1E-3	0.928239999999999	D	0.891	0.97367	Q9HC10	D364V	Loss of disorder (P = 0.0165)	0.981701999999999	0.938209999999999	D	1	0.5284
26484591	T	C	D	G	rs1411576712	363	12	0	0	0	0	-2	3.3526000	1.13376	0.479999989271163	0.519999980926513	1	0.519999980926513	0.527499999999999	0.82428	D	10	-0.1464	0.79005	T	1.54	0.38927	L	0.957999999999999	0.549769999999999	D	-3.46	0.67705	D	0.410999999999999	0.144999999999999	T	0.533	0.641349999999999	Q9HC10	D363G	Loss of stability (P = 0.0351)	0.813219	0.46599	T	1	0.5333
26484592	C	T	D	N	rs766575009	363	12	0	0	0	0	1	6.0155900	1.00009	0.180000007152557	0.819999992847442	1	0.819999992847442	0.5813	0.849419999999999	D	10	0.0596	0.834239999999999	D	1.74	0.45129	L	0.998	0.732199999999999	D	-2.59	0.558209999999999	D	0.261	0.229619999999999	T	0.509	0.605269999999999	Q9HC10	D363N	Loss of sheet (P = 0.0457)	0.771422999999999	0.40183	T	1	0.4230
26484595	G	C	P	A	rs759628051	362	12	0	0	0	0	-1	9.9400000	1.13376	0.100000001490116	0.899999976158142	1	0.899999976158142	0.779399999999999	0.92505	D	10	0.7076	0.93271	D	2.7050000000000001	0.79137	M	1	0.905839999999999	D	-7.51	0.95074	D	0.006	0.928239999999999	D	0.825999999999999	0.9372	Q9HC10	P362A	Loss of stability (P = 0.0181)	0.961003999999999	0.85375	D	0	-0.0416
26484615	T	C	K	R	rs753220488	355	12	0	2	0	0	2	6.1557500	1.13376	0.370000004768371	0.629999995231628	1	0.629999995231628	0.4319	0.773349999999999	T	10	-0.418399999999999	0.714439999999999	T	1.905	0.50856	L	0.085	0.24868	B	-2.74	0.58248	D	0.0929999999999999	0.414049999999999	T	0.652	0.78954	Q9HC10	K355R	Loss of methylation at K355 (P = 0.0126)	0.861713999999999	0.55578	D	0	-0.2580
26484621	T	C	H	R	rs1226847357	353	12	0	2	0	0	0	3.3526000	1.13376	0.449999988079071	0.550000011920929	1	0.550000011920929	0.394299999999999	0.747489999999999	T	10	-0.43	0.71067	T	1.04	0.26193	L	0.662	0.409499999999999	P	-3.3	0.65858	D	0.219	0.26066	T	0.632	0.768	Q9HC10	H353R	Loss of disorder (P = 0.11)	0.931307	0.744589999999999	D	0	-0.3291
26484631	G	A	H	Y	rs1453071291	350	12	0	2	0	0	2	9.9400000	1.13376	0.150000005960464	0.850000023841857	1	0.850000023841857	0.8094	0.935649999999999	D	10	0.851999999999999	0.950529999999999	D	3.3849999999999998	0.915019999999999	M	0.999	0.779129999999999	D	-5.55	0.862219999999999	D	2E-3	0.794019999999999	D	0.772	0.89841	Q9HC10	H350Y	Loss of disorder (P = 0.041)	0.962304	0.858349999999999	D	0	-0.6951
26489213	G	A	P	L	rs1435960193	348	11	0	2	0	0	-3	8.0454700	1.1398	0.340000003576278	0.660000026226043	1	0.660000026226043	0.658399999999999	0.881249999999999	D	10	0.2545	0.868199999999999	D	3.25	0.898159999999999	M	0.062	0.23277	B	-9.43	0.98401	D	1E-3	0.833509999999999	D	0.718999999999999	0.85401	Q9HC10	P348L	Loss of relative solvent accessibility (P = 0.0186)	0.918008	0.704799999999999	D	0	-0.5205
26489214	G	A	P	S	rs1314781776	348	11	0	2	0	0	-1	7.9262500	1.1398	0.170000001788139	0.829999983310699	1	0.829999983310699	0.612199999999999	0.862789999999999	D	10	0.1242	0.84608	D	2.9049999999999998	0.84014	M	0.062	0.23277	B	-7.53	0.951309999999999	D	0.006	0.70582	D	0.613999999999999	0.74758	Q9HC10	P348S	Gain of disorder (P = 0.0856)	0.910908999999999	0.684429999999999	D	1	0.0747
26489216	T	C	Q	R	rs765656526	347	11	0	2	0	0	1	7.9262500	1.08239	0.159999996423721	0.839999973773956	1	0.839999973773956	0.6008	0.857949999999999	D	10	0.1428	0.849319999999999	D	3.0649999999999999	0.87014	M	0.055	0.22733	B	-3.23	0.65056	D	0.008	0.70582	D	0.551	0.66703	Q9HC10	Q347R	Loss of sheet (P = 0.1158)	0.908808999999999	0.67676	D	1	0.1491
26489226	C	T	V	M	rs200958458	344	11	0	2	0	0	1	4.9457400	1.02499	0.25	0.75	1	0.75	0.6508	0.878349999999999	D	10	0.4496	0.898279999999999	D	2.85	0.82803	M	0.722999999999999	0.42412	P	-2.59	0.558209999999999	D	2E-3	0.794019999999999	D	0.643	0.780009999999999	Q9HC10	V344M	Gain of disorder (P = 0.0825)	0.979862	0.931459999999999	D	1	0.6292
26489232	C	T	G	R	.	342	11	0	2	0	0	-3	7.8070300	1.02499	0.319999992847442	0.680000007152557	1	0.680000007152557	0.713899999999999	0.901769999999999	D	10	0.512299999999999	0.90719	D	2.9049999999999998	0.84014	M	0.96	0.55278	D	-4.76	0.8034	D	0.055	0.63109	T	0.783	0.906889999999999	Q9HC10	G342R	Gain of solvent accessibility (P = 0.0584)	0.937806	0.76632	D	1	0.7167
26489235	C	T	V	M	rs769432101	341	11	0	2	0	0	1	2.6805500	1.02499	0.280000001192092	0.720000028610229	1	0.720000028610229	0.5847	0.85092	D	10	0.303599999999999	0.876149999999999	D	2.6349999999999998	0.77114	M	0.840999999999999	0.465179999999999	P	-1.44	0.35399	N	0.065	0.447019999999999	T	0.72	0.854899999999999	Q9HC10	V341M	Gain of disorder (P = 0.1022)	0.937305999999999	0.764199999999999	D	1	0.7164
26489239	C	T	M	I	.	339	11	0	2	0	0	1	2.0844500	1.02499	0.300000011920928	0.699999988079071	1	0.699999988079071	0.1235	0.42652	T	10	-0.9643	0.3835	T	0.67	0.163459999999999	N	0	0.02946	B	-0.39	0.13611	N	0.614999999999999	0.0805199999999999	T	0.544	0.657179999999999	Q9HC10	M339I	Loss of sheet (P = 0.0315)	0.889210999999999	0.621199999999999	D	1	0.7542
26489240	A	G	M	T	rs746069316	339	11	0	2	0	0	-1	9.2376800	1.312	0.11999999731779	0.879999995231628	1	0.879999995231628	0.2747	0.64649	T	10	-0.6825	0.612569999999999	T	1.4450000000000001	0.36358	L	0.024	0.19075	B	-3.11	0.636689999999999	D	0.007	0.70582	D	0.769	0.89605	Q9HC10	M339T	Loss of stability (P = 0.002)	0.913309	0.691089999999999	D	1	0.8900
26489252	C	G	G	A	rs775710322	335	11	0	2	0	0	0	7.8070300	1.02499	0.189999997615814	0.810000002384185	1	0.810000002384185	0.8809	0.96045	D	10	0.9372	0.96206	D	3.64	0.940969999999999	H	0.775	0.44108	P	-5.65	0.869879999999999	D	0.027	0.55759	D	0.963999999999999	0.99641	Q9HC10	G335A	Loss of ubiquitination at K338 (P = 0.1264)	0.976102	0.91674	D	1	0.9050
26489258	A	G	L	P	rs1164256959	333	11	0	2	0	0	-3	7.3301500	1.312	0.270000010728836	0.730000019073486	1	0.730000019073486	0.469499999999999	0.795669999999999	T	10	-0.0303	0.816239999999999	T	3.105	0.87672	M	0.638	0.40359	P	-5.38	0.849539999999999	D	0.027	0.553409999999999	D	0.879	0.967849999999999	Q9HC10	L333P	Gain of disorder (P = 0.0212)	0.89531	0.635759999999999	D	1	0.6426
26489259	G	C	L	V	rs1348135923	333	11	0	2	0	0	1	2.0844500	1.1398	0.519999980926513	0.479999989271163	0	0.519999980926513	0.2291	0.594589999999999	T	10	-0.7479	0.58045	T	1.2350000000000001	0.3078	L	0.201	0.29693	B	-1.56	0.377589999999999	N	0.194	0.2812	T	0.631	0.766889999999999	Q9HC10	L333V	Gain of MoRF binding (P = 0.1398)	0.915607999999999	0.698949999999999	D	1	0.6465
26489264	C	T	G	D	rs943117323	331	11	0	2	0	0	-2	4.7073000	1.02499	0.200000002980232	0.800000011920929	1	0.800000011920929	0.2187	0.58137	T	10	-0.87	0.50529	T	0.71	0.186159999999999	N	0.98	0.59353	D	-3.79	0.716389999999999	D	0.025	0.561919999999999	D	0.542	0.65434	Q9HC10	G331D	Loss of MoRF binding (P = 0.0686)	0.963304	0.8638	D	1	0.6383
26489267	C	T	S	N	rs760773097	330	11	0	2	0	0	0	6.0187200	1.02499	0.189999997615814	0.810000002384185	1	0.810000002384185	0.506099999999999	0.81396	D	10	-0.198899999999999	0.776989999999999	T	2.7850000000000001	0.81254	M	0.22	0.302879999999999	B	-1.69	0.402739999999999	N	0.196	0.290559999999999	T	0.430999999999999	0.479939999999999	Q9HC10	S330N	Loss of methylation at K325 (P = 0.1223)	0.940706	0.777989999999999	D	1	0.7648
26489270	C	A	R	L	rs764248648	329	11	0	2	0	0	0	4.9457400	1.02499	0.209999993443489	0.790000021457672	1	0.790000021457672	0.4806	0.80144	T	10	-0.3114	0.74665	T	2.4950000000000001	0.7267	M	0.004	0.121829999999999	B	-2.93	0.61284	D	0.562	0.09052	T	0.71	0.84594	Q9HC10	R329L	Loss of MoRF binding (P = 0.0185)	0.973103	0.90315	D	1	0.7481
26489270	C	T	R	H	rs764248648	329	11	0	2	0	0	-3	4.9457400	1.02499	0.259999990463256	0.740000009536743	1	0.740000009536743	0.6992	0.896379999999999	D	10	0.4012	0.89115	D	3.39	0.91563	M	0.996	0.68779	D	-2.96	0.617219999999999	D	0.167	0.30729	T	0.712999999999999	0.84865	Q9HC10	R329H	Loss of MoRF binding (P = 0.0195)	0.958704	0.844269999999999	D	1	0.7098
26489271	G	A	R	C	rs762413663	329	11	0	2	0	0	-4	2.7997700	1.1398	0.5	0.5	0	0.5	0.7367	0.910009999999999	D	10	0.5866	0.91722	D	3.39	0.91563	M	0.996	0.68779	D	-4.4	0.773079999999999	D	0.034	0.52727	D	0.710999999999999	0.84684	Q9HC10	R329C	Loss of MoRF binding (P = 0.0152)	0.986101	0.95276	D	1	0.6528
26489288	T	G	H	P	.	323	11	0	2	0	0	-3	7.9262500	1.08239	0.270000010728836	0.730000019073486	1	0.730000019073486	0.4882	0.80525	T	10	0.0134	0.82525	D	2.835	0.824919999999999	M	0.667	0.411069999999999	P	-7.69	0.95603	D	0.003	0.76473	D	0.773	0.8992	Q9HC10	H323P	Loss of MoRF binding (P = 0.0715)	0.931506999999999	0.745059999999999	D	1	0.7352
[truncated: 222 more rows]
