# Supplementary material for: Predicting the Impact of OTOF Gene Missense Variants on Auditory Neuropathy Spectrum Disorder
Source: Int J Mol Sci. 2023 Dec 7;24(24):17240. doi: 10.3390/ijms242417240 (PMC10743402; doi:10.3390/ijms242417240)
Supplement: Supplementary file 1 [file ijms-24-17240-s001.zip › Table S3.xlsx]

## Sheet: Лист1
vep_hgvs	vep_hgvs_p	Ref_aa	Alt_aa	rs_dbSNP151	Protein position	Exon	Region	Domain	CC	CB	Blosum	PhyloP100	PhyloP_30Primates	ConStruct_P (Class=benign)	ConStruct_P (Class=pathogenic)	ConStruct_Prediction (Class)	StructCons+Position_Prediction (Class) (Confidence)	MetaLR_score	MetaLR_rankscore	MetaLR_pred	Reliability_index	MetaSVM_score	MetaSVM_rankscore	MetaSVM_pred	MutationAssessor_score	MutationAssessor_rankscore	MutationAssessor_pred	Polyphen2_HDIV_score	Polyphen2_HDIV_rankscore	Polyphen2_HDIV_pred	PROVEAN_score	PROVEAN_converted_rankscore	PROVEAN_pred	SIFT4G_score	SIFT4G_converted_rankscore	SIFT4G_pred	MutPred_score	MutPred_rankscore	MutPred_protID	MutPred_AAchange	MutPred_Top5features	LIST-S2_score	LIST-S2_rankscore	LIST-S2_pred	SAV-Pred_Possible.Activities	SAV-Pred_Pa-Pi
NM_001287489.2:c.5059G>A	NP_001274418.1:p.Glu1687Lys	E	K	rs1407487182	1687	40	0	0	0	0	1	7.72946	0.995386	0.050000000745058	0.949999988079071	1	0.949999988079071	0.862999999999999	0.954409999999999	D	10	1.0061	0.97291	D	1953-03-01	0.93071	H	0.999	0.905839999999999	D	-3.81	0.729319999999999	D	0.002	0.794019999999999	D	0.720999999999999	0.85579	Q9HC10	E1687K	Loss of disorder (P = 0.1952)	0.999643999999999	0.99868	D	1	0.3375
NM_001287489.2:c.4882C>A	NP_001274418.1:p.Pro1628Thr	P	T	rs760176622	1628	39	0	0	0	0	-2	9.953	1.13798	0.11999999731779	0.879999995231628	1	0.879999995231628	0.554599999999999	0.837239999999999	D	10	0.353999999999999	0.88399	D	3.50499999999999	0.928159999999999	H	1	0.905839999999999	D	-6.54	0.947289999999999	D	0.002	0.794019999999999	D	0.68	0.817799999999999	Q9HC10	P1628T	Loss of stability (P = 0.0921)	0.974603	0.909669999999999	D	1	0.669
NM_001287489.2:c.4823A>C	NP_001274418.1:p.Asp1608Ala	D	A	.	1608	39	0	0	0	0	-2	7.95331	1.13798	0.109999999403953	0.889999985694885	1	0.889999985694885	0.5259	0.8235	D	10	0.3491	0.883229999999999	D	3.515	0.92918	H	1	0.905839999999999	D	-7.91	0.96218	D	0	0.928239999999999	D	0.82	0.933259999999999	Q9HC10	D1608A	Gain of glycosylation at P1609 (P = 0.1166)	0.989101	0.963679999999999	D	1	0.8325
NM_001287489.2:c.4822G>T	NP_001274418.1:p.Asp1608Tyr	D	Y	rs111033425	1608	39	0	0	0	0	-4	7.81048	1.02196	0.0399999991059303	0.959999978542327	1	0.959999978542327	0.5469	0.8336	D	10	0.433	0.895859999999999	D	3.515	0.92918	H	1	0.905839999999999	D	-8.9	0.97928	D	0	0.928239999999999	D	0.851999999999999	0.953169999999999	Q9HC10	D1608Y	Loss of ubiquitination at K1611 (P = 0.1793)	0.995249999999999	0.9838	D	1	0.8248
NM_001287489.2:c.4816T>G	NP_001274418.1:p.Trp1606Gly	W	G	rs1218385801	1606	39	0	0	0	0	-4	7.38198	1.312	0.109999999403953	0.889999985694885	1	0.889999985694885	0.5259	0.8235	D	10	0.3491	0.883229999999999	D	1952-03-01	0.929699999999999	H	1	0.905839999999999	D	-12.86	0.998369999999999	D	0	0.928239999999999	D	0.82	0.933259999999999	Q9HC10	W1606G	Loss of stability (P = 0.0565)	0.989701	0.96679	D	1	0.6602
NM_001287489.2:c.4804G>A	NP_001274418.1:p.Gly1602Ser	G	S	rs776265576	1602	39	0	0	0	0	-1	7.81048	1.02196	0.100000001490116	0.899999976158142	1	0.899999976158142	0.839099999999999	0.9462	D	10	0.9572	0.96503	D	3.515	0.92918	H	1	0.905839999999999	D	-5.8	0.88148	D	0	0.928239999999999	D	0.863999999999999	0.959949999999999	Q9HC10	G1602S	Loss of glycosylation at S1599 (P = 0.2663)	0.936906	0.76326	D	1	0.865
NM_001287489.2:c.4610T>A	NP_001274418.1:p.Leu1537His	L	H	rs1171483566	1537	37	0	6	0	0	-3	9.28253	1.312	0.109999999403953	0.889999985694885	1	0.889999985694885	0.8241	0.94089	D	10	0.9364	0.96194	D	4.525	0.990519999999999	H	1	0.905839999999999	D	-6.92	0.93366	D	0	0.928239999999999	D	0.815999999999999	0.930579999999999	Q9HC10	L1537H	Gain of methylation at K1535 (P = 0.1128)	0.975036	0.91141	D	1	0.713
NM_001287489.2:c.4511T>C	NP_001274418.1:p.Leu1504Pro	L	P	rs775737412	1504	37	0	6	0	0	-3	9.28253	1.312	0.100000001490116	0.899999976158142	1	0.899999976158142	0.859099999999999	0.953089999999999	D	10	1.0282	0.976829999999999	D	4.50499999999999	0.98992	H	1	0.905839999999999	D	-6.92	0.93366	D	0	0.928239999999999	D	0.951999999999999	0.99448	Q9HC10	L1504P	Loss of catalytic residue at L1504 (P = 0.1497)	0.983402	0.997839999999999	D	1	0.6667
NM_001287489.2:c.4493T>G	NP_001274418.1:p.Val1498Gly	V	G	rs752201516	1498	36	0	6	0	0	-4	9.11112	1.14756	0.11999999731779	0.879999995231628	1	0.879999995231628	0.8151	0.93769	D	10	0.884	0.954559999999999	D	3.805	0.95442	H	0.988999999999999	0.674869999999999	D	-6.92	0.93366	D	0.001	0.833509999999999	D	0.593999999999999	0.7236	Q9HC10	V1498G	Loss of sheet (P = 0.302)	0.921208	0.71628	D	1	0.7146
NM_001287489.2:c.3383C>T	NP_001274418.1:p.Pro1128Leu	P	L	rs1465110068	1128	27	0	5	0	0	-3	9.66321	1.13178	0.0299999993294477	0.970000028610229	1	0.970000028610229	0.786399999999999	0.927499999999999	D	10	0.7568	0.938779999999999	D	3.605	0.93784	H	1	0.905839999999999	D	-9.89	0.98733	D	0.002	0.833509999999999	D	0.707999999999999	0.84411	Q9HC10	P1128L	Loss of disorder (P = 0.3822)	0.969303	0.88939	D	1	0.6606
NM_001287489.2:c.3380G>A	NP_001274418.1:p.Arg1127Gln	R	Q	rs1408254984	1127	27	0	5	0	0	1	7.63231	0.996614	0.0599999986588954	0.939999997615814	1	0.939999997615814	0.783	0.926309999999999	D	10	0.6872	0.930159999999999	D	3.515	0.92918	H	1	0.905839999999999	D	-3.86	0.724709999999999	D	0.003	0.76473	D	0.651	0.78849	Q9HC10	R1127Q	Gain of loop (P = 0.3485)	0.973702999999999	0.9132	D	1	0.6348
NM_001287489.2:c.1684G>A	NP_001274418.1:p.Gly562Ser	G	S	rs1415917697	562	15	0	0	0	0	-1	7.74414	0.966205	0.0599999986588954	0.939999997615814	1	0.939999997615814	0.840799999999999	0.946799999999999	D	10	0.883	0.954439999999999	D	1956-03-01	0.93364	H	1	0.905839999999999	D	-5.88	0.886989999999999	D	0	0.928239999999999	D	0.563999999999999	0.684869999999999	Q9HC10	G562S	Loss of catalytic residue at G562 (P = 0.0631)	0.980302	0.932849999999999	D	1	0.3788
NM_001287489.2:c.1625C>T	NP_001274418.1:p.Ser542Phe	S	F	rs1467064287	542	15	0	0	0	0	-3	9.932	1.1391	0.0700000002980232	0.930000007152557	1	0.930000007152557	0.778499999999999	0.92474	D	10	0.7255	0.93491	D	1952-03-01	0.929699999999999	H	0.999	0.779129999999999	D	-5.88	0.886989999999999	D	0	0.928239999999999	D	0.533	0.641349999999999	Q9HC10	S542F	Loss of disorder (P = 0.0789)	0.973303	0.904089999999999	D	1	0.3572
NM_001287489.2:c.1531G>A	NP_001274418.1:p.Gly511Ser	G	S	rs1484959545	511	14	0	3	0	0	-1	7.7474000	0.981858	0.0299999993294477	0.970000028610229	1	0.970000028610229	0.947799999999999	0.98297	D	10	1.0983	0.9959	D	1986-03-01	0.958409999999999	H	1	0.905839999999999	D	-3.55	0.68764	D	0.016	0.60972	D	0.928	0.98838	Q9HC10	G511S	Gain of disorder (P = 0.0902)	0.909908999999999	0.6811	D	1	0.6605
NM_001287489.2:c.1426C>T	NP_001274418.1:p.Pro476Ser	P	S	rs573354216	476	14	0	3	0	0	-1	9.9400000	1.13791	0.140000000596046	0.860000014305114	1	0.860000014305114	0.9535	0.984909999999999	D	10	1.09749999999999	0.99556	D	4.26499999999999	0.98114	H	1	0.905839999999999	D	-7.84	0.960319999999999	D	0.003	0.794019999999999	D	0.858999999999999	0.95718	Q9HC10	P476S	Gain of disorder (P = 0.0849)	0.939505999999999	0.772279999999999	D	1	0.5173
NM_001287489.2:c.1366G>A	NP_001274418.1:p.Val456Met	V	M	rs753282692	456	13	0	3	0	0	1	7.7063000	0.963811	0.109999999403953	0.889999985694885	1	0.889999985694885	0.874399999999999	0.958269999999999	D	10	0.9703	0.96706	D	1962-03-01	0.939169999999999	H	1	0.905839999999999	D	-2.84	0.598729999999999	D	0.001	0.833509999999999	D	0.746	0.87733	Q9HC10	V456M	Gain of catalytic residue at V452 (P = 0.0133)	0.998167	0.991389999999999	D	1	0.0267
